# Supplementary material for: Wing bone laminarity is not an adaptation for torsional resistance in bats
Source: PeerJ. 2015 Mar 5;3:e823. doi: 10.7717/peerj.823 (PMC4359045; doi:10.7717/peerj.823)
Supplement: Supplemental Information 9 [file peerj-03-823-s009.zip]

Archive with 18 entries (18 files):
- scaling_growth-metabolic_rates_v4.R
- scaling_Zp-size_v3.R
- mammal_tree_all-taxa.nex
- bat_Zp_size-proxy.csv
- bird_tree_all-taxa.phy
- bird_all_taxa_list.csv
- bird_Zp_size-proxy.csv
- scaling_GR-BMR.RData
- scaling_Zp.RData
- bat_GR_data.csv
- bat_all_taxa_list.csv
- bat_FMR_data.csv
- bird_GR_data.csv
- bird_FMR_data.csv
- scaling_FMR.RData
- scaling_RGR.RData
- scaling_field-metabolic_rates.R
- scaling_growth_rates.R
