# Supplementary material for: Wing bone laminarity is not an adaptation for torsional resistance in bats
Source: PeerJ. 2015 Mar 5;3:e823. doi: 10.7717/peerj.823 (PMC4359045; doi:10.7717/peerj.823)
Supplement: Supplemental Information 9 [file peerj-03-823-s009.zip › scaling_growth-metabolic_rates_v4.R]

# Initialize
library(graphics) # load the graphics library
library(ape)
library(nlme)
library(geiger)

# Setting working directory and loading data
setwd("D:/Users/Drew/My Documents/Research/Chiroptera")
setwd("F:/Chiroptera")

# Functions
AICc <- function(model){
  # k <- as.numeric(attr(logLik(model),'df'))
  k <- length(coef(model)) + 1
  n <- as.numeric(attr(logLik(model),'nobs'))
  correction <- (2*k*(k+1))/(n-k-1)
  return(as.numeric(AIC(model) + correction))
}

assemble.DF = function(data.csv, tree)
{
  mass <- data.csv$Mass*1000 # values in (g)
  GR <- data.csv$GR*1000 # values in (g/d)
  BMR <- data.csv$BMR # values in (W)
  DF.total <- data.frame(mass, GR, BMR, row.names=tree$tip.label)
  return(DF.total)
}

# Load mammal tree and prune tips
mammal_rawtree <- read.nexus("mammal_tree_all-taxa.nex")
is.binary.tree(mammal_rawtree[[1]])
mammal_tree <- multi2di(mammal_rawtree[[1]], random = FALSE)
is.binary.tree(mammal_tree)

# Determine which node is Chiroptera
getMRCA(mammal_tree, c("Myotis_myotis", "Cynopterus_brachyotis")) #7402
bat_fulltree <- extract.clade(mammal_tree, 
  getMRCA(mammal_tree, c("Myotis_myotis", "Cynopterus_brachyotis")))
write(bat_fulltree$tip.label, "bat_all_taxa_list.csv", sep=",")
keep.tips <- c("Antrozous_pallidus", "Artibeus_jamaicensis", 
               "Carollia_perspicillata", "Cynopterus_brachyotis", 
               "Desmodus_rotundus", "Eptesicus_fuscus",
               "Lasiurus_cinereus", "Miniopterus_schreibersi",
               "Molossus_molossus", "Myotis_lucifugus",
               "Myotis_myotis", "Noctilio_albiventris",
               "Phyllostomus_discolor", "Phyllostomus_hastatus",
               "Plecotus_auritus", "Pteropus_hypomelanus",
               "Pteropus_poliocephalus", "Pteropus_pumilus",
               "Pteropus_rodricensis", "Pteropus_scapulatus",
               "Pteropus_vampyrus", "Rousettus_egyptiacus",
               "Tadarida_brasiliensis")
N.allbats <- seq(1:Ntip(bat_fulltree))
bat_tree <- drop.tip(bat_fulltree, 
  N.allbats[!is.element(N.allbats, 
  match(keep.tips, bat_fulltree$tip.label))])
plot.phylo(bat_tree, no.margin=TRUE, use.edge.length = FALSE,
  node.depth=2)
nodelabels()
write(bat_tree$tip.label, "bat_GR-BMR_list.csv", sep=",")
DF.bat <- assemble.DF(read.csv("bat_GR-BMR_data.csv", header=TRUE), bat_tree)


# Load bird tree that combines Maximum Clade Consensus trees for subclades 
# with the MCC Hackett backbone
bird_rawtree <- read.tree("bird_tree_all-taxa.phy")
is.binary.tree(bird_rawtree)
write(bird_rawtree$tip.label, "bird_all_taxa_list.csv", sep=",")
keep.tips <- c("Zonotrichia_albicollis", "Zonotrichia_leucophrys", 
               "Pipilo_aberti", "Spizella_passerina", 
               "Molothrus_ater", "Agelaius_phoeniceus",
               "Dendroica_petechia", "Geothlypis_trichas",
               "Seiurus_aurocapilla", "Cardinalis_cardinalis",
               "Plectrophenax_nivalis", "Carpodacus_mexicanus",
               "Passer_domesticus", "Oenanthe_oenanthe",
               "Saxicola_rubetra", "Phoenicurus_phoenicurus",
               "Erithacus_rubecula", "Turdus_migratorius",
               "Sialia_mexicana", "Sturnus_vulgaris",
               "Troglodytes_troglodytes", "Troglodytes_aedon",
               "Regulus_regulus", "Hirundo_rustica",
               "Tachycineta_bicolor", "Phylloscopus_trochilus",
               "Sylvia_atricapilla", "Sylvia_borin",
               "Alauda_arvensis", "Eremophila_alpestris",
               "Parus_caeruleus", "Parus_atricapillus",
               "Nucifraga_caryocatactes", "Corvus_cryptoleucus",
               "Pica_pica", "Lanius_collurio",
               "Lanius_ludovicianus", "Vireo_olivaceus",
               "Tyrannus_tyrannus", "Falco_sparverius",
               "Asio_otus", "Bubo_scandiaca",
               "Tyto_alba", "Buteo_jamaicensis",
               "Alca_torda", "Tringa_totanus",
               "Charadrius_hiaticula", "Phalacrocorax_carbo",
               "Grus_canadensis", "Columba_livia",
               "Lampornis_clemenciae", "Selasphorus_rufus",
               "Collocalia_esculenta", "Gallus_gallus",
               "Lagopus_lagopus", "Anas_platyrhynchos")
N.allbirds <- seq(1:Ntip(bird_rawtree))
bird_tree <- drop.tip(bird_rawtree, 
  N.allbirds[!is.element(N.allbirds, 
  match(keep.tips, bird_rawtree$tip.label))])
plot.phylo(bird_tree, no.margin=TRUE, use.edge.length = FALSE,
  node.depth=2)
nodelabels()

# Load bird data
write(bird_tree$tip.label, "bird_GR-BMR_list.csv", sep=",")
DF.bird <- assemble.DF(read.csv("bird_GR-BMR_data.csv", header=TRUE), 
  bird_tree)


#==============================================================
# Test if traits have phylogenetic signal under Brownian motion
#
# K values equal to one suggest a Brownian motion model of trait evolution.
# K values greater than one suggest stronger trait similarity than predicted
# by Brownian motion (strong phylogenetic signal), whereas K values less than
# one suggest less phylogenetic signal than expect from Brownian motion 
# (homoplasy).  The higher the K value the more phylogenetic signal and less 
# evidence of adaptative character evolution.  Traits with P values less than 
# 0.05 have non-random phylogenetic signal.  This justifies the use of 
# phylogenetic comparative methods such as PIC and PGLS.
#==============================================================
library(picante)
multiPhylosignal(log10(DF.bat)[1:3],bat_tree, reps=10000)
multiPhylosignal(log10(DF.bird)[1:3], bird_tree, reps=10000)


=============================================================================
# Scaling analysis
#
# NOTE: Model I vs Model II (reduced major axis) regression
#
# Model II regression is not used because the data do not have enough 
# within-species replication to estimate error variances.  To minimize the 
# overcorrection from model II regression, model I regression is used.  See
# detailed explanation from Simon Blomberg below:
#
# 
# I think it is important to point out, that while RMA may superficially 
# be an attractive method, it relies on  the ratio of error variances 
# being unity. This is almost always incorrect. It usually results in a 
# massive over-correction of the slope bias with respect to the OLS 
# estimator. That is, the slope is made much too steep. I would not 
# encourage anyone to use RMA for anything other than in the case where 
# there is sufficient within-species replication to estimate the error 
# variances with some precision, and then use an appropriate 
# generalization of RMA that allows for the variance ratio to be other 
# than unity. Fiddling around with "phylogenetically-informed" RMA is like 
# rearranging the deck chairs on the Titanic. The problem is discussed in 
# depth in:
#
# R. J. Carroll and D. Ruppert 1996, The Use and Misuse of Orthogonal 
# Regression in Linear Errors-in-Variables Models. The American 
# Statistician, Vol. 50, No. 1, pp. 1-6
#
# Carroll et al. 2006, Measurement Errors in Nonlinear Models. A Modern 
# Perspective. 2nd Edition, Chapman & Hall. Chapter 3.
#============================================================================

# BATS
# Fit non-phylogenetic model to log mass and growth rate for bats
OLS.bat.MxGR <- lm(log10(GR) ~ log10(mass), data=DF.bat)
summary(OLS.bat.MxGR)
summary(lm(resid(OLS.bat.MxGR) ~ log10(mass), data=DF.bat)) # Normal
confint(OLS.bat.MxGR)
AICc(OLS.bat.MxGR)

# Fit non-phylogenetic model to log mass and growth rate for bats
OLS.bat.MxBMR <- lm(log10(BMR) ~ log10(mass), data=DF.bat)
summary(OLS.bat.MxBMR)
summary(lm(resid(OLS.bat.MxBMR) ~ log10(mass), data=DF.bat)) # Normal
confint(OLS.bat.MxBMR)
AICc(OLS.bat.MxBMR)

# Fit Brownian motion model of evolution to bat growth data
brownian.bat.MxGR <- gls(log10(GR) ~ log10(mass), data=DF.bat,
  correlation=corBrownian(phy=bat_tree), method="REML")
summary(brownian.bat.MxGR)
summary(lm(resid(brownian.bat.MxGR) ~ log10(mass), data=DF.bat)) # Not normal
confint(brownian.bat.MxGR)
AICc(brownian.bat.MxGR)

brownian.bat.MxBMR <- gls(log10(BMR) ~ log10(mass), data=DF.bat,
  correlation=corBrownian(phy=bat_tree), method="REML")
summary(brownian.bat.MxBMR)
summary(lm(resid(brownian.bat.MxBMR) ~ log10(mass), data=DF.bat)) # Not normal
confint(brownian.bat.MxBMR)
AICc(brownian.bat.MxBMR)

# Fit Ornstein-Uhlenbeck model of evolution to bat growth data
OU.bat.MxGR <- gls(log10(GR) ~ log10(mass), data=DF.bat,
  correlation=corMartins(0, phy=bat_tree), method="REML")
summary(OU.bat.MxGR)
summary(lm(resid(OU.bat.MxGR) ~ log10(mass), data=DF.bat)) # Not normal
confint(OU.bat.MxGR)
AICc(OU.bat.MxGR)
OU.bat.MxGR2 <- gls(log10(GR) ~ log10(mass), data=DF.bat,
  correlation=corMartins(1, phy=bat_tree), method="REML")
summary(OU.bat.MxGR2)
summary(lm(resid(OU.bat.MxGR2) ~ log10(mass), data=DF.bat)) # Normal
confint(OU.bat.MxGR2)
AICc(OU.bat.MxGR2)

# Fit Ornstein-Uhlenbeck model of evolution to bat BMR data
OU.bat.MxBMR <- gls(log10(BMR) ~ log10(mass), data=DF.bat,
  correlation=corMartins(0, phy=bat_tree), method="REML")
summary(OU.bat.MxBMR)
summary(lm(resid(OU.bat.MxBMR) ~ log10(mass), data=DF.bat)) # Normal
confint(OU.bat.MxBMR)
AICc(OU.bat.MxBMR)
OU.bat.MxBMR2 <- gls(log10(BMR) ~ log10(mass), data=DF.bat,
  correlation=corMartins(1, phy=bat_tree), method="REML")
summary(OU.bat.MxBMR2)
summary(lm(resid(OU.bat.MxBMR2) ~ log10(mass), data=DF.bat)) # Normal
confint(OU.bat.MxBMR2)
AICc(OU.bat.MxBMR2)

# BIRDS
# Fit non-phylogenetic model to log mass and growth rate for birds
OLS.bird.MxGR <- lm(log10(GR) ~ log10(mass), data=DF.bird)
summary(OLS.bird.MxGR)
summary(lm(resid(OLS.bird.MxGR) ~ log10(mass), data=DF.bird)) # Normal
confint(OLS.bird.MxGR)
AICc(OLS.bird.MxGR)

# Fit non-phylogenetic model to log mass and growth rate for birds
OLS.bird.MxBMR <- lm(log10(BMR) ~ log10(mass), data=DF.bird)
summary(OLS.bird.MxBMR)
summary(lm(resid(OLS.bird.MxBMR) ~ log10(mass), data=DF.bird)) # Normal
confint(OLS.bird.MxBMR)
AICc(OLS.bird.MxBMR)

# Fit Brownian motion model of evolution to bird growth data
brownian.bird.MxGR <- gls(log10(GR) ~ log10(mass), data=DF.bird,
  correlation=corBrownian(phy=bird_tree), method="REML")
summary(brownian.bird.MxGR)
summary(lm(resid(brownian.bird.MxGR) ~ log10(mass), data=DF.bird)) # Not norm
confint(brownian.bird.MxGR)
AICc(brownian.bird.MxGR)

# Fit Brownian motion model of evolution to bird BMR data
brownian.bird.MxBMR <- gls(log10(BMR) ~ log10(mass), data=DF.bird,
  correlation=corBrownian(phy=bird_tree), method="REML")
summary(brownian.bird.MxBMR)
summary(lm(resid(brownian.bird.MxBMR) ~ log10(mass), data=DF.bird)) # Not norm
confint(brownian.bird.MxBMR)
AICc(brownian.bird.MxBMR)

# Fit Ornstein-Uhlenbeck model of evolution to bird growth data
OU.bird.MxGR <- gls(log10(GR) ~ log10(mass), data=DF.bird,
  correlation=corMartins(0, phy=bird_tree), method="REML")
summary(OU.bird.MxGR)
summary(lm(resid(OU.bird.MxGR) ~ log10(mass), data=DF.bird)) # Not norm
confint(OU.bird.MxGR)
AICc(OU.bird.MxGR)
OU.bird.MxGR2 <- gls(log10(GR) ~ log10(mass), data=DF.bird,
  correlation=corMartins(2.5, phy=bird_tree), method="REML")
summary(OU.bird.MxGR2)
summary(lm(resid(OU.bird.MxGR2) ~ log10(mass), data=DF.bird)) # Normal
confint(OU.bird.MxGR2)
AICc(OU.bird.MxGR2)

# Fit Ornstein-Uhlenbeck model of evolution to bird BMR data
OU.bird.MxBMR <- gls(log10(BMR) ~ log10(mass), data=DF.bird,
  correlation=corMartins(0, phy=bird_tree), method="REML")
summary(OU.bird.MxBMR)
summary(lm(resid(OU.bird.MxBMR) ~ log10(mass), data=DF.bird)) # Not norm
confint(OU.bird.MxBMR)
AICc(OU.bird.MxBMR)
OU.bird.MxBMR2 <- gls(log10(BMR) ~ log10(mass), data=DF.bird,
  correlation=corMartins(3, phy=bird_tree), method="REML")
summary(OU.bird.MxBMR2)
summary(lm(resid(OU.bird.MxBMR2) ~ log10(mass), data=DF.bird)) # Normal
confint(OU.bird.MxBMR2)
AICc(OU.bird.MxBMR2)

#========
# Plots
#========
# windows(width=4, height=9)
# par(mfrow=c(3,1))
# par(mar=c(4.4,3.9,1.5,0.5)+0.1)
# library(plotrix)

#===========================
# log10(mass) vs. log10(BMR)
#===========================
plot(log10(GR) ~ log10(mass), data=DF.bat, type="n", ann=FALSE, 
  xlim=c(min(log10(DF.bird$mass)),max(log10(DF.bat$mass))),
  ylim=c(min(log10(DF.bat$BMR)),max(log10(DF.bat$BMR))))
title(xlab=expression(log[10]*' Body mass (g)'), cex.lab=1.2)
title(ylab=expression(log[10]*' Basal metab. rate (W)'), cex.lab=1.2, 
  line=2.5, adj=1)

# Bat trendline and 95% confidence band
V.batC <- vcov(OU.bat.MxBMR)
X.batC <- model.matrix(~log10(mass),data=DF.bat)
se.batC <- sqrt(diag(X.batC %*% V.batC %*% t(X.batC)))
lines(log10(DF.bat$mass[order(DF.bat$mass)]), 
  OU.bat.MxBMR$fitted[order(DF.bat$mass)], col="red", lwd=2)

# Upper 95% CI
lines(log10(DF.bat$mass[order(DF.bat$mass)]), 
  OU.bat.MxBMR$fitted[order(DF.bat$mass)]+1.96*se.batC[order(DF.bat$mass)], 
  col="red", lty=2)
# Lower 95% CI
lines(log10(DF.bat$mass[order(DF.bat$mass)]), 
  OU.bat.MxBMR$fitted[order(DF.bat$mass)]-1.96*se.batC[order(DF.bat$mass)], 
  col="red", lty=2)
# Shaded 95% CI
polygon(c(log10(DF.bat$mass[order(DF.bat$mass)]), 
  rev(log10(DF.bat$mass[order(DF.bat$mass)]))),
  c(OU.bat.MxBMR$fitted[order(DF.bat$mass)]
  +1.96*se.batC[order(DF.bat$mass)], 
  rev(OU.bat.MxBMR$fitted[order(DF.bat$mass)]
  -1.96*se.batC[order(DF.bat$mass)])),
  col=rgb(1,0,0,0.25), border=NA)

# Bird trendline and 95% confidence band
V.birdC <- vcov(OU.bird.MxGR2)
X.birdC <- model.matrix(~log10(mass),data=DF.bird)
se.birdC <- sqrt(diag(X.birdC %*% V.birdC %*% t(X.birdC)))
lines(log10(DF.bird$mass[order(DF.bird$mass)]), 
  OU.bird.MxBMR2$fitted[order(DF.bird$mass)], col="blue", lwd=2)

# Upper 95% CI
lines(log10(DF.bird$mass[order(DF.bird$mass)]), 
  OU.bird.MxBMR2$fitted[order(DF.bird$mass)]+
  1.96*se.birdC[order(DF.bird$mass)], col="blue", lty=2)
# Lower 95% CI
lines(log10(DF.bird$mass[order(DF.bird$mass)]), 
  OU.bird.MxBMR2$fitted[order(DF.bird$mass)]-
  1.96*se.birdC[order(DF.bird$mass)], col="blue", lty=2)
# Shaded 95% CI
polygon(c(log10(DF.bird$mass[order(DF.bird$mass)]), 
  rev(log10(DF.bird$mass[order(DF.bird$mass)]))),
  c(OU.bird.MxBMR2$fitted[order(DF.bird$mass)]
  +1.96*se.birdC[order(DF.bird$mass)], 
  rev(OU.bird.MxBMR2$fitted[order(DF.bird$mass)]
  -1.96*se.birdC[order(DF.bird$mass)])),
  col=rgb(0,0,1,0.25), border=NA)

# Plot BMR of Neovison vison
points(log10(660),log10(2.722), pch=19, cex=2)
textbox(c(2.5, log10(550)),c(0.7), "Nv", c('c'), cex=1.5, adj=c(0.05,0.15),
  border="black")

# Plot BMR of Sorex cinereus
points(log10(5),log10(0.238), pch=19, cex=2)
textbox(c(log10(6), log10(10)),c(-0.4), "Sc", c('c'), cex=1.5, 
  adj=c(0.05,0.18), border="black")

# Plot BMR of Sorex vagrans
points(log10(5),log10(0.157), pch=19, cex=2)
textbox(c(log10(6), log10(10)),c(-0.63), "Sv", c('c'), cex=1.5, 
  adj=c(0.05,0.15), fill="white", col="black", border="black")
textbox(c(log10(6), log10(10)),c(-0.63), "Sv", c('c'), cex=1.5, 
  adj=c(0.05,0.15), border="black")

legend(2.55, -0.85, legend=c("Bats", "Birds"), fill=c("red", "blue"))

mtext("B", side=3, at = 0.12, cex=1.2, font=2) # Panel letter

#==========================
# log10(mass) vs. log10(GR)
#==========================
plot(log10(GR) ~ log10(mass), data=DF.bat, type="n", ann=FALSE, 
  xlim=c(min(log10(DF.bird$mass)),max(log10(DF.bat$mass))),
  ylim=c(min(log10(DF.bat$GR)),max(log10(DF.bird$GR))))
title(xlab=expression(log[10]*' Body mass (g)'), cex.lab=1.2)
title(ylab=expression(log[10]*' Max. growth rate (g '*d^-1*')'), 
  cex.lab=1.2, line=2.5, adj=1)

# Bat trendline and 95% confidence band
V.batB <- vcov(OU.bat.MxGR2)
X.batB <- model.matrix(~log10(mass),data=DF.bat)
se.batB <- sqrt(diag(X.batB %*% V.batB %*% t(X.batB)))
lines(log10(DF.bat$mass[order(DF.bat$mass)]), 
  OU.bat.MxGR2$fitted[order(DF.bat$mass)], col="red", lwd=2)

# Upper 95% CI
lines(log10(DF.bat$mass[order(DF.bat$mass)]), 
  OU.bat.MxGR2$fitted[order(DF.bat$mass)]+1.96*se.batB[order(DF.bat$mass)], 
  col="red", lty=2)
# Lower 95% CI
lines(log10(DF.bat$mass[order(DF.bat$mass)]), 
  OU.bat.MxGR2$fitted[order(DF.bat$mass)]-1.96*se.batB[order(DF.bat$mass)], 
  col="red", lty=2)
# Shaded 95% CI
polygon(c(log10(DF.bat$mass[order(DF.bat$mass)]), 
  rev(log10(DF.bat$mass[order(DF.bat$mass)]))),
  c(OU.bat.MxGR2$fitted[order(DF.bat$mass)]
  +1.96*se.batB[order(DF.bat$mass)], 
  rev(OU.bat.MxGR2$fitted[order(DF.bat$mass)]
  -1.96*se.batB[order(DF.bat$mass)])),
  col=rgb(1,0,0,0.25), border=NA)

# Bird trendline and 95% confidence band
V.birdB <- vcov(OU.bird.MxGR2)
X.birdB <- model.matrix(~log10(mass),data=DF.bird)
se.birdB <- sqrt(diag(X.birdB %*% V.birdB %*% t(X.birdB)))
lines(log10(DF.bird$mass[order(DF.bird$mass)]), 
  OU.bird.MxGR2$fitted[order(DF.bird$mass)], col="blue", lwd=2)

# Upper 95% CI
lines(log10(DF.bird$mass[order(DF.bird$mass)]), 
  OU.bird.MxGR2$fitted[order(DF.bird$mass)]+
  1.96*se.birdB[order(DF.bird$mass)], col="blue", lty=2)
# Lower 95% CI
lines(log10(DF.bird$mass[order(DF.bird$mass)]), 
  OU.bird.MxGR2$fitted[order(DF.bird$mass)]-
  1.96*se.birdB[order(DF.bird$mass)], col="blue", lty=2)
# Shaded 95% CI
polygon(c(log10(DF.bird$mass[order(DF.bird$mass)]), 
  rev(log10(DF.bird$mass[order(DF.bird$mass)]))),
  c(OU.bird.MxGR2$fitted[order(DF.bird$mass)]
  +1.96*se.birdB[order(DF.bird$mass)], 
  rev(OU.bird.MxGR2$fitted[order(DF.bird$mass)]
  -1.96*se.birdB[order(DF.bird$mass)])),
  col=rgb(0,0,1,0.25), border=NA)

# Plot GR of Neovison vison
points(log10(660),log10(8.77), pch=19, cex=2)
textbox(c(2.5, log10(550)),c(1.1), "Nv", c('c'), cex=1.5, adj=c(0.05,0.15),
  border="black")

# Plot GR of Sorex cinereus & vagrans
points(log10(5),log10(0.32), pch=19, cex=2)
textbox(c(log10(6), log10(10)),c(-0.15), "S", c('c'), cex=1.5, 
  adj=c(0.05,0.18), border="black")

legend(2.55, -0.05, legend=c("Bats", "Birds"), fill=c("red", "blue"))

mtext("C", side=3, at = 0.12, cex=1.2, font=2) # Panel letter
