# Supplementary material for: Wing bone laminarity is not an adaptation for torsional resistance in bats
Source: PeerJ. 2015 Mar 5;3:e823. doi: 10.7717/peerj.823 (PMC4359045; doi:10.7717/peerj.823)
Supplement: Supplemental Information 9 [file peerj-03-823-s009.zip › scaling_Zp-size_v3.R]

# Initialize
library(graphics) # load the graphics library
library(ape)
library(nlme)
library(geiger)

# Setting working directory and loading data
setwd("D:/Users/Drew/My Documents/Research/Chiroptera")
setwd("I:/Chiroptera")

# Functions
AICc <- function(model){
  # k <- as.numeric(attr(logLik(model),'df'))
  k <- length(coef(model)) + 1
  n <- as.numeric(attr(logLik(model),'nobs'))
  correction <- (2*k*(k+1))/(n-k-1)
  return(as.numeric(AIC(model) + correction))
}

assemble.DF = function(data.csv, tree)
{
  Zp <- data.csv$Zp
  size.proxy <- data.csv$size.proxy
  DF.total <- data.frame(Zp, size.proxy, row.names=tree$tip.label)
  return(DF.total)
}

# Load tree and character data
mammal_rawtree <- read.nexus("mammal_tree_all-taxa.nex")
is.binary.tree(mammal_rawtree[[1]])
mammal_tree <- multi2di(mammal_rawtree[[1]], random = FALSE)
is.binary.tree(mammal_tree)

# Determine which node is Chiroptera
getMRCA(mammal_tree, c("Myotis_myotis", "Cynopterus_brachyotis")) #7402
bat_fulltree <- extract.clade(mammal_tree, 
  getMRCA(mammal_tree, c("Myotis_myotis", "Cynopterus_brachyotis")))
keep.tips <- c("Rousettus_leschenaulti", "Pteropus_vampyrus", 
               "Rhinolophus_lepidus", "Noctilio_leporinus", 
               "Phyllostomus_discolor", "Macrotus_californicus",
               "Myotis_myotis")
match(keep.tips, bat_fulltree$tip.label)
N.allbats <- seq(1:Ntip(bat_fulltree))
bat_tree <- drop.tip(bat_fulltree, 
  N.allbats[!is.element(N.allbats, match(keep.tips, bat_fulltree$tip.label))])
plot.phylo(bat_tree, no.margin=TRUE, use.edge.length = FALSE,
  node.depth=2)
nodelabels()

# Extract the taxon names to reorder character list to match
write(bat_tree$tip.label, "bat_Zp_taxon_list.csv", sep=",")

# Load bat character data
bat_Zp <- read.csv("bat_Zp_size-proxy.csv", header=TRUE)
DF.bat <- assemble.DF(bat_Zp, bat_tree)


# Load bird tree that combines Maximum Clade Consensus trees for subclades 
# with the MCC Hackett backbone
bird_rawtree <- read.tree("bird_tree_all-taxa.phy")
is.binary.tree(bird_rawtree)
write(bird_rawtree$tip.label, "bird_all_taxa_list.csv", sep=",")
keep.tips <- c("Crypturellus_cinnamomeus", "Crypturellus_boucardi",
               "Nothocercus_nigrocapillus", "Tinamus_major",
               "Nothoprocta_cinerascens", "Nothura_darwinii",
               "Eudromia_elegans", "Columba_livia",
               "Phalaenoptilus_nuttallii", "Anhinga_anhinga",
               "Buteo_jamaicensis", "Calonectris_diomedea",
               "Cathartes_aura", "Pelecanus_occidentalis",
               "Phalacrocorax_auritus", "Bulweria_bulwerii",
               "Oceanites_oceanicus", "Oceanodroma_tethys")
N.allbirds <- seq(1:Ntip(bird_rawtree))
bird_tree <- drop.tip(bird_rawtree, 
  N.allbirds[!is.element(N.allbirds, 
  match(keep.tips, bird_rawtree$tip.label))])
plot.phylo(bird_tree, no.margin=TRUE, use.edge.length = FALSE,
  node.depth=2)
nodelabels()

# Load bird data
write(bird_tree$tip.label, "bird_Zp_list.csv", sep=",")
bird_Zp <- read.csv("bird_Zp_size-proxy.csv", header=TRUE)
DF.bird <- assemble.DF(bird_Zp, bird_tree)


#==============================================================
# Test if traits have phylogenetic signal under Brownian motion
#
# K values equal to one suggest a Brownian motion model of trait evolution.
# K values greater than one suggest stronger trait similarity than predicted
# by Brownian motion (strong phylogenetic signal), whereas K values less than
# one suggest less phylogenetic signal than expect from Brownian motion 
# (homoplasy).  The higher the K value the more phylogenetic signal and less 
# evidence of adaptative character evolution.  Traits with P values less than 
# 0.05 have non-random phylogenetic signal.  This justifies the use of 
# phylogenetic comparative methods such as PIC and PGLS.
#==============================================================
library(picante)
multiPhylosignal(log10(DF.bat)[1:2],bat_tree, reps=1000)
multiPhylosignal(log10(DF.bird)[1:2], bird_tree, reps=1000)


#=============================
# Scaling analysis of bat data
#=============================

# Fit non-phylogenetic model to log10 Zp and size proxy (mass x length)
OLS.bat.Zp <- lm(log10(Zp) ~ log10(size.proxy), data=DF.bat)
summary(OLS.bat.Zp)
summary(lm(resid(OLS.bat.Zp) ~ log10(size.proxy), data=DF.bat)) # Normal
confint(OLS.bat.Zp)
AICc(OLS.bat.Zp)

# Fit Brownian motion model of evolution to bat data
brownian.bat.Zp <- gls(log10(Zp) ~ log10(size.proxy), data=DF.bat,
  correlation=corBrownian(phy=bat_tree), method="REML")
summary(brownian.bat.Zp)
summary(lm(resid(brownian.bat.Zp) ~ log10(size.proxy), data=DF.bat)) # Normal
confint(brownian.bat.Zp)
AICc(brownian.bat.Zp)

# Fit Ornstein-Uhlenbeck model of evolution to bat data
OU.bat.Zp <- gls(log10(Zp) ~ log10(size.proxy), data=DF.bat,
  correlation=corMartins(0, phy=bat_tree), method="REML")
summary(OU.bat.Zp)
summary(lm(resid(OU.bat.Zp) ~ log10(size.proxy), data=DF.bat)) # Normal
confint(OU.bat.Zp)
AICc(OU.bat.Zp)
OU.bat.Zp2 <- gls(log10(Zp) ~ log10(size.proxy), data=DF.bat,
  correlation=corMartins(1, phy=bat_tree), method="REML")
summary(OU.bat.Zp2)
summary(lm(resid(OU.bat.Zp2) ~ log10(size.proxy), data=DF.bat)) # Normal
confint(OU.bat.Zp2)
AICc(OU.bat.Zp2)

#=============================
# Scaling analysis of bird data
#=============================
OLS.bird.Zp <- lm(log10(Zp) ~ log10(size.proxy), data=DF.bird)
summary(OLS.bird.Zp)
summary(lm(resid(OLS.bird.Zp) ~ log10(size.proxy), data=DF.bird)) # Normal
confint(OLS.bird.Zp)
AICc(OLS.bird.Zp)

brownian.bird.Zp <- gls(log10(Zp) ~ log10(size.proxy), data=DF.bird,
  correlation=corBrownian(phy=bird_tree), method="REML")
summary(brownian.bird.Zp)
summary(lm(resid(brownian.bird.Zp) ~ log10(size.proxy), data=DF.bird)) # Norm
confint(brownian.bird.Zp)
AICc(brownian.bird.Zp)

OU.bird.Zp <- gls(log10(Zp) ~ log10(size.proxy), data=DF.bird,
  correlation=corMartins(0.1, phy=bird_tree), method="REML")
summary(OU.bird.Zp)
summary(lm(resid(OU.bird.Zp) ~ log10(size.proxy), data=DF.bird))
confint(OU.bird.Zp)
AICc(OU.bird.Zp)
OU.bird.Zp2 <- gls(log10(Zp) ~ log10(size.proxy), data=DF.bird,
  correlation=corMartins(1, phy=bird_tree), method="REML")
summary(OU.bird.Zp2)
summary(lm(resid(OU.bird.Zp2) ~ log10(size.proxy), data=DF.bird))
confint(OU.bird.Zp2)
AICc(OU.bird.Zp2)


#========
# Plots
#========
# log10(Zp) vs. log10(size proxy)
#library(plotrix)

windows(width=5, height=4.5)
#par(mfrow=c(3,1))
par(mar=c(4.4,3.9,1.5,0.5)+0.1)

plot(log10(Zp) ~ log10(size.proxy), data=DF.bat, type="n", cex.lab=1.2,
  ylim=c(min(log10(DF.bat$Zp)),max(log10(DF.bird$Zp))),
  xlim=c(min(log10(DF.bat$size.proxy)),max(log10(DF.bird$size.proxy))),
  ann=FALSE)
title(xlab=expression(log[10]*' Mass x bone length (g mm)'), cex.lab=1.2)
title(ylab=expression(log[10]*' Polar section modulus ( '*mm^3*' )'), 
  cex.lab=1.2, line=2.5)

# Bat trendline and 95% confidence band
V.bat <- vcov(OLS.bat.Zp)
X.bat <- model.matrix(~log10(size.proxy),data=DF.bat)
se.bat <- sqrt(diag(X.bat %*% V.bat %*% t(X.bat)))
lines(log10(DF.bat$size.proxy[order(DF.bat$size.proxy)]), 
  OLS.bat.Zp$fitted[order(DF.bat$size.proxy)], col="red", lwd=2)

# Upper 95% CI
lines(log10(DF.bat$size.proxy[order(DF.bat$size.proxy)]), 
  OLS.bat.Zp$fitted[order(DF.bat$size.proxy)]+
  1.96*se.bat[order(DF.bat$size.proxy)], 
  col="red", lty=2)
# Lower 95% CI
lines(log10(DF.bat$size.proxy[order(DF.bat$size.proxy)]), 
  OLS.bat.Zp$fitted[order(DF.bat$size.proxy)]-
  1.96*se.bat[order(DF.bat$size.proxy)], 
  col="red", lty=2)
# Shaded 95% CI
polygon(c(log10(DF.bat$size.proxy[order(DF.bat$size.proxy)]), 
  rev(log10(DF.bat$size.proxy[order(DF.bat$size.proxy)]))),
  c(OLS.bat.Zp$fitted[order(DF.bat$size.proxy)]
  +1.96*se.bat[order(DF.bat$size.proxy)], 
  rev(OLS.bat.Zp$fitted[order(DF.bat$size.proxy)]
  -1.96*se.bat[order(DF.bat$size.proxy)])),
  col=rgb(1,0,0,0.25), border=NA)

# Bird trendline and 95% confidence band
V.bird <- vcov(OLS.bird.Zp)
X.bird <- model.matrix(~log10(size.proxy),data=DF.bird)
se.bird <- sqrt(diag(X.bird %*% V.bird %*% t(X.bird)))
lines(log10(DF.bird$size.proxy[order(DF.bird$size.proxy)]), 
  OLS.bird.Zp$fitted[order(DF.bird$size.proxy)], col="blue", lwd=2)

# Upper 95% CI
lines(log10(DF.bird$size.proxy[order(DF.bird$size.proxy)]), 
  OLS.bird.Zp$fitted[order(DF.bird$size.proxy)]+
  1.96*se.bird[order(DF.bird$size.proxy)], 
  col="blue", lty=2)
# Lower 95% CI
lines(log10(DF.bird$size.proxy[order(DF.bird$size.proxy)]), 
  OLS.bird.Zp$fitted[order(DF.bird$size.proxy)]-
  1.96*se.bird[order(DF.bird$size.proxy)], 
  col="blue", lty=2)
# Shaded 95% CI
polygon(c(log10(DF.bird$size.proxy[order(DF.bird$size.proxy)]), 
  rev(log10(DF.bird$size.proxy[order(DF.bird$size.proxy)]))),
  c(OLS.bird.Zp$fitted[order(DF.bird$size.proxy)]
  +1.96*se.bird[order(DF.bird$size.proxy)], 
  rev(OLS.bird.Zp$fitted[order(DF.bird$size.proxy)]
  -1.96*se.bird[order(DF.bird$size.proxy)])),
  col=rgb(0,0,1,0.25), border=NA)

points(log10(DF.bat$size.proxy), log10(DF.bat$Zp),
  pch=21, col="firebrick4", bg="firebrick1", lwd=1, cex=2) #bat points
points(log10(DF.bird$size.proxy), log10(DF.bird$Zp),
  pch=21, col="blue", bg="deepskyblue", lwd=1, cex=2) #bird points

legend(5.15, -0.4, legend=c("Birds", "Bats"), fill=c("blue", "red"))
