# Supplementary material for: Wing bone laminarity is not an adaptation for torsional resistance in bats
Source: PeerJ. 2015 Mar 5;3:e823. doi: 10.7717/peerj.823 (PMC4359045; doi:10.7717/peerj.823)
Supplement: Supplemental Information 9 [file peerj-03-823-s009.zip › mammal_tree_all-taxa.nex]

#nexus
begin taxa;
	dimensions ntax = 4510;
	taxlabels
		Abditomys_latidens
		Abrawayaomys_ruschii
		Abrocoma_bennettii
		Abrocoma_boliviensis
		Abrocoma_cinerea
		Acerodon_celebensis
		Acerodon_humilis
		Acerodon_jubatus
		Acerodon_leucotis
		Acerodon_mackloti
		Acinonyx_jubatus
		Acomys_cahirinus
		Acomys_cilicicus
		Acomys_cinerasceus
		Acomys_ignitus
		Acomys_kempi
		Acomys_louisae
		Acomys_minous
		Acomys_mullah
		Acomys_nesiotes
		Acomys_percivali
		Acomys_russatus
		Acomys_spinosissimus
		Acomys_subspinosus
		Acomys_wilsoni
		Aconaemys_fuscus
		Aconaemys_sagei
		Acrobates_pygmaeus
		Addax_nasomaculatus
		Aepeomys_fuscatus
		Aepeomys_lugens
		Aepyceros_melampus
		Aepyprymnus_rufescens
		Aeretes_melanopterus
		Aeromys_tephromelas
		Aeromys_thomasi
		Aethalops_alecto
		Aethomys_bocagei
		Aethomys_chrysophilus
		Aethomys_granti
		Aethomys_hindei
		Aethomys_kaiseri
		Aethomys_namaquensis
		Aethomys_nyikae
		Aethomys_silindensis
		Aethomys_stannarius
		Aethomys_thomasi
		Agouti_paca
		Agouti_taczanowskii
		Ailuropoda_melanoleuca
		Ailurops_ursinus
		Ailurus_fulgens
		Akodon_aerosus
		Akodon_affinis
		Akodon_albiventer
		Akodon_azarae
		Akodon_bogotensis
		Akodon_boliviensis
		Akodon_budini
		Akodon_cursor
		Akodon_dayi
		Akodon_dolores
		Akodon_fumeus
		Akodon_hershkovitzi
		Akodon_illuteus
		Akodon_iniscatus
		Akodon_juninensis
		Akodon_kempi
		Akodon_kofordi
		Akodon_lanosus
		Akodon_latebricola
		Akodon_lindberghi
		Akodon_longipilis
		Akodon_mansoensis
		Akodon_markhami
		Akodon_mimus
		Akodon_molinae
		Akodon_mollis
		Akodon_neocenus
		Akodon_nigrita
		Akodon_olivaceus
		Akodon_orophilus
		Akodon_puer
		Akodon_sanborni
		Akodon_sanctipaulensis
		Akodon_serrensis
		Akodon_siberiae
		Akodon_simulator
		Akodon_spegazzinii
		Akodon_subfuscus
		Akodon_surdus
		Akodon_sylvanus
		Akodon_toba
		Akodon_torques
		Akodon_urichi
		Akodon_varius
		Akodon_xanthorhinus
		Alcelaphus_buselaphus
		Alces_alces
		Alionycteris_paucidentata
		Allactaga_balikunica
		Allactaga_bullata
		Allactaga_elater
		Allactaga_euphratica
		Allactaga_firouzi
		Allactaga_hotsoni
		Allactaga_major
		Allactaga_severtzovi
		Allactaga_sibirica
		Allactaga_tetradactyla
		Allactaga_vinogradovi
		Allactodipus_bobrinskii
		Allenopithecus_nigroviridis
		Allocebus_trichotis
		Allocricetulus_curtatus
		Allocricetulus_eversmanni
		Alopex_lagopus
		Alouatta_belzebul
		Alouatta_caraya
		Alouatta_coibensis
		Alouatta_fusca
		Alouatta_palliata
		Alouatta_pigra
		Alouatta_sara
		Alouatta_seniculus
		Alticola_albicauda
		Alticola_argentatus
		Alticola_barakshin
		Alticola_lemminus
		Alticola_macrotis
		Alticola_montosa
		Alticola_roylei
		Alticola_semicanus
		Alticola_stoliczkanus
		Alticola_stracheyi
		Alticola_strelzowi
		Alticola_tuvinicus
		Amblonyx_cinereus
		Amblysomus_gunningi
		Amblysomus_hottentotus
		Amblysomus_iris
		Amblysomus_julianae
		Ametrida_centurio
		Ammodillus_imbellis
		Ammodorcas_clarkei
		Ammospermophilus_harrisii
		Ammospermophilus_insularis
		Ammospermophilus_interpres
		Ammospermophilus_leucurus
		Ammospermophilus_nelsoni
		Ammotragus_lervia
		Amorphochilus_schnablii
		Anathana_ellioti
		Andalgalomys_olrogi
		Andalgalomys_pearsoni
		Andinomys_edax
		Anisomys_imitator
		Anomalurus_beecrofti
		Anomalurus_derbianus
		Anomalurus_pelii
		Anomalurus_pusillus
		Anonymomys_mindorensis
		Anotomys_leander
		Anoura_caudifera
		Anoura_cultrata
		Anoura_geoffroyi
		Anoura_latidens
		Anourosorex_squamipes
		Antechinus_bellus
		Antechinus_flavipes
		Antechinus_godmani
		Antechinus_leo
		Antechinus_melanurus
		Antechinus_minimus
		Antechinus_naso
		Antechinus_stuartii
		Antechinus_swainsonii
		Antechinus_wilhelmina
		Anthops_ornatus
		Antidorcas_marsupialis
		Antilocapra_americana
		Antilope_cervicapra
		Antrozous_dubiaquercus
		Antrozous_pallidus
		Aonyx_capensis
		Aonyx_congicus
		Aotus_azarai
		Aotus_brumbacki
		Aotus_hershkovitzi
		Aotus_infulatus
		Aotus_lemurinus
		Aotus_miconax
		Aotus_nancymaae
		Aotus_nigriceps
		Aotus_trivirgatus
		Aotus_vociferans
		Aplodontia_rufa
		Apodemus_agrarius
		Apodemus_alpicola
		Apodemus_argenteus
		Apodemus_arianus
		Apodemus_chevrieri
		Apodemus_draco
		Apodemus_flavicollis
		Apodemus_fulvipectus
		Apodemus_gurkha
		Apodemus_hermonensis
		Apodemus_hyrcanicus
		Apodemus_latronum
		Apodemus_mystacinus
		Apodemus_peninsulae
		Apodemus_ponticus
		Apodemus_rusiges
		Apodemus_semotus
		Apodemus_speciosus
		Apodemus_sylvaticus
		Apodemus_uralensis
		Apodemus_wardi
		Apomys_abrae
		Apomys_datae
		Apomys_hylocoetes
		Apomys_insignis
		Apomys_littoralis
		Apomys_microdon
		Apomys_musculus
		Apomys_sacobianus
		Aproteles_bulmerae
		Arborimus_albipes
		Arborimus_longicaudus
		Arborimus_pomo
		Archboldomys_luzonensis
		Arctictis_binturong
		Arctocebus_aureus
		Arctocebus_calabarensis
		Arctocephalus_australis
		Arctocephalus_forsteri
		Arctocephalus_galapagoensis
		Arctocephalus_gazella
		Arctocephalus_philippii
		Arctocephalus_pusillus
		Arctocephalus_townsendi
		Arctocephalus_tropicalis
		Arctogalidia_trivirgata
		Arctonyx_collaris
		Ardops_nichollsi
		Ariteus_flavescens
		Artibeus_amplus
		Artibeus_anderseni
		Artibeus_aztecus
		Artibeus_cinereus
		Artibeus_concolor
		Artibeus_fimbriatus
		Artibeus_fraterculus
		Artibeus_glaucus
		Artibeus_hartii
		Artibeus_hirsutus
		Artibeus_inopinatus
		Artibeus_jamaicensis
		Artibeus_lituratus
		Artibeus_obscurus
		Artibeus_phaeotis
		Artibeus_planirostris
		Artibeus_toltecus
		Arvicanthis_abyssinicus
		Arvicanthis_blicki
		Arvicanthis_nairobae
		Arvicanthis_niloticus
		Arvicanthis_somalicus
		Arvicola_sapidus
		Arvicola_terrestris
		Asellia_patrizii
		Asellia_tridens
		Aselliscus_stoliczkanus
		Aselliscus_tricuspidatus
		Atelerix_albiventris
		Atelerix_algirus
		Atelerix_frontalis
		Atelerix_sclateri
		Ateles_belzebuth
		Ateles_chamek
		Ateles_fusciceps
		Ateles_geoffroyi
		Ateles_marginatus
		Ateles_paniscus
		Atelocynus_microtis
		Atherurus_africanus
		Atherurus_macrourus
		Atilax_paludinosus
		Atlantoxerus_getulus
		Auliscomys_boliviensis
		Auliscomys_micropus
		Auliscomys_pictus
		Auliscomys_sublimis
		Australophocaena_dioptrica
		Avahi_laniger
		Axis_axis
		Axis_calamianensis
		Axis_kuhlii
		Axis_porcinus
		Babyrousa_babyrussa
		Baiomys_musculus
		Baiomys_taylori
		Balaena_mysticetus
		Balaenoptera_acutorostrata
		Balaenoptera_borealis
		Balaenoptera_edeni
		Balaenoptera_musculus
		Balaenoptera_physalus
		Balantiopteryx_infusca
		Balantiopteryx_io
		Balantiopteryx_plicata
		Balionycteris_maculata
		Bandicota_bengalensis
		Bandicota_indica
		Bandicota_savilei
		Barbastella_barbastellus
		Barbastella_leucomelas
		Bassaricyon_alleni
		Bassaricyon_beddardi
		Bassaricyon_gabbii
		Bassaricyon_lasius
		Bassaricyon_pauli
		Bassariscus_astutus
		Bassariscus_sumichrasti
		Bathyergus_janetta
		Bathyergus_suillus
		Batomys_dentatus
		Batomys_granti
		Batomys_salomonseni
		Bdeogale_crassicauda
		Bdeogale_jacksoni
		Bdeogale_nigripes
		Beamys_hindei
		Beamys_major
		Belomys_pearsonii
		Berardius_arnuxii
		Berardius_bairdii
		Berylmys_berdmorei
		Berylmys_bowersi
		Berylmys_mackenziei
		Berylmys_manipulus
		Bettongia_gaimardi
		Bettongia_lesueur
		Bettongia_penicillata
		Bibimys_chacoensis
		Bibimys_labiosus
		Bibimys_torresi
		Bison_bison
		Bison_bonasus
		Biswamoyopterus_biswasi
		Blanfordimys_afghanus
		Blanfordimys_bucharicus
		Blarina_brevicauda
		Blarina_carolinensis
		Blarina_hylophaga
		Blarinella_quadraticauda
		Blarinella_wardi
		Blarinomys_breviceps
		Blastocerus_dichotomus
		Bolomys_amoenus
		Bolomys_lactens
		Bolomys_lasiurus
		Bolomys_obscurus
		Bolomys_punctulatus
		Bolomys_temchuki
		Boneia_bidens
		Bos_frontalis
		Bos_grunniens
		Bos_javanicus
		Bos_sauveli
		Bos_taurus
		Boselaphus_tragocamelus
		Brachiones_przewalskii
		Brachylagus_idahoensis
		Brachyphylla_cavernarum
		Brachyphylla_nana
		Brachytarsomys_albicauda
		Brachyteles_arachnoides
		Brachyuromys_betsileoensis
		Brachyuromys_ramirohitra
		Bradypus_torquatus
		Bradypus_tridactylus
		Bradypus_variegatus
		Bubalus_bubalis
		Bubalus_depressicornis
		Bubalus_mindorensis
		Bubalus_quarlesi
		Budorcas_taxicolor
		Bullimus_bagobus
		Bullimus_luzonicus
		Bunolagus_monticularis
		Bunomys_andrewsi
		Bunomys_chrysocomus
		Bunomys_coelestis
		Bunomys_fratrorum
		Bunomys_heinrichi
		Bunomys_penitus
		Bunomys_prolatus
		Burramys_parvus
		Cabassous_centralis
		Cabassous_chacoensis
		Cabassous_tatouay
		Cabassous_unicinctus
		Cacajao_calvus
		Cacajao_melanocephalus
		Caenolestes_caniventer
		Caenolestes_convelatus
		Caenolestes_fuliginosus
		Calcochloris_obtusirostris
		Callicebus_brunneus
		Callicebus_caligatus
		Callicebus_cinerascens
		Callicebus_cupreus
		Callicebus_donacophilus
		Callicebus_dubius
		Callicebus_hoffmannsi
		Callicebus_modestus
		Callicebus_moloch
		Callicebus_oenanthe
		Callicebus_olallae
		Callicebus_personatus
		Callicebus_torquatus
		Callimico_goeldii
		Callithrix_argentata
		Callithrix_aurita
		Callithrix_flaviceps
		Callithrix_geoffroyi
		Callithrix_humeralifera
		Callithrix_jacchus
		Callithrix_kuhlii
		Callithrix_penicillata
		Callithrix_pygmaea
		Callorhinus_ursinus
		Callosciurus_adamsi
		Callosciurus_albescens
		Callosciurus_baluensis
		Callosciurus_caniceps
		Callosciurus_finlaysonii
		Callosciurus_inornatus
		Callosciurus_melanogaster
		Callosciurus_nigrovittatus
		Callosciurus_notatus
		Callosciurus_orestes
		Callosciurus_phayrei
		Callosciurus_prevostii
		Callosciurus_pygerythrus
		Callosciurus_quinquestriatus
		Calomys_boliviae
		Calomys_callidus
		Calomys_callosus
		Calomys_hummelincki
		Calomys_laucha
		Calomys_lepidus
		Calomys_musculinus
		Calomys_sorellus
		Calomys_tener
		Calomyscus_bailwardi
		Calomyscus_baluchi
		Calomyscus_hotsoni
		Calomyscus_mystax
		Calomyscus_tsolovi
		Calomyscus_urartensis
		Caluromys_derbianus
		Caluromys_lanatus
		Caluromys_philander
		Caluromysiops_irrupta
		Camelus_bactrianus
		Camelus_dromedarius
		Canis_adustus
		Canis_aureus
		Canis_latrans
		Canis_lupus
		Canis_mesomelas
		Canis_rufus
		Canis_simensis
		Cannomys_badius
		Cansumys_canus
		Caperea_marginata
		Capra_caucasica
		Capra_cylindricornis
		Capra_falconeri
		Capra_hircus
		Capra_ibex
		Capra_nubiana
		Capra_pyrenaica
		Capra_sibirica
		Capra_walie
		Capreolus_capreolus
		Capreolus_pygargus
		Caprolagus_hispidus
		Capromys_pilorides
		Caracal_caracal
		Cardiocranius_paradoxus
		Cardioderma_cor
		Carollia_brevicauda
		Carollia_castanea
		Carollia_perspicillata
		Carollia_subrufa
		Carpomys_melanurus
		Carpomys_phaeurus
		Carterodon_sulcidens
		Casinycteris_argynnis
		Castor_canadensis
		Castor_fiber
		Catagonus_wagneri
		Catopuma_badia
		Catopuma_temminckii
		Cavia_aperea
		Cavia_fulgida
		Cavia_magna
		Cavia_porcellus
		Cavia_tschudii
		Cebus_albifrons
		Cebus_apella
		Cebus_capucinus
		Cebus_olivaceus
		Celaenomys_silaceus
		Centronycteris_maximiliani
		Centurio_senex
		Cephalophus_adersi
		Cephalophus_callipygus
		Cephalophus_dorsalis
		Cephalophus_harveyi
		Cephalophus_jentinki
		Cephalophus_leucogaster
		Cephalophus_maxwellii
		Cephalophus_monticola
		Cephalophus_natalensis
		Cephalophus_niger
		Cephalophus_nigrifrons
		Cephalophus_ogilbyi
		Cephalophus_rubidus
		Cephalophus_rufilatus
		Cephalophus_silvicultor
		Cephalophus_spadix
		Cephalophus_weynsi
		Cephalophus_zebra
		Cephalorhynchus_commersonii
		Cephalorhynchus_eutropia
		Cephalorhynchus_heavisidii
		Cephalorhynchus_hectori
		Ceratotherium_simum
		Cercartetus_caudatus
		Cercartetus_concinnus
		Cercartetus_lepidus
		Cercartetus_nanus
		Cercocebus_agilis
		Cercocebus_galeritus
		Cercocebus_torquatus
		Cercopithecus_ascanius
		Cercopithecus_campbelli
		Cercopithecus_cephus
		Cercopithecus_diana
		Cercopithecus_dryas
		Cercopithecus_erythrogaster
		Cercopithecus_erythrotis
		Cercopithecus_hamlyni
		Cercopithecus_lhoesti
		Cercopithecus_mitis
		Cercopithecus_mona
		Cercopithecus_neglectus
		Cercopithecus_nictitans
		Cercopithecus_petaurista
		Cercopithecus_pogonias
		Cercopithecus_preussi
		Cercopithecus_sclateri
		Cercopithecus_solatus
		Cercopithecus_wolfi
		Cerdocyon_thous
		Cervus_albirostris
		Cervus_alfredi
		Cervus_duvaucelii
		Cervus_elaphus
		Cervus_eldii
		Cervus_mariannus
		Cervus_nippon
		Cervus_timorensis
		Cervus_unicolor
		Chaerephon_aloysiisabaudiae
		Chaerephon_ansorgei
		Chaerephon_bemmeleni
		Chaerephon_bivittata
		Chaerephon_chapini
		Chaerephon_gallagheri
		Chaerephon_jobensis
		Chaerephon_johorensis
		Chaerephon_major
		Chaerephon_nigeriae
		Chaerephon_plicata
		Chaerephon_pumila
		Chaerephon_russata
		Chaetodipus_arenarius
		Chaetodipus_artus
		Chaetodipus_baileyi
		Chaetodipus_californicus
		Chaetodipus_fallax
		Chaetodipus_formosus
		Chaetodipus_goldmani
		Chaetodipus_hispidus
		Chaetodipus_intermedius
		Chaetodipus_lineatus
		Chaetodipus_nelsoni
		Chaetodipus_penicillatus
		Chaetodipus_pernix
		Chaetodipus_spinatus
		Chaetomys_subspinosus
		Chaetophractus_nationi
		Chaetophractus_vellerosus
		Chaetophractus_villosus
		Chalinolobus_alboguttatus
		Chalinolobus_argentatus
		Chalinolobus_beatrix
		Chalinolobus_dwyeri
		Chalinolobus_egeria
		Chalinolobus_gleni
		Chalinolobus_gouldii
		Chalinolobus_kenyacola
		Chalinolobus_morio
		Chalinolobus_nigrogriseus
		Chalinolobus_picatus
		Chalinolobus_poensis
		Chalinolobus_superbus
		Chalinolobus_tuberculatus
		Chalinolobus_variegatus
		Cheirogaleus_major
		Cheirogaleus_medius
		Cheiromeles_torquatus
		Chelemys_macronyx
		Chelemys_megalonyx
		Chibchanomys_trichotis
		Chilomys_instans
		Chimarrogale_hantu
		Chimarrogale_himalayica
		Chimarrogale_phaeura
		Chimarrogale_platycephala
		Chimarrogale_styani
		Chimarrogale_sumatrana
		Chinchilla_brevicaudata
		Chinchilla_lanigera
		Chinchillula_sahamae
		Chionomys_gud
		Chionomys_nivalis
		Chionomys_roberti
		Chiroderma_doriae
		Chiroderma_improvisum
		Chiroderma_salvini
		Chiroderma_trinitatum
		Chiroderma_villosum
		Chiromyscus_chiropus
		Chironax_melanocephalus
		Chironectes_minimus
		Chiropodomys_calamianensis
		Chiropodomys_gliroides
		Chiropodomys_karlkoopmani
		Chiropodomys_major
		Chiropodomys_muroides
		Chiropodomys_pusillus
		Chiropotes_albinasus
		Chiropotes_satanas
		Chiruromys_forbesi
		Chiruromys_lamia
		Chiruromys_vates
		Chlamyphorus_retusus
		Chlamyphorus_truncatus
		Chlorocebus_aethiops
		Chlorotalpa_arendsi
		Chlorotalpa_duthieae
		Chlorotalpa_leucorhina
		Chlorotalpa_sclateri
		Chlorotalpa_tytonis
		Choeroniscus_godmani
		Choeroniscus_intermedius
		Choeroniscus_minor
		Choeroniscus_periosus
		Choeronycteris_mexicana
		Choloepus_didactylus
		Choloepus_hoffmanni
		Chroeomys_andinus
		Chroeomys_jelskii
		Chrotogale_owstoni
		Chrotomys_gonzalesi
		Chrotomys_mindorensis
		Chrotomys_whiteheadi
		Chrotopterus_auritus
		Chrysochloris_asiatica
		Chrysochloris_stuhlmanni
		Chrysochloris_visagiei
		Chrysocyon_brachyurus
		Chrysospalax_trevelyani
		Chrysospalax_villosus
		Civettictis_civetta
		Clethrionomys_californicus
		Clethrionomys_centralis
		Clethrionomys_gapperi
		Clethrionomys_glareolus
		Clethrionomys_rufocanus
		Clethrionomys_rutilus
		Clethrionomys_sikotanensis
		Cloeotis_percivali
		Clyomys_bishopi
		Clyomys_laticeps
		Coccymys_albidens
		Coccymys_ruemmleri
		Coelops_frithi
		Coelops_hirsutus
		Coelops_robinsoni
		Coendou_bicolor
		Coendou_koopmani
		Coendou_prehensilis
		Coendou_rothschildi
		Coleura_afra
		Coleura_seychellensis
		Colobus_angolensis
		Colobus_guereza
		Colobus_polykomos
		Colobus_satanas
		Colomys_goslingi
		Condylura_cristata
		Conepatus_chinga
		Conepatus_humboldtii
		Conepatus_leuconotus
		Conepatus_mesoleucus
		Conepatus_semistriatus
		Congosorex_polli
		Conilurus_penicillatus
		Connochaetes_gnou
		Connochaetes_taurinus
		Cormura_brevirostris
		Craseonycteris_thonglongyai
		Crateromys_australis
		Crateromys_paulus
		Crateromys_schadenbergi
		Cremnomys_blanfordi
		Cremnomys_cutchicus
		Cremnomys_elvira
		Cricetomys_emini
		Cricetomys_gambianus
		Cricetulus_alticola
		Cricetulus_barabensis
		Cricetulus_kamensis
		Cricetulus_longicaudatus
		Cricetulus_migratorius
		Cricetulus_sokolovi
		Cricetus_cricetus
		Crocidura_aleksandrisi
		Crocidura_allex
		Crocidura_andamanensis
		Crocidura_ansellorum
		Crocidura_arabica
		Crocidura_armenica
		Crocidura_attenuata
		Crocidura_attila
		Crocidura_baileyi
		Crocidura_batesi
		Crocidura_beatus
		Crocidura_beccarii
		Crocidura_bottegi
		Crocidura_bottegoides
		Crocidura_buettikoferi
		Crocidura_caliginea
		Crocidura_canariensis
		Crocidura_cinderella
		Crocidura_congobelgica
		Crocidura_cossyrensis
		Crocidura_crenata
		Crocidura_crossei
		Crocidura_cyanea
		Crocidura_denti
		Crocidura_desperata
		Crocidura_dhofarensis
		Crocidura_dolichura
		Crocidura_douceti
		Crocidura_dsinezumi
		Crocidura_eisentrauti
		Crocidura_elgonius
		Crocidura_elongata
		Crocidura_erica
		Crocidura_fischeri
		Crocidura_flavescens
		Crocidura_floweri
		Crocidura_foxi
		Crocidura_fuliginosa
		Crocidura_fulvastra
		Crocidura_fumosa
		Crocidura_fuscomurina
		Crocidura_glassi
		Crocidura_goliath
		Crocidura_gracilipes
		Crocidura_grandiceps
		Crocidura_grandis
		Crocidura_grassei
		Crocidura_grayi
		Crocidura_greenwoodi
		Crocidura_gueldenstaedtii
		Crocidura_harenna
		Crocidura_hildegardeae
		Crocidura_hirta
		Crocidura_hispida
		Crocidura_horsfieldii
		Crocidura_jacksoni
		Crocidura_jenkinsi
		Crocidura_kivuana
		Crocidura_lamottei
		Crocidura_lanosa
		Crocidura_lasiura
		Crocidura_latona
		Crocidura_lea
		Crocidura_leucodon
		Crocidura_levicula
		Crocidura_littoralis
		Crocidura_longipes
		Crocidura_lucina
		Crocidura_ludia
		Crocidura_luna
		Crocidura_lusitania
		Crocidura_macarthuri
		Crocidura_macmillani
		Crocidura_macowi
		Crocidura_malayana
		Crocidura_manengubae
		Crocidura_maquassiensis
		Crocidura_mariquensis
		Crocidura_maurisca
		Crocidura_maxi
		Crocidura_mindorus
		Crocidura_minuta
		Crocidura_miya
		Crocidura_monax
		Crocidura_monticola
		Crocidura_montis
		Crocidura_muricauda
		Crocidura_mutesae
		Crocidura_nana
		Crocidura_nanilla
		Crocidura_neglecta
		Crocidura_negrina
		Crocidura_nicobarica
		Crocidura_nigeriae
		Crocidura_nigricans
		Crocidura_nigripes
		Crocidura_nigrofusca
		Crocidura_nimbae
		Crocidura_niobe
		Crocidura_obscurior
		Crocidura_olivieri
		Crocidura_orii
		Crocidura_osorio
		Crocidura_palawanensis
		Crocidura_paradoxura
		Crocidura_parvipes
		Crocidura_pasha
		Crocidura_pergrisea
		Crocidura_phaeura
		Crocidura_picea
		Crocidura_pitmani
		Crocidura_planiceps
		Crocidura_poensis
		Crocidura_polia
		Crocidura_pullata
		Crocidura_raineyi
		Crocidura_religiosa
		Crocidura_rhoditis
		Crocidura_roosevelti
		Crocidura_russula
		Crocidura_selina
		Crocidura_serezkyensis
		Crocidura_sibirica
		Crocidura_sicula
		Crocidura_silacea
		Crocidura_smithii
		Crocidura_somalica
		Crocidura_stenocephala
		Crocidura_suaveolens
		Crocidura_susiana
		Crocidura_tansaniana
		Crocidura_tarella
		Crocidura_tarfayensis
		Crocidura_telfordi
		Crocidura_tenuis
		Crocidura_thalia
		Crocidura_theresae
		Crocidura_thomensis
		Crocidura_turba
		Crocidura_ultima
		Crocidura_usambarae
		Crocidura_viaria
		Crocidura_voi
		Crocidura_whitakeri
		Crocidura_wimmeri
		Crocidura_xantippe
		Crocidura_yankariensis
		Crocidura_zaphiri
		Crocidura_zarudnyi
		Crocidura_zimmeri
		Crocidura_zimmermanni
		Crocuta_crocuta
		Crossarchus_alexandri
		Crossarchus_ansorgei
		Crossarchus_obscurus
		Crossomys_moncktoni
		Crunomys_celebensis
		Crunomys_fallax
		Crunomys_melanius
		Crunomys_rabori
		Cryptomys_bocagei
		Cryptomys_damarensis
		Cryptomys_foxi
		Cryptomys_hottentotus
		Cryptomys_mechowi
		Cryptomys_ochraceocinereus
		Cryptomys_zechi
		Cryptoprocta_ferox
		Cryptotis_avia
		Cryptotis_endersi
		Cryptotis_goldmani
		Cryptotis_goodwini
		Cryptotis_gracilis
		Cryptotis_hondurensis
		Cryptotis_magna
		Cryptotis_meridensis
		Cryptotis_mexicana
		Cryptotis_montivaga
		Cryptotis_nigrescens
		Cryptotis_parva
		Cryptotis_squamipes
		Cryptotis_thomasi
		Ctenodactylus_gundi
		Ctenodactylus_vali
		Ctenomys_argentinus
		Ctenomys_australis
		Ctenomys_azarae
		Ctenomys_boliviensis
		Ctenomys_bonettoi
		Ctenomys_brasiliensis
		Ctenomys_colburni
		Ctenomys_conoveri
		Ctenomys_dorsalis
		Ctenomys_emilianus
		Ctenomys_frater
		Ctenomys_fulvus
		Ctenomys_haigi
		Ctenomys_knighti
		Ctenomys_latro
		Ctenomys_leucodon
		Ctenomys_lewisi
		Ctenomys_magellanicus
		Ctenomys_maulinus
		Ctenomys_mendocinus
		Ctenomys_minutus
		Ctenomys_nattereri
		Ctenomys_occultus
		Ctenomys_opimus
		Ctenomys_pearsoni
		Ctenomys_perrensis
		Ctenomys_peruanus
		Ctenomys_pontifex
		Ctenomys_porteousi
		Ctenomys_saltarius
		Ctenomys_sericeus
		Ctenomys_sociabilis
		Ctenomys_steinbachi
		Ctenomys_talarum
		Ctenomys_torquatus
		Ctenomys_tuconax
		Ctenomys_tucumanus
		Ctenomys_validus
		Cuon_alpinus
		Cyclopes_didactylus
		Cynictis_penicillata
		Cynocephalus_variegatus
		Cynocephalus_volans
		Cynogale_bennettii
		Cynomys_gunnisoni
		Cynomys_leucurus
		Cynomys_ludovicianus
		Cynomys_mexicanus
		Cynomys_parvidens
		Cynopterus_brachyotis
		Cynopterus_horsfieldi
		Cynopterus_nusatenggara
		Cynopterus_sphinx
		Cynopterus_titthaecheilus
		Cystophora_cristata
		Cyttarops_alecto
		Dacnomys_millardi
		Dactylomys_boliviensis
		Dactylomys_dactylinus
		Dactylomys_peruanus
		Dactylopsila_megalura
		Dactylopsila_palpator
		Dactylopsila_tatei
		Dactylopsila_trivirgata
		Dama_dama
		Dama_mesopotamica
		Damaliscus_hunteri
		Damaliscus_lunatus
		Damaliscus_pygargus
		Dasycercus_byrnei
		Dasycercus_cristicauda
		Dasykaluta_rosamondae
		Dasymys_foxi
		Dasymys_incomtus
		Dasymys_montanus
		Dasymys_nudipes
		Dasymys_rufulus
		Dasyprocta_azarae
		Dasyprocta_coibae
		Dasyprocta_cristata
		Dasyprocta_fuliginosa
		Dasyprocta_guamara
		Dasyprocta_kalinowskii
		Dasyprocta_leporina
		Dasyprocta_mexicana
		Dasyprocta_prymnolopha
		Dasyprocta_punctata
		Dasyprocta_ruatanica
		Dasypus_hybridus
		Dasypus_kappleri
		Dasypus_novemcinctus
		Dasypus_pilosus
		Dasypus_sabanicola
		Dasypus_septemcinctus
		Dasyurus_albopunctatus
		Dasyurus_geoffroii
		Dasyurus_hallucatus
		Dasyurus_maculatus
		Dasyurus_spartacus
		Dasyurus_viverrinus
		Daubentonia_madagascariensis
		Delanymys_brooksi
		Delomys_dorsalis
		Delomys_sublineatus
		Delphinapterus_leucas
		Delphinus_delphis
		Dendrogale_melanura
		Dendrogale_murina
		Dendrohyrax_arboreus
		Dendrohyrax_dorsalis
		Dendrohyrax_validus
		Dendrolagus_bennettianus
		Dendrolagus_dorianus
		Dendrolagus_goodfellowi
		Dendrolagus_inustus
		Dendrolagus_lumholtzi
		Dendrolagus_matschiei
		Dendrolagus_scottae
		Dendrolagus_spadix
		Dendrolagus_ursinus
		Dendromus_insignis
		Dendromus_kahuziensis
		Dendromus_kivu
		Dendromus_lovati
		Dendromus_melanotis
		Dendromus_mesomelas
		Dendromus_messorius
		Dendromus_mystacalis
		Dendromus_nyikae
		Dendromus_oreas
		Dendromus_vernayi
		Dendroprionomys_rousseloti
		Deomys_ferrugineus
		Dephomys_defua
		Dephomys_eburnea
		Desmana_moschata
		Desmodilliscus_braueri
		Desmodillus_auricularis
		Desmodus_rotundus
		Desmomys_harringtoni
		Diaemus_youngi
		Dicerorhinus_sumatrensis
		Diceros_bicornis
		Diclidurus_albus
		Diclidurus_ingens
		Diclidurus_isabellus
		Diclidurus_scutatus
		Dicrostonyx_exsul
		Dicrostonyx_groenlandicus
		Dicrostonyx_hudsonius
		Dicrostonyx_kilangmiutak
		Dicrostonyx_nelsoni
		Dicrostonyx_nunatakensis
		Dicrostonyx_richardsoni
		Dicrostonyx_rubricatus
		Dicrostonyx_torquatus
		Dicrostonyx_unalascensis
		Dicrostonyx_vinogradovi
		Didelphis_albiventris
		Didelphis_aurita
		Didelphis_marsupialis
		Didelphis_virginiana
		Dinaromys_bogdanovi
		Dinomys_branickii
		Diomys_crumpi
		Diphylla_ecaudata
		Diplogale_hosei
		Diplomesodon_pulchellum
		Diplomys_caniceps
		Diplomys_labilis
		Diplomys_rufodorsalis
		Diplothrix_legatus
		Dipodomys_agilis
		Dipodomys_californicus
		Dipodomys_compactus
		Dipodomys_deserti
		Dipodomys_elator
		Dipodomys_elephantinus
		Dipodomys_gravipes
		Dipodomys_heermanni
		Dipodomys_ingens
		Dipodomys_insularis
		Dipodomys_merriami
		Dipodomys_microps
		Dipodomys_nelsoni
		Dipodomys_nitratoides
		Dipodomys_ordii
		Dipodomys_panamintinus
		Dipodomys_phillipsii
		Dipodomys_spectabilis
		Dipodomys_stephensi
		Dipodomys_venustus
		Dipus_sagitta
		Distoechurus_pennatus
		Dobsonia_beauforti
		Dobsonia_emersa
		Dobsonia_exoleta
		Dobsonia_inermis
		Dobsonia_minor
		Dobsonia_moluccensis
		Dobsonia_pannietensis
		Dobsonia_peroni
		Dobsonia_praedatrix
		Dobsonia_viridis
		Dolichotis_patagonum
		Dolichotis_salinicola
		Dologale_dybowskii
		Dorcatragus_megalotis
		Dorcopsis_atrata
		Dorcopsis_hageni
		Dorcopsis_luctuosa
		Dorcopsis_muelleri
		Dorcopsulus_macleayi
		Dorcopsulus_vanheurni
		Dremomys_everetti
		Dremomys_lokriah
		Dremomys_pernyi
		Dremomys_pyrrhomerus
		Dremomys_rufigenis
		Dromiciops_gliroides
		Dryomys_laniger
		Dryomys_nitedula
		Dryomys_sichuanensis
		Dugong_dugon
		Dyacopterus_spadiceus
		Echimys_blainvillei
		Echimys_braziliensis
		Echimys_chrysurus
		Echimys_dasythrix
		Echimys_grandis
		Echimys_lamarum
		Echimys_macrurus
		Echimys_nigrispinus
		Echimys_pictus
		Echimys_rhipidurus
		Echimys_saturnus
		Echimys_semivillosus
		Echimys_thomasi
		Echimys_unicolor
		Echinoprocta_rufescens
		Echinops_telfairi
		Echinosorex_gymnura
		Echiothrix_leucura
		Echymipera_clara
		Echymipera_davidi
		Echymipera_echinista
		Echymipera_kalubu
		Echymipera_rufescens
		Ectophylla_alba
		Eidolon_dupreanum
		Eidolon_helvum
		Eira_barbara
		Elaphodus_cephalophus
		Elaphurus_davidianus
		Elephantulus_brachyrhynchus
		Elephantulus_edwardii
		Elephantulus_fuscipes
		Elephantulus_fuscus
		Elephantulus_intufi
		Elephantulus_myurus
		Elephantulus_revoili
		Elephantulus_rozeti
		Elephantulus_rufescens
		Elephantulus_rupestris
		Elephas_maximus
		Eligmodontia_moreni
		Eligmodontia_morgani
		Eligmodontia_puerulus
		Eligmodontia_typus
		Eliomys_melanurus
		Eliomys_quercinus
		Eliurus_majori
		Eliurus_minor
		Eliurus_myoxinus
		Eliurus_penicillatus
		Eliurus_tanala
		Eliurus_webbi
		Ellobius_alaicus
		Ellobius_fuscocapillus
		Ellobius_lutescens
		Ellobius_talpinus
		Ellobius_tancrei
		Emballonura_alecto
		Emballonura_atrata
		Emballonura_beccarii
		Emballonura_dianae
		Emballonura_furax
		Emballonura_monticola
		Emballonura_raffrayana
		Emballonura_semicaudata
		Enhydra_lutris
		Eolagurus_luteus
		Eolagurus_przewalskii
		Eonycteris_major
		Eonycteris_spelaea
		Eothenomys_chinensis
		Eothenomys_custos
		Eothenomys_eva
		Eothenomys_inez
		Eothenomys_melanogaster
		Eothenomys_olitor
		Eothenomys_proditor
		Eothenomys_regulus
		Eothenomys_shanseius
		Eozapus_setchuanus
		Epixerus_ebii
		Epixerus_wilsoni
		Epomophorus_angolensis
		Epomophorus_gambianus
		Epomophorus_grandis
		Epomophorus_labiatus
		Epomophorus_minimus
		Epomophorus_wahlbergi
		Epomops_buettikoferi
		Epomops_dobsoni
		Epomops_franqueti
		Eptesicus_baverstocki
		Eptesicus_bobrinskoi
		Eptesicus_bottae
		Eptesicus_brasiliensis
		Eptesicus_brunneus
		Eptesicus_capensis
		Eptesicus_demissus
		Eptesicus_diminutus
		Eptesicus_douglasorum
		Eptesicus_flavescens
		Eptesicus_floweri
		Eptesicus_furinalis
		Eptesicus_fuscus
		Eptesicus_guadeloupensis
		Eptesicus_guineensis
		Eptesicus_hottentotus
		Eptesicus_innoxius
		Eptesicus_kobayashii
		Eptesicus_melckorum
		Eptesicus_nasutus
		Eptesicus_nilssoni
		Eptesicus_pachyotis
		Eptesicus_platyops
		Eptesicus_pumilus
		Eptesicus_regulus
		Eptesicus_rendalli
		Eptesicus_sagittula
		Eptesicus_serotinus
		Eptesicus_somalicus
		Eptesicus_tatei
		Eptesicus_tenuipinnis
		Eptesicus_vulturnus
		Equus_asinus
		Equus_burchellii
		Equus_caballus
		Equus_grevyi
		Equus_hemionus
		Equus_kiang
		Equus_onager
		Equus_zebra
		Eremodipus_lichtensteini
		Erethizon_dorsatum
		Erignathus_barbatus
		Erinaceus_amurensis
		Erinaceus_concolor
		Erinaceus_europaeus
		Eropeplus_canus
		Erophylla_sezekorni
		Erythrocebus_patas
		Eschrichtius_robustus
		Eubalaena_australis
		Eubalaena_glacialis
		Euchoreutes_naso
		Euderma_maculatum
		Eudiscopus_denticulus
		Eulemur_coronatus
		Eulemur_fulvus
		Eulemur_macaco
		Eulemur_mongoz
		Eulemur_rubriventer
		Eumetopias_jubatus
		Eumops_auripendulus
		Eumops_bonariensis
		Eumops_dabbenei
		Eumops_glaucinus
		Eumops_hansae
		Eumops_maurus
		Eumops_perotis
		Eumops_underwoodi
		Euneomys_chinchilloides
		Euneomys_fossor
		Euneomys_mordax
		Euneomys_petersoni
		Euoticus_elegantulus
		Euoticus_pallidus
		Eupetaurus_cinereus
		Euphractus_sexcinctus
		Eupleres_goudotii
		Euroscaptor_grandis
		Euroscaptor_klossi
		Euroscaptor_longirostris
		Euroscaptor_micrura
		Euroscaptor_mizura
		Euroscaptor_parvidens
		Euryzygomatomys_spinosus
		Exilisciurus_concinnus
		Exilisciurus_exilis
		Exilisciurus_whiteheadi
		Felis_bieti
		Felis_chaus
		Felis_margarita
		Felis_nigripes
		Felis_silvestris
		Felovia_vae
		Feresa_attenuata
		Feroculus_feroculus
		Fossa_fossana
		Funambulus_layardi
		Funambulus_palmarum
		Funambulus_pennantii
		Funambulus_sublineatus
		Funambulus_tristriatus
		Funisciurus_anerythrus
		Funisciurus_bayonii
		Funisciurus_carruthersi
		Funisciurus_congicus
		Funisciurus_isabella
		Funisciurus_lemniscatus
		Funisciurus_leucogenys
		Funisciurus_pyrropus
		Funisciurus_substriatus
		Furipterus_horrens
		Galago_alleni
		Galago_gallarum
		Galago_matschiei
		Galago_moholi
		Galago_senegalensis
		Galagoides_demidoff
		Galagoides_zanzibaricus
		Galea_flavidens
		Galea_musteloides
		Galea_spixii
		Galemys_pyrenaicus
		Galenomys_garleppi
		Galerella_flavescens
		Galerella_pulverulenta
		Galerella_sanguinea
		Galerella_swalius
		Galictis_cuja
		Galictis_vittata
		Galidia_elegans
		Galidictis_fasciata
		Galidictis_grandidieri
		Gazella_bennettii
		Gazella_cuvieri
		Gazella_dama
		Gazella_dorcas
		Gazella_gazella
		Gazella_granti
		Gazella_leptoceros
		Gazella_rufifrons
		Gazella_saudiya
		Gazella_soemmerringii
		Gazella_spekei
		Gazella_subgutturosa
		Gazella_thomsonii
		Genetta_abyssinica
		Genetta_angolensis
		Genetta_genetta
		Genetta_johnstoni
		Genetta_maculata
		Genetta_servalina
		Genetta_thierryi
		Genetta_tigrina
		Genetta_victoriae
		Geocapromys_brownii
		Geocapromys_ingrahami
		Geogale_aurita
		Geomys_arenarius
		Geomys_bursarius
		Geomys_personatus
		Geomys_pinetis
		Geomys_tropicalis
		Georychus_capensis
		Geoxus_valdivianus
		Gerbillurus_paeba
		Gerbillurus_setzeri
		Gerbillurus_tytonis
		Gerbillurus_vallinus
		Gerbillus_acticola
		Gerbillus_agag
		Gerbillus_allenbyi
		Gerbillus_amoenus
		Gerbillus_andersoni
		Gerbillus_aquilus
		Gerbillus_bilensis
		Gerbillus_bonhotei
		Gerbillus_bottai
		Gerbillus_brockmani
		Gerbillus_burtoni
		Gerbillus_campestris
		Gerbillus_cheesmani
		Gerbillus_cosensi
		Gerbillus_dalloni
		Gerbillus_dasyurus
		Gerbillus_diminutus
		Gerbillus_dongolanus
		Gerbillus_dunni
		Gerbillus_famulus
		Gerbillus_floweri
		Gerbillus_garamantis
		Gerbillus_gerbillus
		Gerbillus_gleadowi
		Gerbillus_grobbeni
		Gerbillus_harwoodi
		Gerbillus_henleyi
		Gerbillus_hesperinus
		Gerbillus_hoogstraali
		Gerbillus_jamesi
		Gerbillus_juliani
		Gerbillus_latastei
		Gerbillus_lowei
		Gerbillus_mackillingini
		Gerbillus_maghrebi
		Gerbillus_mauritaniae
		Gerbillus_mesopotamiae
		Gerbillus_muriculus
		Gerbillus_nancillus
		Gerbillus_nanus
		Gerbillus_nigeriae
		Gerbillus_occiduus
		Gerbillus_percivali
		Gerbillus_perpallidus
		Gerbillus_poecilops
		Gerbillus_principulus
		Gerbillus_pulvinatus
		Gerbillus_pusillus
		Gerbillus_pyramidum
		Gerbillus_quadrimaculatus
		Gerbillus_riggenbachi
		Gerbillus_rosalinda
		Gerbillus_ruberrimus
		Gerbillus_simoni
		Gerbillus_somalicus
		Gerbillus_stigmonyx
		Gerbillus_syrticus
		Gerbillus_tarabuli
		Gerbillus_vivax
		Gerbillus_watersi
		Giraffa_camelopardalis
		Glaucomys_sabrinus
		Glaucomys_volans
		Glironia_venusta
		Glirulus_japonicus
		Glischropus_javanus
		Glischropus_tylopus
		Globicephala_macrorhynchus
		Globicephala_melas
		Glossophaga_commissarisi
		Glossophaga_leachii
		Glossophaga_longirostris
		Glossophaga_morenoi
		Glossophaga_soricina
		Glyphotes_simus
		Golunda_ellioti
		Gorilla_gorilla
		Gracilinanus_aceramarcae
		Gracilinanus_agilis
		Gracilinanus_dryas
		Gracilinanus_emiliae
		Gracilinanus_marica
		Gracilinanus_microtarsus
		Grammomys_aridulus
		Grammomys_buntingi
		Grammomys_caniceps
		Grammomys_cometes
		Grammomys_dolichurus
		Grammomys_dryas
		Grammomys_gigas
		Grammomys_ibeanus
		Grammomys_macmillani
		Grammomys_minnae
		Grammomys_rutilans
		Grampus_griseus
		Graomys_domorum
		Graomys_edithae
		Graomys_griseoflavus
		Graphiurus_christyi
		Graphiurus_crassicaudatus
		Graphiurus_hueti
		Graphiurus_kelleni
		Graphiurus_lorraineus
		Graphiurus_microtis
		Graphiurus_monardi
		Graphiurus_murinus
		Graphiurus_ocularis
		Graphiurus_olga
		Graphiurus_parvus
		Graphiurus_platyops
		Graphiurus_rupicola
		Graphiurus_surdus
		Gulo_gulo
		Gymnobelideus_leadbeateri
		Gymnuromys_roberti
		Habromys_chinanteco
		Habromys_lepturus
		Habromys_lophurus
		Habromys_simulatus
		Hadromys_humei
		Haeromys_margarettae
		Haeromys_minahassae
		Haeromys_pusillus
		Halichoerus_grypus
		Hapalemur_aureus
		Hapalemur_griseus
		Hapalemur_simus
		Hapalomys_delacouri
		Hapalomys_longicaudatus
		Haplonycteris_fischeri
		Harpiocephalus_harpia
		Harpyionycteris_celebensis
		Harpyionycteris_whiteheadi
		Heimyscus_fumosus
		Helarctos_malayanus
		Heliophobius_argenteocinereus
		Heliosciurus_gambianus
		Heliosciurus_mutabilis
		Heliosciurus_punctatus
		Heliosciurus_rufobrachium
		Heliosciurus_ruwenzorii
		Heliosciurus_undulatus
		Helogale_hirtula
		Helogale_parvula
		Hemibelideus_lemuroides
		Hemicentetes_semispinosus
		Hemiechinus_aethiopicus
		Hemiechinus_auritus
		Hemiechinus_collaris
		Hemiechinus_hypomelas
		Hemiechinus_micropus
		Hemigalus_derbyanus
		Hemitragus_hylocrius
		Hemitragus_jayakari
		Hemitragus_jemlahicus
		Herpailurus_yaguarondi
		Herpestes_brachyurus
		Herpestes_edwardsii
		Herpestes_ichneumon
		Herpestes_javanicus
		Herpestes_naso
		Herpestes_palustris
		Herpestes_semitorquatus
		Herpestes_smithii
		Herpestes_urva
		Herpestes_vitticollis
		Hesperoptenus_blanfordi
		Hesperoptenus_doriae
		Hesperoptenus_gaskelli
		Hesperoptenus_tickelli
		Hesperoptenus_tomesi
		Heterocephalus_glaber
		Heterohyrax_antineae
		Heterohyrax_brucei
		Heteromys_anomalus
		Heteromys_australis
		Heteromys_desmarestianus
		Heteromys_gaumeri
		Heteromys_goldmani
		Heteromys_nelsoni
		Heteromys_oresterus
		Hexaprotodon_liberiensis
		Hippocamelus_antisensis
		Hippocamelus_bisulcus
		Hippopotamus_amphibius
		Hipposideros_abae
		Hipposideros_armiger
		Hipposideros_ater
		Hipposideros_beatus
		Hipposideros_bicolor
		Hipposideros_breviceps
		Hipposideros_caffer
		Hipposideros_calcaratus
		Hipposideros_camerunensis
		Hipposideros_cervinus
		Hipposideros_cineraceus
		Hipposideros_commersoni
		Hipposideros_coronatus
		Hipposideros_corynophyllus
		Hipposideros_coxi
		Hipposideros_crumeniferus
		Hipposideros_curtus
		Hipposideros_cyclops
		Hipposideros_diadema
		Hipposideros_dinops
		Hipposideros_doriae
		Hipposideros_dyacorum
		Hipposideros_fuliginosus
		Hipposideros_fulvus
		Hipposideros_galeritus
		Hipposideros_halophyllus
		Hipposideros_inexpectatus
		Hipposideros_jonesi
		Hipposideros_lamottei
		Hipposideros_lankadiva
		Hipposideros_larvatus
		Hipposideros_lekaguli
		Hipposideros_lylei
		Hipposideros_macrobullatus
		Hipposideros_maggietaylorae
		Hipposideros_marisae
		Hipposideros_megalotis
		Hipposideros_muscinus
		Hipposideros_nequam
		Hipposideros_obscurus
		Hipposideros_papua
		Hipposideros_pomona
		Hipposideros_pratti
		Hipposideros_pygmaeus
		Hipposideros_ridleyi
		Hipposideros_ruber
		Hipposideros_sabanus
		Hipposideros_schistaceus
		Hipposideros_semoni
		Hipposideros_speoris
		Hipposideros_stenotis
		Hipposideros_turpis
		Hipposideros_wollastoni
		Hippotragus_equinus
		Hippotragus_niger
		Histiotus_alienus
		Histiotus_macrotus
		Histiotus_montanus
		Histiotus_velatus
		Hodomys_alleni
		Holochilus_brasiliensis
		Holochilus_chacarius
		Holochilus_magnus
		Holochilus_sciureus
		Homo_sapiens
		Hoplomys_gymnurus
		Hyaena_hyaena
		Hybomys_basilii
		Hybomys_eisentrauti
		Hybomys_lunaris
		Hybomys_planifrons
		Hybomys_trivirgatus
		Hybomys_univittatus
		Hydrochaeris_hydrochaeris
		Hydromys_chrysogaster
		Hydromys_habbema
		Hydromys_hussoni
		Hydromys_neobrittanicus
		Hydromys_shawmayeri
		Hydropotes_inermis
		Hydrurga_leptonyx
		Hyemoschus_aquaticus
		Hylobates_agilis
		Hylobates_concolor
		Hylobates_gabriellae
		Hylobates_hoolock
		Hylobates_klossii
		Hylobates_lar
		Hylobates_leucogenys
		Hylobates_moloch
		Hylobates_muelleri
		Hylobates_pileatus
		Hylobates_syndactylus
		Hylochoerus_meinertzhageni
		Hylomys_hainanensis
		Hylomys_sinensis
		Hylomys_suillus
		Hylomyscus_aeta
		Hylomyscus_alleni
		Hylomyscus_baeri
		Hylomyscus_carillus
		Hylomyscus_denniae
		Hylomyscus_parvus
		Hylomyscus_stella
		Hylonycteris_underwoodi
		Hylopetes_alboniger
		Hylopetes_baberi
		Hylopetes_bartelsi
		Hylopetes_fimbriatus
		Hylopetes_lepidus
		Hylopetes_nigripes
		Hylopetes_phayrei
		Hylopetes_sipora
		Hylopetes_spadiceus
		Hylopetes_winstoni
		Hyomys_dammermani
		Hyomys_goliath
		Hyosciurus_heinrichi
		Hyosciurus_ileile
		Hyperacrius_fertilis
		Hyperacrius_wynnei
		Hyperoodon_ampullatus
		Hyperoodon_planifrons
		Hypogeomys_antimena
		Hypsignathus_monstrosus
		Hypsiprymnodon_moschatus
		Hystrix_africaeaustralis
		Hystrix_brachyura
		Hystrix_crassispinis
		Hystrix_cristata
		Hystrix_indica
		Hystrix_javanica
		Hystrix_pumila
		Hystrix_sumatrae
		Ia_io
		Ichneumia_albicauda
		Ichthyomys_hydrobates
		Ichthyomys_pittieri
		Ichthyomys_stolzmanni
		Ichthyomys_tweedii
		Ictonyx_libyca
		Ictonyx_striatus
		Idionycteris_phyllotis
		Idiurus_macrotis
		Idiurus_zenkeri
		Indopacetus_pacificus
		Indri_indri
		Inia_geoffrensis
		Iomys_horsfieldii
		Iomys_sipora
		Irenomys_tarsalis
		Isolobodon_portoricensis
		Isoodon_auratus
		Isoodon_macrourus
		Isoodon_obesulus
		Isothrix_bistriata
		Isothrix_pagurus
		Isthmomys_flavidus
		Isthmomys_pirrensis
		Jaculus_blanfordi
		Jaculus_jaculus
		Jaculus_orientalis
		Jaculus_turcmenicus
		Juscelinomys_candango
		Juscelinomys_talpinus
		Kadarsanomys_sodyi
		Kannabateomys_amblyonyx
		Kerivoula_aerosa
		Kerivoula_agnella
		Kerivoula_argentata
		Kerivoula_atrox
		Kerivoula_cuprosa
		Kerivoula_eriophora
		Kerivoula_flora
		Kerivoula_hardwickei
		Kerivoula_intermedia
		Kerivoula_jagorii
		Kerivoula_lanosa
		Kerivoula_minuta
		Kerivoula_muscina
		Kerivoula_myrella
		Kerivoula_papillosa
		Kerivoula_papuensis
		Kerivoula_pellucida
		Kerivoula_phalaena
		Kerivoula_picta
		Kerivoula_smithii
		Kerivoula_whiteheadi
		Kerodon_rupestris
		Kobus_ellipsiprymnus
		Kobus_kob
		Kobus_leche
		Kobus_megaceros
		Kobus_vardonii
		Kogia_breviceps
		Kogia_simus
		Komodomys_rintjanus
		Kunsia_fronto
		Kunsia_tomentosus
		Laephotis_angolensis
		Laephotis_botswanae
		Laephotis_namibensis
		Laephotis_wintoni
		Lagenodelphis_hosei
		Lagenorhynchus_acutus
		Lagenorhynchus_albirostris
		Lagenorhynchus_australis
		Lagenorhynchus_cruciger
		Lagenorhynchus_obliquidens
		Lagenorhynchus_obscurus
		Lagidium_peruanum
		Lagidium_viscacia
		Lagidium_wolffsohni
		Lagorchestes_conspicillatus
		Lagorchestes_hirsutus
		Lagostomus_maximus
		Lagostrophus_fasciatus
		Lagothrix_flavicauda
		Lagothrix_lagotricha
		Lagurus_lagurus
		Lama_glama
		Lama_guanicoe
		Lama_pacos
		Lamottemys_okuensis
		Lariscus_hosei
		Lariscus_insignis
		Lariscus_niobe
		Lariscus_obscurus
		Lasionycteris_noctivagans
		Lasiopodomys_brandtii
		Lasiopodomys_fuscus
		Lasiopodomys_mandarinus
		Lasiorhinus_krefftii
		Lasiorhinus_latifrons
		Lasiurus_borealis
		Lasiurus_castaneus
		Lasiurus_cinereus
		Lasiurus_ega
		Lasiurus_egregius
		Lasiurus_intermedius
		Lasiurus_seminolus
		Latidens_salimalii
		Lavia_frons
		Leggadina_forresti
		Leggadina_lakedownensis
		Leimacomys_buettneri
		Lemmiscus_curtatus
		Lemmus_amurensis
		Lemmus_lemmus
		Lemmus_sibiricus
		Lemniscomys_barbarus
		Lemniscomys_bellieri
		Lemniscomys_griselda
		Lemniscomys_hoogstraali
		Lemniscomys_linulus
		Lemniscomys_macculus
		Lemniscomys_mittendorfi
		Lemniscomys_rosalia
		Lemniscomys_roseveari
		Lemniscomys_striatus
		Lemur_catta
		Lenomys_meyeri
		Lenothrix_canus
		Lenoxus_apicalis
		Leontopithecus_caissara
		Leontopithecus_chrysomelas
		Leontopithecus_chrysopygus
		Leontopithecus_rosalia
		Leopardus_pardalis
		Leopardus_tigrinus
		Leopardus_wiedii
		Leopoldamys_edwardsi
		Leopoldamys_neilli
		Leopoldamys_sabanus
		Leopoldamys_siporanus
		Lepilemur_dorsalis
		Lepilemur_edwardsi
		Lepilemur_leucopus
		Lepilemur_microdon
		Lepilemur_mustelinus
		Lepilemur_ruficaudatus
		Lepilemur_septentrionalis
		Leporillus_conditor
		Leptailurus_serval
		Leptomys_elegans
		Leptomys_ernstmayri
		Leptomys_signatus
		Leptonychotes_weddellii
		Leptonycteris_curasoae
		Leptonycteris_nivalis
		Lepus_alleni
		Lepus_americanus
		Lepus_arcticus
		Lepus_brachyurus
		Lepus_californicus
		Lepus_callotis
		Lepus_capensis
		Lepus_castroviejoi
		Lepus_comus
		Lepus_coreanus
		Lepus_corsicanus
		Lepus_europaeus
		Lepus_fagani
		Lepus_flavigularis
		Lepus_granatensis
		Lepus_hainanus
		Lepus_insularis
		Lepus_mandshuricus
		Lepus_nigricollis
		Lepus_oiostolus
		Lepus_othus
		Lepus_peguensis
		Lepus_saxatilis
		Lepus_sinensis
		Lepus_starcki
		Lepus_timidus
		Lepus_tolai
		Lepus_townsendii
		Lepus_victoriae
		Lepus_yarkandensis
		Lestodelphys_halli
		Lestoros_inca
		Liberiictis_kuhni
		Lichonycteris_obscura
		Limnogale_mergulus
		Limnomys_sibuanus
		Liomys_adspersus
		Liomys_irroratus
		Liomys_pictus
		Liomys_salvini
		Liomys_spectabilis
		Lionycteris_spurrelli
		Lipotes_vexillifer
		Lissodelphis_borealis
		Lissodelphis_peronii
		Litocranius_walleri
		Lobodon_carcinophagus
		Lonchophylla_bokermanni
		Lonchophylla_dekeyseri
		Lonchophylla_handleyi
		Lonchophylla_hesperia
		Lonchophylla_mordax
		Lonchophylla_robusta
		Lonchophylla_thomasi
		Lonchorhina_aurita
		Lonchorhina_fernandezi
		Lonchorhina_marinkellei
		Lonchorhina_orinocensis
		Lonchothrix_emiliae
		Lontra_canadensis
		Lontra_felina
		Lontra_longicaudis
		Lontra_provocax
		Lophiomys_imhausi
		Lophocebus_albigena
		Lophuromys_cinereus
		Lophuromys_flavopunctatus
		Lophuromys_luteogaster
		Lophuromys_medicaudatus
		Lophuromys_melanonyx
		Lophuromys_nudicaudus
		Lophuromys_rahmi
		Lophuromys_sikapusi
		Lophuromys_woosnami
		Lorentzimys_nouhuysi
		Loris_tardigradus
		Loxodonta_africana
		Lutra_lutra
		Lutra_maculicollis
		Lutra_sumatrana
		Lutreolina_crassicaudata
		Lutrogale_perspicillata
		Lycaon_pictus
		Lyncodon_patagonicus
		Lynx_canadensis
		Lynx_lynx
		Lynx_pardinus
		Lynx_rufus
		Macaca_arctoides
		Macaca_assamensis
		Macaca_cyclopis
		Macaca_fascicularis
		Macaca_fuscata
		Macaca_maura
		Macaca_mulatta
		Macaca_nemestrina
		Macaca_nigra
		Macaca_ochreata
		Macaca_radiata
		Macaca_silenus
		Macaca_sinica
		Macaca_sylvanus
		Macaca_thibetana
		Macaca_tonkeana
		Macroderma_gigas
		Macrogalidia_musschenbroekii
		Macroglossus_minimus
		Macroglossus_sobrinus
[truncated: 2,521 more rows]
