# Supplementary material for: Wing bone laminarity is not an adaptation for torsional resistance in bats
Source: PeerJ. 2015 Mar 5;3:e823. doi: 10.7717/peerj.823 (PMC4359045; doi:10.7717/peerj.823)
Supplement: Supplemental Information 9 [file peerj-03-823-s009.zip › bat_Zp_size-proxy.csv]

Taxon	Zp	size proxy
Rousettus_leschenaulti	2.591	5832
Pteropus_vampyrus	24.045	132096
Rhinolophus_lepidus	0.106	144
Noctilio_leporinus	1.632	2562
Macrotus_californicus	0.284	327.6
Phyllostomus_discolor	0.667	1190
Myotis_myotis	0.435	941
