# Supplementary material for: Wing bone laminarity is not an adaptation for torsional resistance in bats
Source: PeerJ. 2015 Mar 5;3:e823. doi: 10.7717/peerj.823 (PMC4359045; doi:10.7717/peerj.823)
Supplement: Supplemental Information 9 [file peerj-03-823-s009.zip › bird_tree_all-taxa.phy]

((((((Taoniscus_nanus:25.80681112,(Eudromia_formosa:15.69665572,Eudromia_elegans:15.69665572):10.1101554):25.21397389,(Tinamotis_pentlandii:32.58104269,Tinamotis_ingoufi:32.58104269):18.43974232):13.63067707,(((Nothura_boraquira:8.03193339,Nothura_chacoensis:8.03193339):17.82079062,((Nothura_darwinii:5.98417419,Nothura_minor:5.98417419):8.692023721,Nothura_maculosa:14.67619791):11.1765261):21.27226896,((Rhynchotus_maculicollis:11.3006354,Rhynchotus_rufescens:11.3006354):18.25386164,(((Nothoprocta_cinerascens:7.808196147,Nothoprocta_ornata:7.808196147):8.562626242,(Nothoprocta_curvirostris:6.429734862,Nothoprocta_pentlandii:6.429734862):9.941087526):9.246429106,(Nothoprocta_taczanowskii:7.138968618,Nothoprocta_perdicaria:7.138968618):18.47828288):3.937245541):17.57049594):17.52646911):9.1201772,((((Crypturellus_bartletti:12.54029431,(Crypturellus_noctivagus:7.125004186,Crypturellus_duidae:7.125004186):5.415290121):6.737677745,Crypturellus_cinnamomeus:19.27797205):29.64993948,(((Crypturellus_atrocapillus:8.700712535,Crypturellus_kerriae:8.700712535):23.69159992,((Crypturellus_boucardi:15.73982577,(Crypturellus_parvirostris:9.557413214,Crypturellus_erythropus:9.557413214):6.182412553):12.4594941,((Crypturellus_casiquiare:9.437234219,Crypturellus_obsoletus:9.437234219):15.07337344,(Crypturellus_berlepschi:8.764401574,Crypturellus_tataupa:8.764401574):15.74620608):3.688712212):4.19299259):3.624063629,(((Crypturellus_variegatus:8.12858694,Crypturellus_brevirostris:8.12858694):9.47673539,(Crypturellus_ptaritepui:11.05737592,Crypturellus_soui:11.05737592):6.547946408):13.91453019,((Crypturellus_transfasciatus:9.400392854,Crypturellus_cinereus:9.400392854):20.3755014,(Crypturellus_undulatus:28.10653242,Crypturellus_strigulosus:28.10653242):1.66936183):1.743958264):4.496523571):12.91153544):14.13040028,((Nothocercus_bonapartei:26.21040616,(Nothocercus_nigrocapillus:10.9978966,Nothocercus_julius:10.9978966):15.21250955):18.49902551,(((Tinamus_guttatus:8.571574704,Tinamus_tao:8.571574704):12.40700729,(Tinamus_major:8.922019664,Tinamus_osgoodi:8.922019664):12.05656233):11.6734145,Tinamus_solitarius:32.6519965):12.05743516):18.34888015):10.71332747)TINAMIFORMES:12.11968218,(Struthio_camelus:61.02968132,((Rhea_americana:8.765580063,Rhea_pennata:8.765580063)RHEIFORMES:41.82080296,(((Apteryx_mantelli:1.660378298,Apteryx_australis:1.660378298):8.009111584,(Apteryx_owenii:3.422265785,Apteryx_haastii:3.422265785):6.247224097)APTERYGIFORMES:32.85801078,(Dromaius_novaehollandiae:22.3070319,(Casuarius_unappendiculatus:9.141456853,(Casuarius_casuarius:4.470343872,Casuarius_bennetti:4.470343872):4.671112981)Casuariidae:13.16557505)CASUARIIFORMES:20.22046876):8.058882358):10.44329829):24.86164014)Palaeognathae:27.35838974,((((((((((Dendrortyx_leucophrys:7.002787374,(Dendrortyx_macroura:2.920065937,Dendrortyx_barbatus:2.920065937):4.082721438)DENDRORTYX:3.797244636,Philortyx_fasciatus:10.80003201):8.908256536,(((((Callipepla_californica:1.361019729,Callipepla_gambelii:1.361019729):2.82469968,(Callipepla_squamata:3.061458303,Callipepla_douglasii:3.061458303):1.124261106):2.605933453,(Colinus_leucopogon:3.844427463,((Colinus_cristatus:0.8734285911,Colinus_virginianus:0.8734285911):1.028858765,Colinus_nigrogularis:1.902287357):1.942140107)COLINUS:2.947225399):5.057550252,Oreortyx_pictus:11.84920311):2.873897456,(((Cyrtonyx_montezumae:3.135324998,Cyrtonyx_ocellatus:3.135324998):5.138836495,(Rhynchortyx_cinctus:3.784543069,Dactylortyx_thoracicus:3.784543069):4.489618424):4.837463031,((((((Odontophorus_capueira:2.203404046,Odontophorus_hyperythrus:2.203404046):1.986667186,Odontophorus_leucolaemus:4.190071233):2.44486148,(Odontophorus_columbianus:2.311474146,Odontophorus_gujanensis:2.311474146):4.323458567):0.7431575811,((Odontophorus_balliviani:2.347123515,Odontophorus_melanotis:2.347123515):2.788531125,(Odontophorus_melanonotus:2.283873317,Odontophorus_atrifrons:2.283873317):2.851781322):2.242435654):1.380794012,((Odontophorus_erythrops:2.217099757,Odontophorus_guttatus:2.217099757):2.237084445,(Odontophorus_speciosus:2.420738525,Odontophorus_dialeucos:2.420738525):2.033445678):4.304700103):2.355461939,(Odontophorus_stellatus:2.153354193,Odontophorus_strophium:2.153354193):8.960992051)ODONTOPHORUS:1.99727828):1.611476047):4.985187976)Odontophoridae:5.275506243,Ptilopachus_petrosus:24.98379479):1.446690876,((((((Ithaginis_cruentus:16.75534229,((((Meleagris_gallopavo:3.981315304,Meleagris_ocellata:3.981315304):9.350690334,((((Lagopus_leucura:4.647158541,(Lagopus_muta:2.781935985,Lagopus_lagopus:2.781935985):1.865222557)LAGOPUS:1.771650735,(((Centrocercus_urophasianus:0.6014303653,Centrocercus_minimus:0.6014303653)CENTROCERCUS:3.895016438,((Dendragapus_obscurus:1.426624713,Dendragapus_fuliginosus:1.426624713):1.812323361,(Tympanuchus_pallidicinctus:0.5060738531,(Tympanuchus_phasianellus:0.2845181569,Tympanuchus_cupido:0.2845181569):0.2215556962):2.732874221):1.257498729):1.432358551,((Dendragapus_canadensis:3.799170979,Dendragapus_falcipennis:3.799170979):1.230251783,((Tetrao_parvirostris:1.814297132,Tetrao_urogallus:1.814297132):1.827155594,(Tetrao_tetrix:1.479987977,Tetrao_mlokosiewiczi:1.479987977):2.161464749):1.387970035):0.8993825931):0.4900039212):0.1763919387,Lerwa_lerwa:6.595201215):3.521913602,(Bonasa_umbellus:9.488840514,(Bonasa_sewerzowi:3.130090664,Bonasa_bonasia:3.130090664):6.35874985):0.6282743028):3.214890821):1.28021525,((Rhizothera_longirostris:9.940454005,Pucrasia_macrolopha:9.940454005):3.943397888,(((Syrmaticus_reevesii:6.353124828,(Syrmaticus_soemmerringii:5.771592979,((Syrmaticus_humiae:0.1070754062,Syrmaticus_ellioti:0.1070754062):2.079863742,Syrmaticus_mikado:2.186939148):3.584653831):0.5815318493):2.499478573,((Phasianus_colchicus:1.577338871,Phasianus_versicolor:1.577338871):5.77205373,((((Crossoptilon_crossoptilon:1.461896268,(Crossoptilon_auritum:0.0857255868,Crossoptilon_mantchuricum:0.0857255868):1.376170681):1.034476802,Crossoptilon_harmani:2.49637307)CROSSOPTILON:3.562847746,(((((Lophura_inornata:2.495655464,(Lophura_ignita:1.617909682,Lophura_diardi:1.617909682):0.877745782):0.05905906671,Lophura_hoogerwerfi:2.554714531):0.374251337,Lophura_erythrophthalma:2.928965868):0.8613465815,(Lophura_bulweri:2.904991851,(((Lophura_hatinhensis:0.1533574876,Lophura_edwardsi:0.1533574876):0.9235037148,Lophura_swinhoii:1.076861202):1.536441701,(Lophura_leucomelanos:1.287856366,Lophura_nycthemera:1.287856366):1.325446537):0.291688948):0.8853205983)LOPHURA:1.607930323,Catreus_wallichi:5.398242772):0.6609780441):0.7696369198,(Chrysolophus_pictus:1.092129732,Chrysolophus_amherstiae:1.092129732):5.736728004):0.5205348651):1.5032108):4.18254507,((Perdix_perdix:1.658387328,Perdix_dauurica:1.658387328):0.9535722855,Perdix_hodgsoniae:2.611959614):10.42318886):0.848703422):0.7283689958):0.575498034,((((Tragopan_melanocephalus:1.640505154,Tragopan_satyra:1.640505154):1.72440746,Tragopan_blythii:3.364912614):1.719313177,(Tragopan_caboti:1.831251629,Tragopan_temminckii:1.831251629):3.252974162)TRAGOPAN:8.738418046,((Lophophorus_lhuysii:3.973837632,(Lophophorus_sclateri:2.859465458,Lophophorus_impejanus:2.859465458):1.114372174)LOPHORORUS:5.844803678,(Tetraophasis_obscurus:1.61799439,Tetraophasis_szechenyii:1.61799439):8.20064692):4.004002527):1.365075085):1.567623372):1.38560156,(((((((Bambusicola_thoracicus:5.275367946,Bambusicola_fytchii:5.275367946)BAMBUSICOLA:4.039691518,(Gallus_sonneratii:2.938988448,((Gallus_varius:1.21804324,Gallus_gallus:1.21804324):1.001695562,Gallus_lafayetii:2.219738801):0.7192496471)GALLUS:6.376071016):1.7243409,(Francolinus_streptophorus:5.280943715,((Francolinus_psilolaemus:1.717108581,Francolinus_finschi:1.717108581):2.745576405,((Francolinus_africanus:2.165953979,(Francolinus_levaillantii:0.2133206144,Francolinus_levaillantoides:0.2133206144):1.952633364):0.6039706093,Francolinus_shelleyi:2.769924588):1.692760399):0.8182587285):5.758456649):1.115991845,(Francolinus_sephaena:10.32842444,(Francolinus_pintadeanus:9.95648676,((Francolinus_pondicerianus:3.482677884,Francolinus_gularis:3.482677884):4.772818623,(Francolinus_francolinus:3.37962815,Francolinus_pictus:3.37962815):4.875868357):1.700990253):0.3719376774):1.826967772):0.594696811,((Francolinus_coqui:3.210816805,Francolinus_schlegelii:3.210816805):6.988115494,(Francolinus_albogularis:3.129722326,Francolinus_lathami:3.129722326):7.069209973):2.551156722):3.641586398,(((Galloperdix_lunulata:4.627049232,(Galloperdix_bicalcarata:2.063565113,Galloperdix_spadicea:2.063565113):2.563484119):3.332042648,(((Polyplectron_schleiermacheri:2.255964779,Polyplectron_malacense:2.255964779):1.968912155,((((Polyplectron_bicalcaratum:0.7296878848,Polyplectron_chalcurum:0.7296878848):0.5808022882,Polyplectron_inopinatum:1.310490173):0.4730092348,Polyplectron_germaini:1.783499408):0.4051123525,Polyplectron_katsumatae:2.18861176):2.036265174):1.117529359,Polyplectron_napoleonis:5.342406293)POLYPLECTRON:2.616685587):1.668330676,Haematortyx_sanguiniceps:9.627422556):6.764252862):0.5931222379,((Pavo_muticus:1.495493902,Pavo_cristatus:1.495493902):3.563385137,Afropavo_congensis:5.058879039):11.92591862):1.156146199):0.6103865046,((((Coturnix_delegorguei:2.979350016,Margaroperdix_madagascariensis:2.979350016):5.454284669,((Coturnix_japonica:0.5162438304,Coturnix_coturnix:0.5162438304):4.964263618,(Coturnix_pectoralis:2.240875329,Coturnix_coromandelica:2.240875329):3.239632119):2.953127237):2.730041489,(Coturnix_ypsilophora:5.860749834,(Coturnix_chinensis:2.17091586,Anurophasis_monorthonyx:2.17091586):3.689833973):5.302926341):4.720707379,(((((Francolinus_icterorhynchus:1.655844945,Francolinus_jacksoni:1.655844945):4.623543013,((((((Francolinus_nobilis:1.266926083,Francolinus_ochropectus:1.266926083):1.960199777,Francolinus_clappertoni:3.22712586):1.736686696,Francolinus_ahantensis:4.963812556):0.07221670034,((Francolinus_harwoodi:2.926535682,((Francolinus_swainsonii:2.124257777,Francolinus_leucoscepus:2.124257777):0.6189865139,Francolinus_afer:2.743244291):0.1832913905):1.183132964,(((Francolinus_rufopictus:1.165837051,Francolinus_bicalcaratus:1.165837051):1.279834283,Francolinus_squamatus:2.445671334):1.469540646,(Francolinus_griseostriatus:3.051156431,((Francolinus_capensis:1.879975494,Francolinus_adspersus:1.879975494):0.6709915681,(Francolinus_hildebrandti:1.223961346,Francolinus_natalensis:1.223961346):1.327005717):0.5001893687):0.8640555492):0.1944566657):0.9263606106):0.9855831637,(Francolinus_castaneicollis:3.026084301,Francolinus_erckelii:3.026084301):2.995528119):0.0,Francolinus_swierstrai:6.02161242):0.2577755375):3.807261782,(Francolinus_camerunensis:1.780720778,Francolinus_hartlaubi:1.780720778):8.305928962):4.07796015,(((Perdicula_manipurensis:6.206872831,(Perdicula_argoondah:3.506331331,(Perdicula_asiatica:2.062290857,Perdicula_erythrorhyncha:2.062290857):1.444040474):2.7005415)PERDICULA:3.779003932,(Ammoperdix_heyi:3.429047212,Ammoperdix_griseogularis:3.429047212):6.556829551):3.139579054,(Alectoris_barbara:5.617017051,(Alectoris_melanocephala:5.071703065,((Alectoris_chukar:1.51854723,Alectoris_rufa:1.51854723):0.9751306257,((Alectoris_magna:1.826617633,Alectoris_graeca:1.826617633):0.1299769977,Alectoris_philbyi:1.95659463):0.5370832256):2.578025209):0.5453139859):7.508438766):1.039154072):0.8679411253,((Tetraogallus_caucasicus:2.044611686,Tetraogallus_tibetanus:2.044611686):3.078808838,(Tetraogallus_caspius:1.62883766,(Tetraogallus_himalayensis:1.194031189,Tetraogallus_altaicus:1.194031189):0.4348064707):3.494582865)TETRAOGALLUS:9.90913049):0.8518325395):2.866946805):0.9704846139,(Rheinardia_ocellata:4.557099911,Argusianus_argus:4.557099911):15.16471506):1.188262336,((Melanoperdix_niger:14.8891636,((Rollulus_rouloul:10.03182945,Caloperdix_oculeus:10.03182945):4.733968299,(((((((Arborophila_rufipectus:1.28444528,(Arborophila_rubrirostris:1.28444528,Arborophila_cambodiana:1.28444528):0.0):1.392869416,Arborophila_torqueola:2.677314696):0.8991925975,(Arborophila_orientalis:3.163568176,(Arborophila_chloropus:1.33092032,Arborophila_brunneopectus:1.33092032):1.832647856):0.4129391174):2.142200588,(Arborophila_crudigularis:2.881838651,(Arborophila_rufogularis:2.4547643,Arborophila_gingica:2.4547643):0.4270743505):2.836869231):0.001982869204,Arborophila_hyperythra:5.720690751):1.913674833,(Arborophila_campbelli:3.168239061,(Arborophila_javanica:1.662645096,Arborophila_charltonii:1.662645096):1.505593965):4.466126523):2.893173305,(Arborophila_atrogularis:5.76994247,((Arborophila_rolli:1.70462142,Arborophila_ardens:1.70462142):2.858273787,(Arborophila_sumatrana:3.571904036,(Arborophila_mandellii:1.73286153,Arborophila_davidi:1.73286153):1.839042506):0.9909911713):1.207047263):4.757596418):4.238258865):0.1233658459):2.856764601,Xenoperdix_udzungwensis:17.7459282):3.164149109):2.856191148,Francolinus_nahani:23.76626846)Phasianidae:2.664217207):0.8675013625,(Acryllium_vulturinum:11.89435242,((Agelastes_meleagrides:4.07623369,Agelastes_niger:4.07623369):4.648027265,(Numida_meleagris:7.080776704,(Guttera_plumifera:3.324362486,Guttera_pucherani:3.324362486):3.756414219):1.643484251):3.170091466)Numididae:15.40363461):22.89745205,(((Penelopina_nigra:6.300286785,(Chamaepetes_unicolor:2.683243839,Chamaepetes_goudotii:2.683243839):3.617042946):0.4706156337,((Aburria_aburri:1.440808588,(((Pipile_pipile:0.207760628,Pipile_cumanensis:0.207760628):0.3637476937,Pipile_cujubi:0.5715083217):0.6217898441,Pipile_jacutinga:1.193298166)PIPILE:0.2475104226):2.285461421,(((Penelope_marail:1.660822678,(Penelope_pileata:1.091152062,Penelope_superciliaris:1.091152062):0.5696706163):1.352261808,(((Penelope_ochrogaster:1.087591005,Penelope_obscura:1.087591005):0.2162565599,Penelope_ortoni:1.303847565):1.250315919,(Penelope_argyrotis:1.089325992,Penelope_dabbenei:1.089325992):1.464837492):0.4589210025):0.3819401323,(((Penelope_albipennis:0.9712571644,Penelope_jacquacu:0.9712571644):1.526036322,((Penelope_jacucaca:0.9467733152,Penelope_purpurascens:0.9467733152):1.191374168,Penelope_montagnii:2.138147483):0.3591460028):0.2368286814,(Penelope_perspicax:0.8663520561,Penelope_barbata:0.8663520561):1.867770111):0.6609024515):0.3312453901):3.044632409):5.188387774,(((((Crax_rubra:2.961497359,(Crax_daubentoni:2.86498929,(Crax_globulosa:2.436446112,((Crax_alector:1.187111169,Crax_fasciolata:1.187111169):1.035097327,Crax_blumenbachii:2.222208497):0.2142376148):0.4285431788):0.09650806818):0.1914000385,Crax_alberti:3.152897397):1.180324058,(((((Mitu_salvini:1.454495938,(Mitu_tuberosum:1.038448751,Pauxi_unicornis:1.038448751):0.4160471867):0.6568657603,Mitu_tomentosum:2.111361698):0.3530900958,Mitu_mitu:2.464451794):1.004651185,Pauxi_pauxi:3.469102978):0.2395238924,Nothocrax_urumutum:3.708626871):0.624594584):6.122281907,(Ortalis_wagleri:5.177749469,(((Ortalis_poliocephala:3.331816526,((Ortalis_canicollis:2.83554093,(Ortalis_guttata:1.259475601,Ortalis_cinereiceps:1.259475601):1.57606533):0.235730361,(Ortalis_erythroptera:1.248529739,(Ortalis_garrula:0.6689606044,Ortalis_ruficauda:0.6689606044):0.5795691346):1.822741552):0.2605452347):0.443872002,((Ortalis_leucogastra:0.8427694396,Ortalis_vetula:0.8427694396):0.6850469677,Ortalis_superciliaris:1.527816407):2.247872121):0.6175235352,Ortalis_motmot:4.393212063):0.7845374058)ORTALIS:5.277753892):0.7437549951,Oreophasis_derbianus:11.19925836):0.7600318363)Cracidae:38.23614888):6.385565407,(((((((Megapodius_bernsteinii:6.669052551,(Megapodius_eremita:6.027507401,(Megapodius_reinwardt:4.12797992,(Megapodius_affinis:2.632204107,Megapodius_freycinet:2.632204107):1.495775814):1.89952748):0.6415451498):3.709340754,(Megapodius_geelvinkianus:6.124158874,(Megapodius_pritchardii:5.232466172,Megapodius_layardi:5.232466172):0.8916927021):4.254234432):1.263663609,(Megapodius_laperouse:4.37997072,Megapodius_nicobariensis:4.37997072):7.262086194):4.623946842,(Megapodius_cumingii:7.673712104,Megapodius_tenimberensis:7.673712104):8.592291651):4.265132601,Eulipoa_wallacei:20.53113636):9.708304172,Macrocephalon_maleo:30.23944053):4.266753107,((((Talegalla_cuvieri:6.150448834,Talegalla_jobiensis:6.150448834):7.664761034,Talegalla_fuscirostris:13.81520987):9.130531032,((Aepypodius_bruijnii:3.365051603,Aepypodius_arfakianus:3.365051603):3.696811001,Alectura_lathami:7.061862603):15.8838783):4.210849708,Leipoa_ocellata:27.15659061):7.349603028)Megapodiidae:22.07481084)GALLIFORMES:15.78303557,(((Chauna_torquata:8.572040376,Chauna_chavaria:8.572040376):9.117573037,Anhima_cornuta:17.68961341)Anhimidae:50.88058658,(Anseranas_semipalmata:53.7771338,((((Dendrocygna_arborea:4.68900397,Dendrocygna_autumnalis:4.68900397):10.7891974,(((Dendrocygna_javanica:7.606952445,(Dendrocygna_eytoni:6.36798181,Dendrocygna_bicolor:6.36798181):1.238970635):1.480308515,(Dendrocygna_guttata:7.493960919,Dendrocygna_viduata:7.493960919):1.593300041):4.59546491,Dendrocygna_arcuata:13.68272587):1.7954755)DENDROCYGNA:8.539291152,Thalassornis_leuconotus:24.01749252):9.110619713,(((((((Cygnus_buccinator:2.605517652,(Cygnus_cygnus:1.813756647,Cygnus_columbianus:1.813756647):0.7917610051):6.193435572,(Cygnus_olor:5.938629218,Cygnus_atratus:5.938629218):2.860324006):2.662005365,Cygnus_melancoryphus:11.46095859)CYGNUS:2.074542643,(((Chen_canagica:2.135286366,(Chen_caerulescens:0.5478937276,Chen_rossii:0.5478937276):1.587392638)CHEN:0.6024348971,(((Anser_brachyrhynchus:0.9669323561,((Anser_cygnoides:0.411845544,Anser_anser:0.411845544):0.08373975196,Anser_erythropus:0.495585296):0.4713470602):0.3925280941,Anser_indicus:1.35946045):0.6210246776,(Anser_fabalis:1.035948557,Anser_albifrons:1.035948557):0.9445365706)ANSER:0.7572361354):6.303957153,((Branta_ruficollis:4.985579857,((Branta_leucopsis:0.7234005682,Branta_hutchinsii:0.7234005682):1.368885903,(Branta_sandvicensis:1.119468011,Branta_canadensis:1.119468011):0.97281846):2.893293385):1.170042423,Branta_bernicla:6.155622279)BRANTA:2.886056137)ANSERINI:4.493822815):3.715841156,(Cereopsis_novaehollandiae:8.270458397,Coscoroba_coscoroba:8.270458397):8.980883989):3.443348395,Malacorhynchus_membranaceus:20.69469078):3.402826323,(((Heteronetta_atricapilla:4.471081198,Biziura_lobata:4.471081198):17.02364926,((Stictonetta_naevosa:17.01656199,((((((Anas_andium:2.027295373,Anas_hottentota:2.027295373):2.39463001,((Anas_platalea:1.374982024,((Anas_smithii:0.3501496395,(Anas_clypeata:0.1489233685,Anas_rhynchotis:0.1489233685):0.201226271):0.838265825,(Anas_discors:0.191273339,Anas_cyanoptera:0.191273339):0.9971421254):0.1865665596):2.640040315,(Anas_querquedula:3.630012775,(Anas_versicolor:0.4108865163,Anas_puna:0.4108865163):3.219126258):0.3850095647):0.4069030435):2.145147422,(Anas_gibberifrons:3.252721926,(Anas_formosa:2.507120296,Anas_eatoni:2.507120296):0.74560163):3.314350879):0.8036784032,((((Anas_superciliosa:0.8289119271,(Anas_undulata:0.697272577,(Anas_melleri:0.6379966433,(((Anas_poecilorhyncha:0.05938583751,Anas_platyrhynchos:0.05938583751):0.3014444796,Anas_luzonica:0.3608303171):0.1575588128,(Anas_laysanensis:0.4117641045,(Anas_fulvigula:0.1502944065,Anas_rubripes:0.1502944065):0.261469698):0.1066250254):0.1196075133):0.05927593369):0.1316393501):0.6722102205,Anas_sparsa:1.501122148):2.736821045,(((Anas_wyvilliana:1.482939582,Anas_capensis:1.482939582):1.888384524,((Anas_bahamensis:1.495323869,(Anas_acuta:1.09392952,Anas_georgica:1.09392952):0.4013943494):0.1929505934,Anas_erythrorhyncha:1.688274463):1.683049644):0.6148446776,(((Anas_castanea:0.03643339721,Anas_gracilis:0.03643339721):3.337373581,(Anas_bernieri:1.596734179,((Anas_aucklandica:0.3514580535,Anas_chlorotis:0.3514580535):0.154074307,Anas_nesiotis:0.5055323604):1.091201819):1.777072799):0.3866287678,(Anas_crecca:2.222316443,Anas_flavirostris:2.222316443):1.538119303):0.2257330384):0.2517744087):1.528564158,((Anas_strepera:0.8644063336,Anas_falcata:0.8644063336):2.08455683,(Anas_penelope:1.526195924,(Anas_americana:0.3164796092,Anas_sibilatrix:0.3164796092):1.209716314):1.422767241):2.817544187):1.604243857)ANAS:0.3986523907,(((Tachyeres_pteneres:0.03765164228,Tachyeres_brachypterus:0.03765164228):0.6747902074,(Tachyeres_leucocephalus:0.0466726692,Tachyeres_patachonicus:0.0466726692):0.6657691805)TACHYERES:4.08857016,((Amazonetta_brasiliensis:3.044053752,Speculanas_specularis:3.044053752):1.300825427,Lophonetta_specularioides:4.344879178):0.4561328311):2.968391589):4.544742263,(((Hymenolaimus_malacorhynchos:10.24377523,(Sarkidiornis_melanotos:9.471664618,Chenonetta_jubata:9.471664618):0.772110614):0.569363379,(Callonetta_leucophrys:9.598812935,(Merganetta_armata:3.385926072,Salvadorina_waigiuensis:3.385926072):6.212886863):1.214325675):0.4337016999,(((Cyanochen_cyanoptera:4.886531818,Pteronetta_hartlaubii:4.886531818):3.321557487,(Marmaronetta_angustirostris:7.666322118,(Cairina_scutulata:6.810981146,(((Aythya_novaeseelandiae:1.184377106,(Aythya_australis:0.81925493,Aythya_nyroca:0.81925493):0.3651221757):1.430357644,(((Aythya_innotata:0.7844252457,(Aythya_valisineria:0.4953434886,Aythya_ferina:0.4953434886):0.2890817571):0.8553914927,(Aythya_collaris:0.548238427,Aythya_americana:0.548238427):1.091578311):0.4699963829,(((Aythya_affinis:0.4942499263,Aythya_marila:0.4942499263):0.875172592,Aythya_fuligula:1.369422518):0.0752987455,Aythya_baeri:1.444721264):0.6650918576):0.5049216284):0.5826098393,((Netta_rufina:1.327981138,Netta_erythrophthalma:1.327981138):1.614322308,Netta_peposaca:2.942303446):0.255041143):3.613636557):0.8553409726):0.5417671862):2.73068391,(((((Chloephaga_rubidiceps:2.114734767,(Neochen_jubata:1.3005128,Chloephaga_melanoptera:1.3005128):0.8142219672):3.749724287,(Chloephaga_picta:2.93800917,(Chloephaga_poliocephala:1.149569118,Chloephaga_hybrida:1.149569118):1.788440053):2.926449884):2.867362974,(Alopochen_aegyptiaca:6.155820388,((Tadorna_tadorna:2.811077243,(((Tadorna_cana:0.5790050817,Tadorna_ferruginea:0.5790050817):0.4636732924,Tadorna_tadornoides:1.042678374):0.3911010984,Tadorna_variegata:1.433779472):1.37729777):2.844574732,Tadorna_radjah:5.655651975)TADORNA:0.5001684133):2.57600164):0.8445375387,(Cairina_moschata:7.430345048,(Aix_sponsa:5.029117972,Aix_galericulata:5.029117972):2.401227076):2.146014519):1.06521775,(Clangula_hyemalis:9.995366651,((Histrionicus_histrionicus:8.092559021,(((Somateria_spectabilis:0.346736284,Somateria_mollissima:0.346736284):0.6021288761,Somateria_fischeri:0.9488651601):4.62853419,Polysticta_stelleri:5.57739935):2.515159671):1.450064646,((((Lophodytes_cucullatus:5.723763173,(((Mergus_squamatus:0.9999427713,Mergus_merganser:0.9999427713):0.7137499252,Mergus_serrator:1.713692696):0.7280600263,Mergus_octosetaceus:2.441752723):3.28201045):0.6250832312,Mergellus_albellus:6.348846405):1.413657073,((Bucephala_islandica:1.275844926,Bucephala_clangula:1.275844926):3.819443972,Bucephala_albeola:5.095288898)BUCEPHALA:2.667214579):0.7764275844,((Melanitta_fusca:2.784996146,Melanitta_perspicillata:2.784996146):4.026147125,Melanitta_nigra:6.811143271)MELANITTA:1.727787791):1.003692605):0.4527429851)MERGINAE:0.6462106654):0.2971958982):0.3080670956):1.067305551):4.702416133):3.04792203,(Plectropterus_gambensis:9.855163968,(Nettapus_pulchellus:7.609436181,(Nettapus_auritus:2.723372234,Nettapus_coromandelianus:2.723372234):4.886063947)NETTAPUS:2.245727787):10.20932006):1.430246436):1.242421725,((((Oxyura_australis:3.010572014,(Oxyura_leucocephala:2.676132446,Oxyura_maccoa:2.676132446):0.3344395679):0.2422681229,Oxyura_jamaicensis:3.252840137):0.505308699,Oxyura_vittata:3.758148836):7.343768242,Nomonyx_dominicus:11.10191708):11.63523511):1.360364919):9.030595129)Anatidae:20.64902156):14.79306619)ANSERIFORMES:3.793840057)GALLOANSERAE:25.19656036,(((((((((Turnix_velox:8.174175405,(Turnix_suscitator:4.159355907,Turnix_tanki:4.159355907):4.014819498):22.92857445,((Turnix_worcesteri:6.691935861,Turnix_melanogaster:6.691935861):15.88694047,(((Turnix_hottentottus:2.920861167,Turnix_sylvaticus:2.920861167):8.76826099,(Turnix_ocellatus:6.165982866,Turnix_nigricollis:6.165982866):5.523139291):10.88975417,(((Turnix_castanotus:6.60946824,Turnix_maculosus:6.60946824):8.504173851,Turnix_olivii:15.11364209):0.9161033044,(Turnix_varius:11.62943717,(Turnix_everetti:4.784991636,Turnix_pyrrhothorax:4.784991636):6.844445534):4.400308225):6.549130932):0.0):8.523873528):10.94383023,Ortyxelos_meiffrenii:42.04658009)Turnicidae:17.96173039,(((((((Anous_stolidus:8.384380122,Anous_minutus:8.384380122):9.38411458,Anous_tenuirostris:17.7684947):3.963111799,((((Sterna_balaenarum:5.216964693,((Sterna_antillarum:2.865950413,Sterna_superciliaris:2.865950413):1.507460462,(Sterna_albifrons:2.652854203,Sterna_nereis:2.652854203):1.720556672):0.8435538183):8.496968605,(((Sterna_nilotica:8.231156478,((Sterna_aurantia:2.421960886,Sterna_virgata:2.421960886):3.931616967,Sterna_caspia:6.353577854):1.877578624):2.114591073,(((Sterna_repressa:4.60896259,(Sterna_saundersi:2.992968717,Larosterna_inca:2.992968717):1.615993873):3.378858901,(((Sterna_elegans:0.974203783,Sterna_sandvicensis:0.974203783):1.580847798,(Sterna_bergii:1.641036124,(Sterna_bengalensis:1.001939647,Sterna_maxima:1.001939647):0.6390964776):0.9140154564):4.15224394,((((Sterna_paradisaea:1.491344731,(Sterna_hirundinacea:0.969227679,Sterna_vittata:0.969227679):0.5221170523):2.276614786,Sterna_hirundo:3.767959517):0.5897342765,((Sterna_striata:2.384920877,Sterna_dougallii:2.384920877):0.5396966038,Sterna_sumatrana:2.924617481):1.433076313):2.043532577,(Sterna_trudeaui:3.442123211,Sterna_forsteri:3.442123211):2.95910316):0.3060691495):1.280525971):1.016002617,(((Chlidonias_leucopterus:1.783710555,Chlidonias_niger:1.783710555):2.218836179,Chlidonias_hybrida:4.002546734):1.195954507,(Sterna_lorata:1.934079516,Sterna_albostriata:1.934079516):3.264421726):3.805322867):1.341923443):1.425846037,Phaetusa_simplex:11.77159359):1.94233971):1.423861719,((Sterna_acuticauda:8.719092261,(((Sterna_lunata:3.022876591,Sterna_anaethetus:3.022876591):3.286985414,Sterna_fuscata:6.309862005):2.409230256,Sterna_aleutica:8.719092261):0.0):0.1435397464,Sterna_bernsteini:8.862632008):6.275163009):4.394584289,((Gygis_microrhyncha:0.4299391918,Gygis_alba:0.4299391918):7.944973869,(Procelsterna_albivitta:4.008003584,Procelsterna_cerulea:4.008003584):4.366909477):11.15746624):2.199227195):0.7186319611,(((Rhodostethia_rosea:6.183401289,Creagrus_furcatus:6.183401289):3.632440871,(((((((Leucophaeus_scoresbii:2.035545373,Larus_modestus:2.035545373):0.8663947463,((Larus_atricilla:0.9538613148,Larus_pipixcan:0.9538613148):0.2864010044,Larus_fuliginosus:1.240262319):1.661677801):1.693428692,(((Larus_belcheri:1.536024369,(Larus_crassirostris:0.6627206041,Larus_atlanticus:0.6627206041):0.8733037653):1.490313623,((Larus_pacificus:1.684909297,((Larus_delawarensis:1.217281777,Larus_heermanni:1.217281777):0.3622372829,(Larus_occidentalis:1.212713881,(Larus_livens:1.032078258,(((Larus_hyperboreus:0.2667802999,Larus_argentatus:0.2667802999):0.4951754494,((Larus_armenicus:0.2427801001,Larus_michahellis:0.2427801001):0.1914095194,Larus_marinus:0.4341896195):0.3277661298):0.1900709123,(((Larus_cachinnans:0.370543367,(((Larus_schistisagus:0.09841729746,Larus_thayeri:0.09841729746):0.09147089228,Larus_glaucescens:0.1898881897):0.102586362,Larus_glaucoides:0.2924745518):0.07806881521):0.2251052891,(Larus_dominicanus:0.4190059387,Larus_californicus:0.4190059387):0.1766427174):0.09096488755,Larus_fuscus:0.6866135436):0.265413118):0.08005159613):0.1806356238):0.3668051787):0.1053902371):0.4133977306,Larus_canus:2.098307028):0.928030964):0.4787866168,(((((Larus_hemprichii:0.8094907253,Larus_leucophthalmus:0.8094907253):0.3994584817,Larus_audouinii:1.208949207):0.2803765758,Larus_melanocephalus:1.489325783):0.305803008,Larus_ichthyaetus:1.795128791):0.567037692,Larus_relictus:2.362166483):1.142958126):1.090244203):0.9310403034,((Larus_genei:3.000505742,Larus_philadelphia:3.000505742):0.8593605913,(((Larus_cirrocephalus:0.4666679147,Larus_hartlaubii:0.4666679147):0.5435831173,Larus_ridibundus:1.010251032):0.581064118,((Larus_scopulinus:0.6396279121,Larus_maculipennis:0.6396279121):0.6988169371,(Larus_brunnicephalus:1.025060092,(Larus_serranus:0.9223205487,(Larus_bulleri:0.6706704373,Larus_novaehollandiae:0.6706704373):0.2516501114):0.102739543):0.3133847576):0.2528703007):2.268551184):1.666542781):1.056903668,Larus_saundersi:6.583312783):0.7519558762,Larus_minutus:7.335268659):0.3794473344,((Rissa_brevirostris:4.775810425,Rissa_tridactyla:4.775810425):1.50045412,(Xema_sabini:4.655511586,Pagophila_eburnea:4.655511586):1.620752958):1.43845145):2.101126166):10.5026087,(Rynchops_niger:8.320928447,(Rynchops_flavirostris:3.256362376,Rynchops_albicollis:3.256362376):5.064566072):11.99752241):2.131787599)Laridae:2.979432735,(((Stercorarius_parasiticus:5.058336994,Stercorarius_longicaudus:5.058336994):4.351800237,((Catharacta_lonnbergi:0.8099564831,(Stercorarius_pomarinus:0.5414530746,Catharacta_skua:0.5414530746):0.2685034085):2.112902621,(Catharacta_maccormicki:0.4845366869,(Catharacta_antarctica:0.2854308615,Catharacta_chilensis:0.2854308615):0.1991058253):2.438322417):6.487278128)Stercorariidae:13.80483201,(((((Fratercula_arctica:2.117948458,Fratercula_corniculata:2.117948458):2.770385339,Fratercula_cirrhata:4.888333797):4.379519788,Cerorhinca_monocerata:9.267853585):8.164910815,((((Aethia_psittacula:4.331898069,Aethia_pusilla:4.331898069):0.6473004458,Aethia_pygmaea:4.979198514):0.6778873228,Aethia_cristatella:5.657085837):1.852522443,Ptychoramphus_aleuticus:7.50960828):9.92315612):1.832975591,((((Uria_lomvia:5.044281523,Uria_aalge:5.044281523):7.253858348,(Alca_torda:11.22082381,Alle_alle:11.22082381):1.077316065):3.553690981,((Brachyramphus_brevirostris:5.889964945,Brachyramphus_marmoratus:5.889964945):5.156037458,Brachyramphus_perdix:11.0460024):4.805828449):1.058677059,(((Synthliboramphus_antiquus:3.788239415,Synthliboramphus_wumizusume:3.788239415):2.786152053,(Synthliboramphus_craveri:1.063692581,Synthliboramphus_hypoleucus:1.063692581):5.510698888):9.664692139,((Cepphus_carbo:3.543826807,Cepphus_columba:3.543826807):3.23134492,Cepphus_grylle:6.775171727):9.463911881):0.6714243034):2.35523208)Alcidae:3.94922925):2.214701956):2.694526173,Dromas_ardeola:28.12419737):2.108007131,((((((Glareola_maldivarum:4.413028668,(((Glareola_nordmanni:0.6561885247,Glareola_cinerea:0.6561885247):0.9229194146,Glareola_pratincola:1.579107939):0.6647340701,(Glareola_ocularis:1.834710084,Glareola_lactea:1.834710084):0.4091319255):2.169186659):2.243672725,Glareola_nuchalis:6.656701393):3.88945113,Stiltia_isabella:10.54615252):12.63291265,(((Cursorius_somalensis:2.593698045,Cursorius_rufus:2.593698045):2.384550816,Cursorius_coromandelicus:4.978248862):6.806040738,(Cursorius_temminckii:2.97774948,Cursorius_cursor:2.97774948):8.806540121):11.39477558):1.031231486,(Rhinoptilus_cinctus:5.880326778,Rhinoptilus_africanus:5.880326778):18.32996988):3.473941895,(Rhinoptilus_chalcopterus:5.385703591,Rhinoptilus_bitorquatus:5.385703591):22.29853496)Glareolidae:2.547965945):29.77610597):3.374560563,(((((Attagis_malouinus:4.518555011,Attagis_gayi:4.518555011):25.39538162,(Thinocorus_rumicivorus:0.4261772357,Thinocorus_orbignyianus:0.4261772357):29.48775939)Thinocoridae:11.84112111,Pedionomus_torquatus:41.75505774):9.263571755,(((Rostratula_australis:16.49781304,Rostratula_benghalensis:16.49781304):17.30753869,Rostratula_semicollaris:33.80535173)Rostratulidae:13.26606705,(((Metopidius_indicus:27.50636048,(Microparra_capensis:20.37407291,Irediparra_gallinacea:20.37407291):7.132287573):2.859533038,(Actophilornis_albinucha:10.47527562,Actophilornis_africanus:10.47527562):19.8906179):7.837532938,((Jacana_spinosa:1.360793777,Jacana_jacana:1.360793777):18.56496005,Hydrophasianus_chirurgus:19.92575383):18.27767263)Jacanidae:8.867992325):3.94721071):7.744191357,((Bartramia_longicauda:29.59572118,(((Numenius_phaeopus:3.74937114,Numenius_tenuirostris:3.74937114):5.133376741,Numenius_tahitiensis:8.882747881):8.505842767,(Numenius_americanus:9.145917524,(((Numenius_arquata:0.1989277476,Numenius_minutus:0.1989277476):5.184539837,Numenius_madagascariensis:5.383467585):0.4616399708,Numenius_borealis:5.845107556):3.300809968):8.242673124):12.20713053):14.40993373,((((Arenaria_interpres:9.102135337,Arenaria_melanocephala:9.102135337):20.95703696,(Eurynorhynchus_pygmeus:21.49014868,(((Prosobonia_cancellata:12.80343675,(Calidris_canutus:12.09995423,(Aphriza_virgata:10.03958031,Calidris_tenuirostris:10.03958031):2.060373913):0.7034825251):6.357720474,(Limicola_falcinellus:16.94316553,Philomachus_pugnax:16.94316553):2.2179917):0.9766396433,(((Calidris_subminuta:14.65366051,Calidris_temminckii:14.65366051):2.567598653,((((Calidris_maritima:2.678795138,Calidris_ptilocnemis:2.678795138):7.450957147,Calidris_alpina:10.12975228):4.372553777,((Calidris_minutilla:11.05083065,((Calidris_alba:7.744896563,Calidris_minuta:7.744896563):2.492645314,Calidris_fuscicollis:10.23754188):0.8132887694):2.211821695,((Calidris_acuminata:6.944129164,(Calidris_mauri:5.517354514,Calidris_pusilla:5.517354514):1.42677465):1.21799108,Calidris_ruficollis:8.162120244):5.100532098):1.23965372):1.637894296,(((Calidris_bairdii:8.258823265,Tryngites_subruficollis:8.258823265):5.523550651,Calidris_himantopus:13.78237392):0.5907337756,Calidris_melanotos:14.37310769):1.767092667):1.081058802):0.9317161481,Calidris_ferruginea:18.15297531):1.984821561):1.352351815):8.569023614):6.638261566,((((((Scolopax_mira:4.027822204,Scolopax_minor:4.027822204):9.642812638,((Scolopax_rusticola:3.850843123,Scolopax_rosenbergii:3.850843123):4.208040969,(Scolopax_rochussenii:4.339906165,Scolopax_celebensis:4.339906165):3.718977928):5.61175075):6.74563639,(Scolopax_bukidnonensis:5.303562043,Scolopax_saturata:5.303562043):15.11270919):9.108108607,(((Gallinago_jamesoni:12.18428356,((((Gallinago_stenura:0.9069625891,Gallinago_megala:0.9069625891):7.351455954,(Gallinago_solitaria:2.932647401,Gallinago_media:2.932647401):5.325771142):1.25167841,(Gallinago_stricklandii:3.87349489,Gallinago_imperialis:3.87349489):5.636602063):2.382989914,(Gallinago_andina:3.362501637,Gallinago_undulata:3.362501637):8.53058523):0.2911966961):2.942560483,((Gallinago_macrodactyla:3.45838881,Gallinago_nobilis:3.45838881):7.986832549,(Gallinago_hardwickii:11.44522136,(Gallinago_gallinago:11.08655339,(Gallinago_paraguaiae:5.398439502,(Gallinago_nigripennis:2.050253506,Gallinago_nemoricola:2.050253506):3.348185996):5.688113891):0.358667966):0.0):3.681622687):3.027539461,(Coenocorypha_aucklandica:0.6360582153,Coenocorypha_pusilla:0.6360582153):17.51832529):11.36999633):2.353396017,(Limnodromus_griseus:15.39118469,(Limnodromus_scolopaceus:5.614136099,Limnodromus_semipalmatus:5.614136099):9.777048592):16.48659117):3.854699729,((((((Catoptrophorus_semipalmatus:12.84520465,Tringa_flavipes:12.84520465):3.731118988,((Tringa_stagnatilis:9.211248415,(Tringa_glareola:8.085740175,Tringa_totanus:8.085740175):1.12550824):6.322133442,((Tringa_melanoleuca:9.009690204,Tringa_nebularia:9.009690204):3.393290617,(Tringa_guttifer:6.103370057,Tringa_erythropus:6.103370057):6.299610763):3.130401037):1.042941777):1.152270712,(Heteroscelus_brevipes:7.298911423,Heteroscelus_incanus:7.298911423):10.42968292):4.30229337,(Tringa_solitaria:19.11542348,Tringa_ochropus:19.11542348):2.915464236):8.047963157,(Actitis_hypoleucos:16.58239143,Actitis_macularius:16.58239143):13.49645944):1.615571048,(Xenus_cinereus:28.42734635,((Phalaropus_lobatus:7.015027248,Phalaropus_fulicarius:7.015027248):14.22082422,Steganopus_tricolor:21.23585147):7.191494881):3.267075567):4.038053665):0.9649582778):2.978463784,(Lymnocryptes_minimus:32.52745465,(Limosa_lapponica:15.41920563,((Limosa_haemastica:8.986042426,Limosa_fedoa:8.986042426):3.370850467,Limosa_limosa:12.35689289):3.06231274):17.10824901):7.148443):4.32975726)Scolopacidae:14.75716594):4.620050187):4.469464416,((Pluvianus_aegyptius:56.2262983,((Pluvialis_squatarola:9.936799303,((Pluvialis_fulva:3.614763019,Pluvialis_apricaria:3.614763019):2.406373114,Pluvialis_dominica:6.021136133):3.91566317)Charadriidae:38.13241175,(((((((Charadrius_forbesi:7.77175214,Eudromias_morinellus:7.77175214):5.881248526,Charadrius_placidus:13.65300067):17.07725898,(((Charadrius_melodus:9.985565933,Charadrius_hiaticula:9.985565933):6.577552757,(Charadrius_vociferus:13.98495257,Charadrius_semipalmatus:13.98495257):2.578166122):10.31725585,(((Charadrius_dubius:5.448970646,Charadrius_pecuarius:5.448970646):3.731333218,Charadrius_asiaticus:9.180303864):9.19638479,((Thinornis_rubricollis:13.29030313,Thinornis_novaeseelandiae:13.29030313):3.83552142,Elseyornis_melanops:17.12582455):1.250864104):8.50368589):3.849885101):3.521856174,((Charadrius_pallidus:7.358737602,Phegornis_mitchellii:7.358737602):11.92382918,Charadrius_modestus:19.28256678):14.96954904):3.547256368,(((Erythrogonys_cinctus:11.23927618,Charadrius_thoracicus:11.23927618):21.59778332,(Anarhynchus_frontalis:21.54854491,((Charadrius_tricollaris:8.89777991,((Charadrius_mongolus:0.4238562588,Charadrius_leschenaultii:0.4238562588):7.265584799,Charadrius_veredus:7.689441057):1.208338853):6.988483982,(((Charadrius_marginatus:4.184509917,Charadrius_alexandrinus:4.184509917):5.705873228,((Charadrius_obscurus:8.369883544,(Charadrius_montanus:4.345628468,Charadrius_peronii:4.345628468):4.024255076):0.0,(Charadrius_sanctaehelenae:4.225093459,Charadrius_javanicus:4.225093459):4.144790085):1.520499602):5.995880747,(Charadrius_australis:14.2988308,(Charadrius_collaris:12.48256287,((Charadrius_bicinctus:9.063248984,(Charadrius_wilsonia:4.665021445,Charadrius_ruficapillus:4.665021445):4.398227539):2.422184458,(Charadrius_alticola:2.060446987,Charadrius_falklandicus:2.060446987):9.424986456):0.9971294249):1.816267931):1.587433094):0.0):5.662281021):11.28851459):2.147321182,((((((Vanellus_coronatus:5.329193753,Vanellus_tricolor:5.329193753):4.212201886,(Vanellus_chilensis:3.998685652,Vanellus_resplendens:3.998685652):5.542709986):7.02181152,(((Vanellus_armatus:3.409991998,Vanellus_vanellus:3.409991998):1.47384417,Vanellus_cinereus:4.883836168):5.867571637,(Vanellus_melanocephalus:5.043010626,Vanellus_spinosus:5.043010626):5.708397179):5.811799353):0.0,(Vanellus_lugubris:12.93581746,((Vanellus_malarbaricus:4.521980809,Vanellus_miles:4.521980809):2.023795437,Vanellus_duvaucelii:6.545776246):6.390041218):3.627389695):8.297150397,(((Vanellus_leucurus:5.201666559,Vanellus_albiceps:5.201666559):8.166497403,(Vanellus_gregarius:7.84381498,(Vanellus_tectus:3.834610335,Vanellus_superciliosus:3.834610335):4.009204645):5.524348981):3.481264533,Vanellus_melanopterus:16.84942849):8.010929061):3.170417647,(((Vanellus_crassirostris:5.075809075,Vanellus_indicus:5.075809075):1.764463248,Vanellus_cayanus:6.840272322):5.608731061,Vanellus_senegallus:12.44900338):15.58177182):6.953605483):2.814991502):1.768609854,Oreopholus_ruficollis:39.56798204)Charadriidae:5.415179814,(Ibidorhyncha_struthersii:35.44628441,((Haematopus_longirostris:19.6073849,(((Haematopus_chathamensis:1.000462838,(Haematopus_unicolor:0.3238991724,Haematopus_finschi:0.3238991724):0.6765636654):0.7288470997,Haematopus_ostralegus:1.729309938):15.70583598,(Haematopus_moquini:7.987545621,(Haematopus_fuliginosus:7.264322768,(Haematopus_leucopodus:4.946174625,(Haematopus_ater:1.804084636,(Haematopus_palliatus:0.7350383093,Haematopus_bachmani:0.7350383093):1.069046327):3.142089989):2.318148143):0.7232228534):9.447600295):2.172238982)Haematopodidae:9.647226307,((Recurvirostra_novaehollandiae:8.386474999,(Recurvirostra_avosetta:4.309831202,(Recurvirostra_americana:1.221472913,Recurvirostra_andina:1.221472913):3.088358288):4.076643797):11.95152085,(Cladorhynchus_leucocephalus:15.11317957,(((Himantopus_leucocephalus:1.773299459,Himantopus_mexicanus:1.773299459):0.5281356019,Himantopus_himantopus:2.301435061):1.911710514,Himantopus_novaezelandiae:4.213145575):10.90003399):5.224816286)Recurvirostridae:8.916615351):6.191673202):9.536877448):3.086049201):8.157087248):4.311320586,((Pluvianellus_socialis:21.24151992,(Chionis_albus:3.307946432,Chionis_minor:3.307946432):17.93357349)Chionidae:32.66714869,(((Burhinus_grallarius:20.38004945,(((Burhinus_senegalensis:5.09489614,Burhinus_capensis:5.09489614):7.96345683,Burhinus_vermiculatus:13.05835297):1.190266809,Burhinus_oedicnemus:14.24861978):6.131429675):14.29990588,(Burhinus_superciliaris:1.929424042,Burhinus_bistriatus:1.929424042):32.75053129):8.241706568,(Esacus_giganteus:13.92783856,Esacus_recurvirostris:13.92783856):28.99382334)Burhinidae:10.98700671):6.628950283):7.31471656)CHARADRIIFORMES:11.60988198,((((Chunga_burmeisteri:9.144646444,Cariama_cristata:9.144646444)CARIAMIFORMES:67.02738612,((((((Caracara_cheriway:4.721028357,Caracara_plancus:4.721028357):6.292179533,((((Phalcoboenus_albogularis:1.188908572,Phalcoboenus_carunculatus:1.188908572):1.492032866,(Phalcoboenus_australis:1.365867159,Phalcoboenus_megalopterus:1.365867159):1.315074279):1.828004835,(Daptrius_ater:2.830836924,(Milvago_chimachima:0.1503954288,Milvago_chimango:0.1503954288):2.680441495):1.67810935):4.856025289,Ibycter_americanus:9.364971562):1.648236328):14.08899883,Spiziapteryx_circumcincta:25.10220672):7.900687812,(((Polihierax_insignis:7.20248756,Polihierax_semitorquatus:7.20248756):12.88440165,(((Microhierax_caerulescens:0.1545329643,Microhierax_erythrogenys:0.1545329643):3.670370355,Microhierax_melanoleucos:3.824903319):8.140007146,(Microhierax_fringillarius:3.832278094,Microhierax_latifrons:3.832278094):8.132632371):8.121978748):5.107078739,((((Falco_fasciinucha:4.607284299,Falco_sparverius:4.607284299):6.558913031,(((Falco_alopex:3.87349381,Falco_dickinsoni:3.87349381):4.693470993,((Falco_vespertinus:2.735372107,Falco_amurensis:2.735372107):1.346983096,Falco_ardosiaceus:4.082355203):4.4846096):1.805644903,(((Falco_femoralis:7.737255474,Falco_novaeseelandiae:7.737255474):1.516040528,((Falco_mexicanus:6.045977604,((((Falco_jugger:1.263770997,(Falco_subniger:0.8763928927,Falco_cherrug:0.8763928927):0.387378104):0.2785402079,Falco_biarmicus:1.542311204):0.2977133498,Falco_rusticolus:1.840024554):2.007027125,(Falco_peregrinus:0.4941470276,Falco_pelegrinoides:0.4941470276):3.352904651):2.198925925):2.441697255,(Falco_berigora:6.896487534,Falco_chicquera:6.896487534):1.591187325):0.7656211432):0.6179831117,(Falco_deiroleucus:7.798059287,(Falco_severus:5.148201049,(Falco_rufigularis:4.519180533,((Falco_concolor:2.851193946,((Falco_cuvierii:1.02168225,Falco_subbuteo:1.02168225):1.225596159,Falco_eleonorae:2.247278409):0.6039155371):1.64544173,Falco_longipennis:4.496635676):0.02254485693):0.6290205153):2.649858238):2.073219827):0.5013305913):0.7935876239):1.229407707,((Falco_zoniventris:10.08363919,((((Falco_punctatus:2.944809578,(Falco_tinnunculus:1.208557017,Falco_cenchroides:1.208557017):1.736252561):0.4106834763,(Falco_newtoni:1.279084358,Falco_araea:1.279084358):2.076408696):1.164043615,Falco_rupicoloides:4.519536669):2.923626806,Falco_naumanni:7.443163475):2.640475718):0.2624430437,(Falco_hypoleucos:2.509658574,Falco_moluccensis:2.509658574):7.836423663):2.049522799):1.057466764,Falco_columbarius:13.4530718):11.74089615):7.808926581):7.630236578,(Herpetotheres_cachinnans:23.48484571,(Micrastur_plumbeus:17.79720806,((Micrastur_ruficollis:7.547709935,(Micrastur_buckleyi:4.291491934,Micrastur_semitorquatus:4.291491934):3.256218):8.767597228,(Micrastur_mirandollei:7.189034956,(Micrastur_mintoni:4.152534454,Micrastur_gilvicollis:4.152534454):3.036500502):9.126272207):1.481900897):5.687637649):17.1482854)FALCONIFORMES:35.01083336,(((((((((((Loriculus_sclateri:2.415658054,Loriculus_tener:2.415658054):8.391342478,(Loriculus_vernalis:7.160334097,((((Loriculus_stigmatus:2.229239963,Loriculus_beryllinus:2.229239963):0.3996568105,Loriculus_exilis:2.628896773):1.630086837,((Loriculus_aurantiifrons:1.501256604,Loriculus_pusillus:1.501256604):0.7866448041,Loriculus_catamene:2.287901408):1.971082202):1.305002258,(Loriculus_amabilis:2.403722375,((Loriculus_philippensis:0.7497852686,Loriculus_galgulus:0.7497852686):0.9180529808,Loriculus_flosculus:1.667838249):0.7358841255):3.160263494):1.596348229):3.646666434):12.97139052,(((Agapornis_canus:13.64928536,(Agapornis_pullarius:10.51561496,Agapornis_taranta:10.51561496):3.133670405):2.816453845,((Agapornis_fischeri:1.250104106,(Agapornis_personatus:0.7370600467,(Agapornis_nigrigenis:0.364393549,Agapornis_lilianae:0.364393549):0.3726664977):0.5130440592):5.570942501,(Agapornis_swindernianus:2.592921403,Agapornis_roseicollis:2.592921403):4.228125204):9.644692603):5.428517431,(Bolbopsittacus_lunulatus:13.24300051,(Pezoporus_wallicus:8.853060842,Pezoporus_occidentalis:8.853060842):4.389939664):8.651256135):1.884134411):1.37499923,((((Cyclopsitta_gulielmitertii:1.671677829,Cyclopsitta_diophthalma:1.671677829):1.96499547,((Psittaculirostris_edwardsii:2.212818041,Psittaculirostris_desmarestii:2.212818041):0.438855366,Psittaculirostris_salvadorii:2.651673407):0.9849998918):12.28099247,((((((Charmosyna_pulchella:1.925965004,Charmosyna_papou:1.925965004):2.517472307,(Charmosyna_multistriata:1.680128561,Charmosyna_josefinae:1.680128561):2.76330875):3.308919944,(Charmosyna_rubrigularis:1.742168552,Charmosyna_diadema:1.742168552):6.010188703):1.102972839,(((Charmosyna_meeki:1.637570636,Charmosyna_rubronotata:1.637570636):3.812446468,Charmosyna_placentis:5.450017104):1.618443586,((Charmosyna_margarethae:3.069867783,(Charmosyna_wilhelminae:1.829334951,Charmosyna_amabilis:1.829334951):1.240532832):1.89754246,(Charmosyna_toxopei:1.884280338,Charmosyna_palmarum:1.884280338):3.083129905):2.101050447):1.786869403):0.3925585278,(Phigys_solitarius:3.37846598,(Vini_stepheni:2.578900553,(Vini_ultramarina:1.835752546,(Vini_peruviana:1.401854816,(Vini_kuhlii:0.8519707692,Vini_australis:0.8519707692):0.5498840468):0.4338977297):0.7431480068):0.7995654274):5.869422641):3.779948266,((((((Lorius_lory:3.516771311,(Lorius_domicella:1.980692016,(Lorius_garrulus:1.20646891,Lorius_albidinucha:1.20646891):0.7742231064):1.536079295):0.3608685537,Lorius_hypoinochrous:3.877639864):0.9233780574,Lorius_chlorocercus:4.801017922):2.534243457,((((Psitteuteles_iris:1.514612084,Psitteuteles_goldiei:1.514612084):1.84472657,Psitteuteles_versicolor:3.359338654):2.36350296,(((Chalcopsitta_atra:3.389954626,(Chalcopsitta_sintillata:2.62155326,Chalcopsitta_duivenbodei:2.62155326):0.7684013654):1.328344219,Chalcopsitta_cardinalis:4.718298845):0.5334086982,Pseudeos_fuscata:5.251707543):0.4711340709):0.7100782762,(((((Trichoglossus_rubiginosus:1.957333731,(Trichoglossus_flavoviridis:1.25306309,Trichoglossus_ornatus:1.25306309):0.7042706411):1.29974918,((Trichoglossus_haematodus:1.448325644,(Trichoglossus_johnstoniae:0.6185349575,Trichoglossus_euteles:0.6185349575):0.8297906861):0.4074869283,Trichoglossus_chlorolepidotus:1.855812572):1.401270339):0.5792763497,(((Eos_reticulata:0.9091218063,Eos_semilarvata:0.9091218063):1.150486298,(Eos_histrio:0.9891173307,Eos_squamata:0.9891173307):1.070490773):0.7244720997,(Eos_cyanogenia:2.053542776,Eos_bornea:2.053542776):0.7305374279):1.052279057):0.8828396578,(Glossopsitta_concinna:2.017033191,Glossopsitta_pusilla:2.017033191):2.702165727):1.275000336,Glossopsitta_porphyrocephala:5.994199255):0.4387206355):0.902341489):1.219067548,(Neopsittacus_pullicauda:3.311596694,Neopsittacus_musschenbroekii:3.311596694):5.242732233):3.279986471,Oreopsittacus_arfaki:11.8343154):1.193521489):2.889828882):1.0618706,Melopsittacus_undulatus:16.97953637):8.173853914):0.8603496416,(((Neophema_chrysostoma:8.06667986,((Neophema_elegans:1.53992929,Neophema_splendida:1.53992929):2.883546228,((Neophema_pulchella:1.189419044,Neophema_chrysogaster:1.189419044):0.7019836101,Neophema_petrophila:1.891402654):2.532072864):3.643204342):10.10162485,Neopsephotus_bourkii:18.16830471):6.226326204,((Lathamus_discolor:11.35244706,((((Psittacella_madaraszi:2.730240153,(Psittacella_picta:1.64824467,Psittacella_modesta:1.64824467):1.081995484):1.845388751,Psittacella_brehmii:4.575628904):2.308555679,(Prosopeia_splendens:4.621827596,(Prosopeia_personata:2.003584478,Prosopeia_tabuensis:2.003584478):2.618243118):2.262356986):2.274601096,((Cyanoramphus_saisseti:3.13641841,((((Cyanoramphus_novaezelandiae:0.564238278,Cyanoramphus_auriceps:0.564238278):0.2709173633,(Cyanoramphus_malherbi:0.3773318258,Cyanoramphus_unicolor:0.3773318258):0.4578238155):0.1752283949,Cyanoramphus_cookii:1.010384036):1.070373671,Cyanoramphus_forbesi:2.080757707):1.055660703):2.98209322,(Eunymphicus_uvaeensis:0.7450898592,Eunymphicus_cornutus:0.7450898592):5.373421772):3.040274048):2.193661384):6.068384873,((((((Psephotus_dissimilis:5.816806062,(Psephotus_haematonotus:2.252702201,Psephotus_varius:2.252702201):3.564103861):0.5199824469,Psephotus_chrysopterygius:6.336788509):0.9467718837,Purpureicephalus_spurius:7.283560392):1.954730411,(Platycercus_icterotis:3.997993344,(((Platycercus_adscitus:0.4615077083,Platycercus_eximius:0.4615077083):0.6563493859,Platycercus_venustus:1.117857094):2.333155478,(Platycercus_elegans:1.234611335,Platycercus_caledonicus:1.234611335):2.216401237):0.5469807727):5.240297459):1.340261304,Barnardius_zonarius:10.57855211):1.879846415,Northiella_haematogaster:12.45839852):4.962433413):6.973798982):1.619109006):0.6087891757,((((((Polytelis_anthopeplus:3.074746565,Polytelis_swainsonii:3.074746565):4.565949428,Polytelis_alexandrae:7.640695993):0.7820071908,(Alisterus_scapularis:3.808167793,(Alisterus_chloropterus:1.521677711,Alisterus_amboinensis:1.521677711):2.286490082):4.614535391):0.9200187369,(Aprosmictus_jonquillaceus:3.385265605,Aprosmictus_erythropterus:3.385265605):5.957456316):12.0978553,((((((Tanygnathus_lucionensis:3.297664446,(Tanygnathus_megalorynchos:1.914656653,Tanygnathus_gramineus:1.914656653):1.383007793):2.32040031,Tanygnathus_sumatranus:5.618064756):3.336309471,(((((Psittacula_columboides:2.483854948,Psittacula_calthropae:2.483854948):2.606550336,Psittacula_longicauda:5.090405284):0.9228888681,(Psittacula_derbiana:2.243864865,Psittacula_alexandri:2.243864865):3.769429287):1.579214297,((Psittacula_krameri:2.03182609,Psittacula_eques:2.03182609):3.833812164,Psittacula_eupatria:5.865638254):1.726870196):1.005215381,(((Psittacula_finschii:0.2780414374,Psittacula_himalayana:0.2780414374):6.800073622,(Psittacula_cyanocephala:5.534542187,Psittacula_roseata:5.534542187):1.543572873):0.09947342555,Psittacula_caniceps:7.177588485):1.420135345):0.3566503975):0.9625368507,(Psittinus_cyanurus:5.840721234,((Geoffroyus_heteroclitus:1.902420928,Geoffroyus_simplex:1.902420928):2.491378967,Geoffroyus_geoffroyi:4.393799895):1.446921339):4.076189844):2.473516223,Eclectus_roratus:12.3904273):5.075987699,(Prioniturus_waterstradti:12.37708394,((((Prioniturus_mada:2.08290736,Prioniturus_platenae:2.08290736):1.48484976,Prioniturus_platurus:3.56775712):4.471206875,((Prioniturus_verticalis:2.21340983,Prioniturus_discurus:2.21340983):2.795755597,(Prioniturus_flavicans:2.472657317,Prioniturus_montanus:2.472657317):2.536508111):3.029798567):1.214943574,Prioniturus_luconensis:9.253907568):3.123176368):5.089331065):3.97416222):1.633484009,((Micropsitta_meeki:1.993381489,((Micropsitta_keiensis:0.4219965286,Micropsitta_pusio:0.4219965286):1.313755676,Micropsitta_finschii:1.735752205):0.2576292849):4.889583235,(Micropsitta_bruijnii:1.370259993,Micropsitta_geelvinkiana:1.370259993):5.512704731):16.19109651):3.54846787):1.098774716,(Psittrichas_fulgidus:24.49917847,(Coracopsis_nigra:7.365057336,Coracopsis_vasa:7.365057336):17.13412113):3.222125346):2.632232769,(((((((Forpus_xanthopterygius:1.283674956,Forpus_coelestis:1.283674956):3.367282495,(Forpus_passerinus:1.340223223,Forpus_modestus:1.340223223):3.310734228):6.837454044,(Forpus_cyanopygius:4.383556082,(Forpus_xanthops:2.682321063,Forpus_conspicillatus:2.682321063):1.701235019):7.104855413):11.89770096,(((((Anodorhynchus_leari:3.375829114,Anodorhynchus_hyacinthinus:3.375829114):6.735526431,((Diopsittaca_nobilis:4.570462164,Guaruba_guarouba:4.570462164):2.599712566,Leptosittaca_branickii:7.17017473):2.941180815):1.695213533,(((((Aratinga_mitrata:1.750640324,Aratinga_wagleri:1.750640324):3.050872093,Aratinga_leucophthalma:4.801512418):4.844662107,(((Aratinga_cactorum:1.725924939,Aratinga_nana:1.725924939):2.530894227,(Aratinga_pertinax:1.521924755,Aratinga_acuticaudata:1.521924755):2.734894411):2.117688737,(Aratinga_brevipes:2.17583728,(Aratinga_aurea:1.680753732,Aratinga_finschi:1.680753732):0.4950835476):4.198670623):3.271666622):0.5799726262,(((Aratinga_erythrogenys:4.337941028,(Aratinga_rubritorquis:4.216055685,(Aratinga_canicularis:2.458701853,Aratinga_weddellii:2.458701853):1.757353832):0.1218853426):3.86656109,(Nandayus_nenday:2.660812332,((Aratinga_solstitialis:0.2378043056,Aratinga_jandaya:0.2378043056):0.4589102104,Aratinga_auricapillus:0.696714516):1.964097816):5.543689786):0.01940818552,((Aratinga_holochlora:2.050796447,Aratinga_chloroptera:2.050796447):2.856331807,Aratinga_euops:4.907128253):3.316782051):2.002236847):0.866629664,(Cyanopsitta_spixii:9.600648453,((Orthopsittaca_manilata:7.862632915,((Ara_ararauna:2.430634327,Ara_militaris:2.430634327):4.206578064,((Ara_ambiguus:2.259691012,Ara_glaucogularis:2.259691012):3.677409811,((Ara_severus:5.143215618,(Ara_chloropterus:2.836562349,Ara_macao:2.836562349):2.306653269):0.07052376695,Ara_rubrogenys:5.213739385):0.7233614387):0.7001115669):1.225420524):0.6635716279,((Primolius_auricollis:0.9408629668,Primolius_maracana:0.9408629668):1.126932734,Primolius_couloni:2.0677957):6.458408842):1.07444391):1.492128362):0.7137922623):1.146233847,((Enicognathus_ferrugineus:4.302220809,Enicognathus_leptorhynchus:4.302220809):7.838809204,((((Pyrrhura_viridicata:2.563652902,(Pyrrhura_cruentata:1.945588394,Pyrrhura_egregia:1.945588394):0.618064508):3.25918111,(((Pyrrhura_calliptera:1.128508871,Pyrrhura_devillei:1.128508871):1.148105758,(Pyrrhura_pfrimeri:1.741711616,(Pyrrhura_leucotis:1.105603777,(Pyrrhura_picta:0.7542416102,Pyrrhura_griseipectus:0.7542416102):0.3513621673):0.6361078385):0.5349030133):1.742241757,(((Pyrrhura_molinae:1.330741628,(Pyrrhura_lepida:0.796486,Pyrrhura_perlata:0.796486):0.5342556281):0.4145372481,(Pyrrhura_hoematotis:0.8822713139,Pyrrhura_frontalis:0.8822713139):0.8630075623):0.8253090372,((Pyrrhura_orcesi:1.656073018,(Pyrrhura_hoffmanni:1.544169845,Pyrrhura_rhodocephala:1.544169845):0.1119031729):0.5727001081,((Pyrrhura_melanura:0.7597087736,Pyrrhura_albipectus:0.7597087736):0.8344432794,Pyrrhura_rupicola:1.594152053):0.6346210733):0.341814787):1.448268473):1.803977626):5.236028292,Cyanoliseus_patagonus:11.0588623):0.426096161,(Rhynchopsitta_terrisi:3.890299203,Rhynchopsitta_pachyrhyncha:3.890299203):7.594659261):0.656071548):0.8117729122):1.747895206,((Pionites_melanocephalus:1.805077309,Pionites_leucogaster:1.805077309):8.104516682,Deroptyus_accipitrinus:9.909593991):4.791104139):8.685414322):1.128408304,((((Pionopsitta_pileata:11.33165158,(Psilopsiagon_aurifrons:4.241841319,Psilopsiagon_aymara:4.241841319):7.089810261):1.599872775,Ognorhynchus_icterotis:12.93152435):6.539508957,(((((Pyrilia_pulchra:3.621246837,Pyrilia_haematotis:3.621246837):4.137556035,(((Pyrilia_vulturina:3.272893654,Pyrilia_caica:3.272893654):1.510842764,(Pyrilia_pyrilia:3.769668057,Pyrilia_barrabandi:3.769668057):1.014068361):0.1555428629,Pyrilia_aurantiocephala:4.939279281):2.819523592):4.980733029,(Hapalopsittaca_melanotis:7.242123798,((Hapalopsittaca_fuertesi:2.327869464,Hapalopsittaca_amazonina:2.327869464):1.621746264,Hapalopsittaca_pyrrhops:3.949615728):3.29250807):5.497412103):3.932106624,Triclaria_malachitacea:16.67164252):0.7809385074,(((Pionus_fuscus:5.34244421,(Pionus_maximiliani:2.068248678,Pionus_sordidus:2.068248678):3.274195533):1.121122154,((Pionus_menstruus:4.105738548,(Pionus_senilis:1.581769143,Pionus_chalcopterus:1.581769143):2.523969405):0.5120936226,Pionus_tumultuosus:4.617832171):1.845734193):6.574454889,(((Amazona_farinosa:5.159339005,Amazona_kawalli:5.159339005):2.73058071,(((Amazona_mercenaria:2.459660227,(Amazona_brasiliensis:1.717321416,Amazona_guildingii:1.717321416):0.7423388105):2.811942109,Amazona_imperialis:5.271602336):1.872049056,((Amazona_xantholora:4.925248933,((Amazona_pretrei:1.78895335,Amazona_tucumana:1.78895335):2.958651628,(Amazona_vinacea:4.178570179,Amazona_festiva:4.178570179):0.5690347982):0.1776439552):1.856791376,(((((Amazona_arausiaca:1.71923985,Amazona_versicolor:1.71923985):0.6288341243,(Amazona_aestiva:1.718626054,((Amazona_oratrix:0.4263356559,Amazona_ochrocephala:0.4263356559):0.4498514988,Amazona_auropalliata:0.8761871546):0.8424388994):0.6294479199):0.9549625758,Amazona_barbadensis:3.30303655):2.88410716,((Amazona_viridigenalis:2.049480707,Amazona_finschi:2.049480707):2.667449825,(((Amazona_rhodocorytha:1.153501507,Amazona_dufresniana:1.153501507):1.531961369,Amazona_autumnalis:2.685462877):1.359388262,Amazona_amazonica:4.044851138):0.6720793937):1.470213177):0.5257960012,((Amazona_albifrons:4.03320496,(Amazona_ventralis:3.055184754,((Amazona_leucocephala:1.745046126,Amazona_vittata:1.745046126):0.6099513626,Amazona_collaria:2.354997488):0.7001872654):0.9780202062):0.4552426919,Amazona_agilis:4.488447652):2.224492059):0.06910059804):0.3616110832):0.7462683233):3.75638712,(Graydidascalus_brachyurus:8.452758537,Alipiopsitta_xanthops:8.452758537):3.193548298):1.391714418):4.41455978):2.01845228):4.024698022,(Myiopsitta_monachus:16.99383026,(((Brotogeris_jugularis:2.603023953,Brotogeris_pyrrhoptera:2.603023953):1.391444762,(Brotogeris_cyanoptera:1.316529828,Brotogeris_chrysoptera:1.316529828):2.677938888):2.349539775,(Brotogeris_tirica:4.023586665,((Brotogeris_versicolurus:1.278052856,Brotogeris_chiriri:1.278052856):1.951141361,Brotogeris_sanctithomae:3.229194217):0.7943924479):2.320421825):10.64982177):6.501901077):1.018789422):0.7886822148,(((((Touit_batavicus:2.458564017,Touit_dilectissimus:2.458564017):3.605310557,(Touit_huetii:4.431552436,(Touit_stictopterus:2.009747312,Touit_costaricensis:2.009747312):2.421805125):1.632322138):2.060254336,(Touit_purpuratus:2.30474585,Touit_surdus:2.30474585):5.81938306):4.063475938,Touit_melanonotus:12.18760485):6.813583498,((Nannopsittaca_dachilleae:8.758431759,Nannopsittaca_panychlora:8.758431759):1.594005777,((Bolborhynchus_orbygnesius:2.181046776,Bolborhynchus_lineola:2.181046776):3.161337422,Bolborhynchus_ferrugineifrons:5.342384198):5.010053338):8.648750811):6.302014624):3.678530097,((((((Poicephalus_rufiventris:2.003113607,Poicephalus_senegalus:2.003113607):0.7891787555,Poicephalus_rueppellii:2.792292363):3.1185593,(Poicephalus_cryptoxanthus:4.418242517,((Poicephalus_flavifrons:1.713637954,Poicephalus_meyeri:1.713637954):1.076065249,Poicephalus_crassus:2.789703203):1.628539315):1.492609146):1.561653061,Poicephalus_gulielmi:7.472504724):1.382819316,Poicephalus_robustus:8.855324041):2.565449084,Psittacus_erithacus:11.42077312):17.56095994):1.371803517):12.31442222,((((Calyptorhynchus_banksii:4.930940769,(Calyptorhynchus_funereus:0.5016265557,Calyptorhynchus_latirostris:0.5016265557):4.429314213):9.43657337,(Calyptorhynchus_lathami:5.583905909,Calyptorhynchus_baudinii:5.583905909):8.78360823):7.199540734,Callocephalon_fimbriatum:21.56705487):8.956292691,(((Cacatua_roseicapilla:18.47068249,(Cacatua_tenuirostris:12.77389522,((((Cacatua_haematuropygia:8.788834079,(Cacatua_goffiniana:5.152610506,(Cacatua_ducorpsii:3.559149925,Cacatua_sanguinea:3.559149925):1.593460581):3.636223573):0.4918534817,Cacatua_leadbeateri:9.280687561):1.822846853,(Cacatua_pastinator:7.129664642,((Cacatua_moluccensis:4.968659344,Cacatua_alba:4.968659344):1.51129082,(Cacatua_galerita:2.122149631,Cacatua_sulphurea:2.122149631):4.357800533):0.6497144786):3.973869771):1.065445644,Cacatua_ophthalmica:12.16898006):0.6049151658):5.696787269):5.759241919,Probosciger_aterrimus:24.22992441):3.116812264,Nymphicus_hollandicus:27.34673668):3.176610888):12.14461124):12.9748889,((Nestor_notabilis:2.58946823,Nestor_meridionalis:2.58946823):22.49865701,Strigops_habroptila:25.08812524):30.55472246)PSITTACIFORMES:19.14295617,((Xenicus_gilviventris:3.453499893,Acanthisitta_chloris:3.453499893)Acanthisittidae:63.33302021,(((Sapayoa_aenigma:40.17623906,(((((Calyptomena_viridis:5.067743187,Calyptomena_whiteheadi:5.067743187):5.531943445,Calyptomena_hosii:10.59968663):17.48965825,(Smithornis_sharpei:13.59902869,(Smithornis_rufolateralis:5.570969268,Smithornis_capensis:5.570969268):8.028059424):14.49031619)Eurylaimidae:7.381126217,((((Pitta_dohertyi:13.94170571,(((Pitta_granatina:3.832693375,Pitta_arcuata:3.832693375):3.260635041,Pitta_venusta:7.093328416):6.3794759,(Pitta_erythrogaster:7.94730655,Pitta_kochi:7.94730655):5.525497766):0.4689013953):3.55925472,((Pitta_angolensis:3.556202124,Pitta_reichenowi:3.556202124):9.960207058,(Pitta_brachyura:11.32633717,((Pitta_moluccensis:5.355888706,(Pitta_nympha:3.225122,Pitta_sordida:3.225122):2.130766706):3.113909485,(Pitta_versicolor:5.574499837,(((Pitta_anerythra:3.029864424,Pitta_elegans:3.029864424):0.7536075881,Pitta_maxima:3.783472012):1.10612121,(Pitta_steerii:4.247741484,(Pitta_iris:2.638023508,Pitta_superba:2.638023508):1.609717977):0.6418517376):0.6849066157):2.895298353):2.856538977):2.190072014):3.98455125):0.08644199174,Pitta_schneideri:17.58740242):3.085457693,((Pitta_ussheri:12.44695716,((((Pitta_cyanea:5.341393579,(Pitta_elliotii:2.535817519,Pitta_gurneyi:2.535817519):2.805576059):1.230655444,(Pitta_guajana:3.316568765,Pitta_baudii:3.316568765):3.255480258):3.674691207,Pitta_caerulea:10.24674023):2.12948771,((Pitta_soror:2.198332839,Pitta_nipalensis:2.198332839):3.707242422,Pitta_oatesi:5.905575261):6.47065268):0.07072922276):3.611396153,(Pitta_megarhyncha:6.981513301,Pitta_phayrei:6.981513301):9.076840016):4.6145068)Pittidae:14.79761099):2.184181563,((((Corydon_sumatranus:10.3761099,Psarisomus_dalhousiae:10.3761099):5.419739097,(Eurylaimus_steerii:12.2553482,(Eurylaimus_samarensis:9.165345147,((Cymbirhynchus_macrorhynchos:4.780155247,Serilophus_lunatus:4.780155247):3.945487142,(Eurylaimus_ochromalus:3.468291005,Eurylaimus_javanicus:3.468291005):5.257351384):0.4397027582):3.090003048):3.540500805):5.532625934,Pseudocalyptomena_graueri:21.32847493)Eurylaimidae:4.791277787,((Philepitta_schlegeli:7.204316314,Philepitta_castanea:7.204316314):10.04371535,(Neodrepanis_hypoxantha:7.333394722,Neodrepanis_coruscans:7.333394722):9.914636943)Philepittidae:8.871721056):11.53489995):2.521586391):15.1806009,(((((((Myiobius_atricaudus:1.464615188,(Myiobius_barbatus:0.5837428847,Myiobius_villosus:0.5837428847):0.8808723037):2.586881331,Myiobius_sulphureipygius:4.05149652):4.949706228,Terenotriccus_erythrurus:9.001202748):9.962764204,(Onychorhynchus_occidentalis:9.112609178,((Onychorhynchus_mexicanus:3.020555434,Onychorhynchus_coronatus:3.020555434):1.556533259,Onychorhynchus_swainsoni:4.577088692):4.535520486):9.851357773)Tyrannidae:6.615477356,((((((Tityra_semifasciata:3.298486604,Tityra_cayana:3.298486604):7.365369343,Tityra_inquisitor:10.66385595):3.15268555,(Xenopsaris_albinucha:13.06554939,(((Pachyramphus_major:5.419931143,(Pachyramphus_marginatus:4.601603891,(Pachyramphus_albogriseus:3.048461431,Pachyramphus_polychopterus:3.048461431):1.55314246):0.8183272527):3.667945187,((Pachyramphus_castaneus:1.230125111,Pachyramphus_cinnamomeus:1.230125111):3.381501086,Pachyramphus_surinamus:4.611626197):4.476250134):2.396560309,((Pachyramphus_validus:4.450245266,(Pachyramphus_minor:2.757565152,(Pachyramphus_aglaiae:1.031679324,Pachyramphus_homochrous:1.031679324):1.725885828):1.692680114):4.637519622,(Pachyramphus_versicolor:4.213781597,(((Pachyramphus_rufus:0.5629290801,Pachyramphus_spodiurus:0.5629290801):0.4434909886,Pachyramphus_niger:1.006420069):1.289088946,(Pachyramphus_xanthogenys:1.030797207,Pachyramphus_viridis:1.030797207):1.264711808):1.918272583):4.873983292):2.396671751):1.581112752):0.7509921048):3.73038155,((Iodopleura_fusca:3.832543879,Iodopleura_isabellae:3.832543879):1.956226385,Iodopleura_pipra:5.788770265):11.75815278):2.901041467,(((Schiffornis_turdina:4.940268176,Schiffornis_virescens:4.940268176):5.095626179,Schiffornis_major:10.03589435):4.672695379,((Laniocera_hypopyrra:4.369836661,Laniocera_rufescens:4.369836661):7.44087403,(Laniisoma_buckleyi:3.150348414,Laniisoma_elegans:3.150348414):8.660362278):2.897879042):5.73937478)Cotingidae:4.853077735,(Oxyruncus_cristatus:24.97891792,((Piprites_chloris:17.42075865,(Piprites_pileata:4.653312698,Piprites_griseiceps:4.653312698):12.76744595)Pipridae:6.517609463,(((Neopipo_cinnamomea:18.80874508,((((Platyrinchus_flavigularis:2.231444424,Platyrinchus_platyrhynchos:2.231444424):2.41682826,Platyrinchus_coronatus:4.648272683):4.99016436,(Platyrinchus_leucoryphus:4.63288942,Platyrinchus_cancrominus:4.63288942):5.005547624):6.031967395,(Platyrinchus_saturatus:2.435588128,Platyrinchus_mystaceus:2.435588128):13.23481631):3.138340644):3.112856118,((((Pyrrhomyias_cinnamomeus:6.367663257,Hirundinea_ferruginea:6.367663257):0.6210670157,Phelpsia_inornatus:6.988730273):5.156590522,(Myiophobus_inornatus:9.605434321,(Myiotriccus_ornatus:9.404309869,(Myiophobus_pulcher:5.706265832,(Myiophobus_ochraceiventris:0.9044390867,Myiophobus_lintoni:0.9044390867):4.801826745):3.698044037):0.2011244521):2.539886474):5.247870737,(((((Suiriri_suiriri:3.380883194,Suiriri_islerorum:3.380883194):10.01338324,((Tyrannulus_elatus:11.34630627,((Myiopagis_caniceps:1.872208627,Myiopagis_olallai:1.872208627):8.515151104,(((Myiopagis_viridicata:2.466875893,Myiopagis_cotta:2.466875893):3.053120549,Myiopagis_flavivertex:5.519996442):0.9935187659,(Myiopagis_subplacens:3.011743432,Myiopagis_gaimardii:3.011743432):3.501771775):3.873844524):0.9589465408):2.047960162,((Elaenia_gigas:10.30482456,((Elaenia_strepera:7.886028285,(((Elaenia_chiriquensis:3.349649112,Elaenia_mesoleuca:3.349649112):0.6866915356,(Elaenia_fallax:2.985205166,(((Elaenia_frantzii:1.58111423,Elaenia_albiceps:1.58111423):0.463676188,Elaenia_pallatangae:2.044790418):0.4162020024,Elaenia_martinica:2.460992421):0.524212745):1.051135482):3.001064101,((Elaenia_pelzelni:1.366151203,Elaenia_spectabilis:1.366151203):3.636629805,(Elaenia_parvirostris:4.147144502,Elaenia_flavogaster:4.147144502):0.8556365058):2.034623741):0.8486235371):0.9439830843,(Elaenia_dayi:2.681527799,(Elaenia_obscura:0.8975062056,Elaenia_ridleyana:0.8975062056):1.784021594):6.14848357):1.474813192):1.417639959,(Elaenia_ruficeps:9.082381918,Elaenia_cristata:9.082381918):2.640082603):1.671801913):0.0):0.2919866899,(((((((Serpophaga_nigricans:0.5594238372,Serpophaga_cinerea:0.5594238372):4.955361044,(((Pseudocolopteryx_flaviventris:0.9539232745,Pseudocolopteryx_dinelliana:0.9539232745):1.010478212,Pseudocolopteryx_acutipennis:1.964401487):1.234071276,Pseudocolopteryx_sclateri:3.198472763):2.316312118):2.0350536,((Polystictus_pectoralis:1.846065637,Polystictus_superciliaris:1.846065637):4.06773557,((Serpophaga_subcristata:0.8549515924,Serpophaga_munda:0.8549515924):0.4877694278,Serpophaga_hypoleuca:1.34272102):4.571080186):1.636037275):0.5094803,(((Anairetes_nigrocristatus:1.832222282,(Anairetes_agraphia:0.6013136196,Anairetes_reguloides:0.6013136196):1.230908662):2.964042517,(Anairetes_agilis:4.037172623,((Anairetes_flavirostris:2.426286566,Anairetes_alpinus:2.426286566):0.6978081154,(Anairetes_parulus:1.104988538,Anairetes_fernandezianus:1.104988538):2.019106144):0.9130779406):0.7590921765):2.206336894,Culicivora_caudacuta:7.002601693):1.056717088):1.443538278,Mecocerculus_leucophrys:9.502857059):1.261312873,(Stigmatura_napensis:3.939316657,Pseudelaenia_leucospodia:3.939316657):6.824853275):1.62754261,((Phaeomyias_murina:2.976013429,Phaeomyias_tumbezana:2.976013429):6.242999381,(Capsiempis_flaveola:8.285293767,(Phyllomyias_griseiceps:2.777755712,Phyllomyias_fasciatus:2.777755712):5.507538055):0.9337190428):3.172699732):1.294540581):1.206331328,(((Mecocerculus_hellmayri:4.879140435,Phyllomyias_sclateri:4.879140435):7.454886169,((Mecocerculus_stictopterus:5.77982578,(Stigmatura_budytoides:2.323968817,Phyllomyias_zeledoni:2.323968817):3.455856963):5.662722375,((Euscarthmus_meloryphus:3.368514545,Euscarthmus_rufomarginatus:3.368514545):6.372830752,((Inezia_inornata:4.51967064,Inezia_subflava:4.51967064):3.237767054,(Inezia_caudata:3.740774339,Inezia_tenuirostris:3.740774339):4.016663355):1.983907602):1.701202858):0.8914784496):1.470029885,((((Zimmerius_villarejoi:3.016347302,Zimmerius_cinereicapilla:3.016347302):3.512506538,(((Zimmerius_acer:1.79019571,Zimmerius_improbus:1.79019571):2.386947681,((Zimmerius_chrysops:2.438286004,((Zimmerius_viridiflavus:0.3441285615,Zimmerius_flavidifrons:0.3441285615):0.516771695,Zimmerius_gracilipes:0.8609002565):1.577385748):0.9017676293,Zimmerius_bolivianus:3.340053633):0.8370897581):0.269431045,(Zimmerius_vilissimus:1.93474253,Zimmerius_albigularis:1.93474253):2.511831907):2.082279403):6.36644784,((((Ornithion_inerme:5.486336112,(Camptostoma_imberbe:4.685745557,Camptostoma_obsoletum:4.685745557):0.8005905549):2.970073579,(Ornithion_semiflavum:2.219157499,Ornithion_brunneicapillus:2.219157499):6.237252191):0.7911113004,((Phyllomyias_uropygialis:3.828542249,Phyllomyias_burmeisteri:3.828542249):0.7619140414,Phyllomyias_reiseri:4.590456291):4.6570647):2.214649637,(((Phyllomyias_virescens:2.863676675,(Phyllomyias_cinereiceps:1.83003688,Phyllomyias_plumbeiceps:1.83003688):1.033639794):1.868819862,Phyllomyias_urichi:4.732496537):4.350960631,(((Mecocerculus_calopterus:0.0560136122,Phyllomyias_weedeni:0.0560136122):1.647811792,Phyllomyias_griseocapilla:1.703825404):4.289369336,(Mecocerculus_poecilocercus:2.597003533,Mecocerculus_minor:2.597003533):3.396191207):3.090262427):2.378713461):1.433131051):0.3918197243,Phyllomyias_nigrocapillus:13.2871214):0.5169350848):1.088527963):1.50027087,((((Legatus_leucophaius:11.49090973,(((Machetornis_rixosa:8.823943966,(Pitangus_lictor:7.521157221,Pitangus_sulphuratus:7.521157221):1.302786744):1.037998211,(((Myiodynastes_chrysocephalus:4.093511394,(Myiodynastes_maculatus:3.057707936,((Myiodynastes_luteiventris:0.6732498232,Myiodynastes_hemichrysus:0.6732498232):0.48449983,Myiodynastes_bairdii:1.157749653):1.899958282):1.035803458):3.61127016,((((Tyrannus_tyrannus:4.730834182,(((Tyrannus_vociferans:1.318975426,Tyrannus_cubensis:1.318975426):2.053654372,((((Tyrannus_savana:1.493931957,Tyrannus_melancholicus:1.493931957):0.0,Tyrannus_dominicensis:1.493931957):0.2844096937,Tyrannus_couchii:1.778341651):0.2365394299,(Tyrannus_albogularis:0.7553722157,Tyrannus_crassirostris:0.7553722157):1.259508865):1.357748718):0.6374303203,Tyrannus_caudifasciatus:4.010060119):0.7207740629):0.4605268379,((Tyrannus_verticalis:0.5641754839,Tyrannus_niveigularis:0.5641754839):0.7612462707,Tyrannus_forficatus:1.325421755):3.865939265):0.4169067944,(Empidonomus_aurantioatrocristatus:1.654592122,Empidonomus_varius:1.654592122):3.953675692):1.401877369,(Megarynchus_pitangua:5.135722756,(Tyrannopsis_sulphurea:2.08150327,Nesotriccus_ridgwayi:2.08150327):3.054219486):1.874422427):0.6946363704):1.164374593,((Myiozetetes_cayanensis:4.208147456,Myiozetetes_similis:4.208147456):1.141761441,(Myiozetetes_granadensis:2.24531884,Myiozetetes_luteiventris:2.24531884):3.104590057):3.51924725):0.99278603):1.421435017,((((((Rhytipterna_holerythra:0.529208606,Rhytipterna_immunda:0.529208606):0.664259805,Rhytipterna_simplex:1.193468411):0.7785829866,(Casiornis_fuscus:1.241081073,Casiornis_rufus:1.241081073):0.7309703249):3.879687242,((((Myiarchus_cinerascens:0.6013465979,Myiarchus_oberi:0.6013465979):1.231822632,(Myiarchus_crinitus:0.1070958808,Myiarchus_stolidus:0.1070958808):1.726073349):0.2831150059,Myiarchus_tyrannulus:2.116284236):2.823228003,(((Myiarchus_tuberculifer:0.5931713828,Myiarchus_apicalis:0.5931713828):2.077625982,((Myiarchus_swainsoni:0.9896766791,Myiarchus_validus:0.9896766791):0.5819646286,Myiarchus_yucatanensis:1.571641308):1.099156057):1.321797076,(((Myiarchus_sagrae:2.158837503,((((Myiarchus_barbirostris:0.4852052839,Myiarchus_magnirostris:0.4852052839):0.8578216907,Myiarchus_semirufus:1.343026975):0.4816420654,(Myiarchus_phaeocephalus:1.254467423,Myiarchus_ferox:1.254467423):0.5702016165):0.2215236315,Myiarchus_venezuelensis:2.046192671):0.1126448319):0.4673568772,(Myiarchus_cephalotes:0.6385679513,Myiarchus_panamensis:0.6385679513):1.987626429):0.5156143972,(Myiarchus_nuttingi:1.839353678,(Myiarchus_nugator:1.114406236,Myiarchus_antillarum:1.114406236):0.7249474416):1.3024551):0.8507856629):0.9469177981):0.9122264006):0.9702493026,(Sirystes_sibilator:1.716839096,Sirystes_albogriseus:1.716839096):5.105148846):3.723881495,(((Attila_bolivianus:2.188332739,Attila_rufus:2.188332739):2.466560169,Attila_phoenicurus:4.654892908):1.315467507,((Attila_citriniventris:2.280341521,(Attila_torridus:0.643553442,Attila_spadiceus:0.643553442):1.636788079):0.4294720864,Attila_cinnamomeus:2.709813608):3.260546807):4.575509022):0.7375077568):0.2075325384):0.8396268899,(Ramphotrigon_megacephalum:9.789601245,((Ramphotrigon_ruficauda:4.160807419,Ramphotrigon_fuscicauda:4.160807419):3.595997638,Deltarhynchus_flammulatus:7.756805057):2.032796188):2.540935377):2.045173424,(((Colorhamphus_parvirostris:11.7072414,((Fluvicola_nengeta:11.08856813,((Sublegatus_modestus:0.8720113891,(Sublegatus_arenarum:0.1545710342,Sublegatus_obscurior:0.1545710342):0.717440355):9.518296949,(Pyrocephalus_rubinus:8.721861621,((Fluvicola_pica:0.3607124541,Fluvicola_albiventer:0.3607124541):8.043548194,(((Alectrurus_tricolor:3.825887699,Alectrurus_risora:3.825887699):1.367494469,Gubernetes_yetapa:5.193382169):2.434856747,Arundinicola_leucocephala:7.628238916):0.7760217319):0.3176009728):1.668446717):0.6982597958):0.4199027557,((Myiophobus_phoenicomitra:6.707806045,(Myiophobus_flavicans:1.000714771,Myiophobus_roraimae:1.000714771):5.707091274):2.535623412,(((Ochthoeca_jelskii:4.579194313,(Ochthoeca_thoracica:2.026757354,Ochthoeca_diadema:2.026757354):2.552436959):1.291294281,((Ochthoeca_piurae:2.986071545,(Ochthoeca_pulchella:2.658929347,Ochthoeca_fumicolor:2.658929347):0.3271421976):0.9500750989,Ochthoeca_rufipectoralis:3.936146643):1.93434195):2.93473837,((Ochthoeca_leucophrys:1.238197134,Ochthoeca_cinnamomeiventris:1.238197134):3.185734021,((Ochthoeca_oenanthoides:1.799617842,Ochthoeca_frontalis:1.799617842):0.7862208684,(Ochthoeca_nigrita:1.219869947,Tumbezia_salvini:1.219869947):1.365968763):1.838092444):4.38129581):0.4382024931):2.265041433):0.1987705101):0.9090467676,Colonia_colonus:12.61628817):1.007435216,((((Conopias_albovittatus:4.145062499,((Conopias_cinchoneti:1.384023499,Conopias_trivirgatus:1.384023499):1.013583206,Conopias_parvus:2.397606705):1.747455794):2.390477227,(Myiophobus_cryptoxanthus:2.443412149,Myiophobus_fasciatus:2.443412149):4.092127577):5.748238614,(((((Lathrotriccus_euleri:1.081481485,Lathrotriccus_griseipectus:1.081481485):0.984967788,(Aphanotriccus_audax:1.142283992,Aphanotriccus_capitalis:1.142283992):0.9241652812):6.624111984,(Cnemotriccus_fuscatus:3.660731857,(Xenotriccus_callizonus:1.268064373,Xenotriccus_mexicanus:1.268064373):2.392667485):5.0298294):1.248121686,Ochthornis_littoralis:9.938682943):1.034723174,(Contopus_pertinax:10.4028191,(((Mitrephanes_olivaceus:2.72808555,Mitrephanes_phaeocercus:2.72808555):3.990239161,(Sayornis_saya:4.642511663,(Sayornis_nigricans:1.231166065,Sayornis_phoebe:1.231166065):3.411345599):2.075813048):0.4021592754,((Empidonax_virescens:6.149110368,((((((Empidonax_affinis:0.4807010524,Empidonax_oberholseri:0.4807010524):1.972648796,Empidonax_hammondii:2.453349848):1.373188603,(Empidonax_minimus:3.428076352,Empidonax_wrightii:3.428076352):0.3984620991):0.5689009981,(Empidonax_fulvifrons:1.293114827,Empidonax_atriceps:1.293114827):3.102324622):0.8428517703,((Empidonax_traillii:1.942002813,Empidonax_alnorum:1.942002813):0.6048519712,Empidonax_albigularis:2.546854784):2.691436435):0.6266240764,((Empidonax_flavescens:2.437128116,(Empidonax_occidentalis:0.3151593518,Empidonax_difficilis:0.3151593518):2.121968764):0.964715779,Empidonax_flaviventris:3.401843895):2.463071401):0.2841950721):0.04229496126,(((Contopus_fumigatus:1.63003277,Contopus_latirostris:1.63003277):2.748074754,((((Contopus_punensis:0.6948978938,(Contopus_sordidulus:0.6948978938,Contopus_hispaniolensis:0.6948978938):0.0):1.441751786,(Contopus_cinereus:0.9546211819,Contopus_ochraceus:0.9546211819):1.182028497):0.0,(Contopus_lugubris:1.090582736,Contopus_nigrescens:1.090582736):1.046066944):0.5313782172,(Contopus_caribaeus:1.311462664,Contopus_virens:1.311462664):1.356565232):1.710079627):0.6500368259,((Contopus_albogularis:1.551257273,Contopus_pallidus:1.551257273):1.635445488,Contopus_cooperi:3.186702761):1.841441589):1.16326098):0.9290786573):3.282335111):0.5705870192):1.310372224):0.5616343136,(((((Muscisaxicola_maculirostris:6.398186583,((((Muscisaxicola_flavinucha:0.3124311967,Muscisaxicola_cinereus:0.3124311967):0.2488647236,(Muscisaxicola_albifrons:0.3236449979,Muscisaxicola_rufivertex:0.3236449979):0.2376509224):0.1828075642,Muscisaxicola_juninensis:0.7441034846):0.8388014692,(((Muscisaxicola_frontalis:0.3832589771,Muscisaxicola_capistratus:0.3832589771):0.3760255711,(Muscisaxicola_maclovianus:0.5090683471,Muscisaxicola_alpinus:0.5090683471):0.2502162011):0.2075331489,Muscisaxicola_albilora:0.9668176971):0.6160872566):4.815281629):1.382497286,Satrapa_icterophrys:7.780683868):0.7621917046,(Muscisaxicola_fluviatilis:2.372079884,Muscisaxicola_griseus:2.372079884):6.170795689):0.6761722825,((Cnemarchus_erythropygius:3.147271246,Polioxolmis_rufipennis:3.147271246):4.324744848,((((((Agriornis_lividus:1.046065589,Agriornis_albicauda:1.046065589):1.250481626,(Agriornis_micropterus:0.7597195461,Agriornis_montanus:0.7597195461):1.536827669):1.492220723,Agriornis_murinus:3.788767939):1.255721274,((Xolmis_coronatus:4.065332808,(Xolmis_rubetra:2.96128656,Neoxolmis_rufiventris:2.96128656):1.104046248):0.3875218199,(Muscipipra_vetula:3.266661082,(Xolmis_salinarum:1.610646337,Xolmis_cinereus:1.610646337):1.656014745):1.186193546):0.5916345852):0.746758853,((Myiotheretes_pernix:3.304378064,(Myiotheretes_fumigatus:2.569384229,(Myiotheretes_fuscorufus:0.7678686635,Myiotheretes_striaticollis:0.7678686635):1.801515565):0.7349938359):1.914912189,(Xolmis_pyrope:2.036920194,Xolmis_dominicanus:2.036920194):3.182370059):0.5719578131):0.8925921409,(Xolmis_irupero:1.93349814,Xolmis_velatus:1.93349814):4.750342067):0.7881758867):1.747031762):0.5424699204,((Lessonia_rufa:1.44688179,Lessonia_oreas:1.44688179):7.033561587,(((Knipolegus_poecilurus:2.299078858,Knipolegus_orenocensis:2.299078858):4.508664568,((Knipolegus_franciscanus:2.524135889,(Knipolegus_lophotes:1.598790152,Knipolegus_nigerrimus:1.598790152):0.9253457366):1.008011861,((((Knipolegus_poecilocercus:1.227401489,Knipolegus_aterrimus:1.227401489):0.7830066376,Knipolegus_cyanirostris:2.010408127):0.6089816757,(Knipolegus_striaticeps:2.123465263,Knipolegus_hudsoni:2.123465263):0.4959245394):0.0,Knipolegus_signatus:2.619389802):0.9127579471):3.275595677):0.7125098455,Hymenops_perspicillatus:7.520253272):0.9601901049):1.281074399):3.083894878):0.7783107288):0.7519866626):0.8694361255,Muscigralla_brevicauda:15.24514617):1.147709151):1.00033621):4.52840967):1.140056559,(Tachuris_rubrigastra:21.97662869,(((((Cnipodectes_subbrunneus:3.652757256,Cnipodectes_superrufus:3.652757256):7.624592208,Taeniotriccus_andrei:11.27734946):5.482956062,(((Todirostrum_poliocephalum:4.942234206,(Todirostrum_viridanum:3.844420008,((((Todirostrum_chrysocrotaphum:1.75217796,Todirostrum_nigriceps:1.75217796):0.0,Todirostrum_pictum:1.75217796):0.3144585198,Todirostrum_maculatum:2.06663648):1.424080709,Todirostrum_cinereum:3.490717189):0.3537028197):1.097814197):3.269686189,(((((Poecilotriccus_calopterus:0.3021618271,Poecilotriccus_sylvia:0.3021618271):1.515034875,Poecilotriccus_pulchellus:1.817196702):4.146524642,((Poecilotriccus_plumbeiceps:3.988034105,(Poecilotriccus_latirostris:1.180604651,Poecilotriccus_senex:1.180604651):2.807429454):0.5916191377,Poecilotriccus_russatus:4.579653243):1.384068102):1.662726995,(Poecilotriccus_ruficeps:3.870061322,((Poecilotriccus_capitalis:1.217879944,Poecilotriccus_fumifrons:1.217879944):1.612466136,Poecilotriccus_albifacies:2.830346079):1.039715243):3.756387017):0.0,Poecilotriccus_luluae:7.62644834):0.5854720554):4.080805885,(((((((Atalotriccus_pilaris:4.359945356,(Hemitriccus_minor:2.961182586,((Oncostoma_olivaceum:1.268480834,Oncostoma_cinereigulare:1.268480834):1.279824764,((Lophotriccus_galeatus:0.7872629926,Lophotriccus_pileatus:0.7872629926):1.289375029,(Lophotriccus_vitiosus:0.9925508752,Lophotriccus_eulophotes:0.9925508752):1.084087146):0.4716675774):0.4128769874):1.39876277):1.305567087,(Hemitriccus_zosterops:0.1837126657,Hemitriccus_griseipectus:0.1837126657):5.481799777):2.916575879,(Hemitriccus_mirandae:2.373490773,Hemitriccus_diops:2.373490773):6.20859755):0.0,(Hemitriccus_rufigularis:4.8093733,((Hemitriccus_josephinae:2.235467662,Hemitriccus_spodiops:2.235467662):0.9684673129,Hemitriccus_furcatus:3.203934975):1.605438325):3.772715022):0.3074506578,((Hemitriccus_flammulatus:2.488334173,Hemitriccus_obsoletus:2.488334173):3.150883319,Hemitriccus_kaempferi:5.639217492):3.250321488):0.0,((((Hemitriccus_margaritaceiventer:1.66602084,Hemitriccus_orbitatus:1.66602084):0.9822484337,Hemitriccus_iohannis:2.648269274):2.57135377,((Hemitriccus_striaticollis:1.611263445,(Hemitriccus_cinnamomeipectus:1.383156456,Hemitriccus_inornatus:1.383156456):0.2281069893):1.892864719,Hemitriccus_nidipendulus:3.504128164):1.715494879):1.832072202,(Hemitriccus_minimus:2.282952195,Hemitriccus_granadensis:2.282952195):4.768743051):1.837843735):0.2516717583,((Myiornis_albiventris:2.188134994,Myiornis_auricularis:2.188134994):3.623227755,(Myiornis_ecaudatus:2.364256629,Myiornis_atricapillus:2.364256629):3.44710612):3.329847989):3.151515541):4.467579247):1.250330097,(Rhynchocyclus_fulvipectus:16.4101791,((Rhynchocyclus_brevirostris:2.765281987,Rhynchocyclus_olivaceus:2.765281987):9.991663096,(((Tolmomyias_viridiceps:1.968907689,Tolmomyias_poliocephalus:1.968907689):5.113512405,(Tolmomyias_assimilis:4.48521516,((Tolmomyias_traylori:0.9611183713,Tolmomyias_sulphurescens:0.9611183713):2.588771716,(Tolmomyias_flavotectus:1.871482574,Tolmomyias_flaviventris:1.871482574):1.678407513):0.9353250727):2.597204934):2.42110141,Rhynchocyclus_pacificus:9.503521505):3.253423579):3.653234019):1.60045652):0.8860806628,(((Corythopis_delalandi:5.185262324,Corythopis_torquatus:5.185262324):8.732386505,(Pseudotriccus_simplex:6.203122814,(Pseudotriccus_ruficeps:2.799000844,Pseudotriccus_pelzelni:2.799000844):3.40412197):7.714526016):3.676697106,(((((((Phylloscartes_gualaquizae:2.327722209,Phylloscartes_nigrifrons:2.327722209):2.494474008,(Phylloscartes_ventralis:1.292289111,Phylloscartes_difficilis:1.292289111):3.529907106):1.138581679,Phylloscartes_ceciliae:5.960777896):1.933130324,(Phylloscartes_paulista:7.206923327,((Phylloscartes_kronei:2.856261185,(Phylloscartes_superciliaris:0.9692267052,Phylloscartes_lanyoni:0.9692267052):1.88703448):3.171934202,(Phylloscartes_sylviolus:0.9765028772,Phylloscartes_roquettei:0.9765028772):5.05169251):1.178727939):0.6869848936):0.8568164868,((Phylloscartes_flavovirens:2.769927486,Phylloscartes_venezuelanus:2.769927486):3.960120131,(Phylloscartes_ophthalmicus:2.497384779,Phylloscartes_orbitalis:2.497384779):4.232662837):2.02067709):2.357308473,(Phylloscartes_oustaleti:7.231331349,(Phylloscartes_poecilotis:4.155449112,((Phylloscartes_chapmani:0.07775398727,Phylloscartes_beckeri:0.07775398727):2.663265233,(((Phylloscartes_virescens:1.317892545,Phylloscartes_parkeri:1.317892545):0.2445651412,Phylloscartes_eximius:1.562457686):0.0,Phylloscartes_flaviventris:1.562457686):1.178561534):1.414429892):3.075882237):3.876701831):5.870680112,(((Mionectes_striaticollis:2.412206619,Mionectes_olivaceus:2.412206619):3.363307141,((Mionectes_oleagineus:1.381861838,Mionectes_rufiventris:1.381861838):0.4235828541,Mionectes_macconnelli:1.805444692):3.970069068):10.10997367,(Leptopogon_taczanowskii:9.376160696,(Leptopogon_superciliaris:3.840285996,(Leptopogon_amaurocephalus:2.486246282,Leptopogon_rufipectus:2.486246282):1.354039714):5.5358747):6.509326734):1.093225862):0.6156326435):1.30237035):3.079912404):1.085029071)Tyrannidae:0.8767103548):1.040549806):0.3221243273):0.2784020597):0.7689048963,((((Pipreola_chlorolepidota:11.06318847,((((Pipreola_jucunda:2.289874698,Pipreola_whitelyi:2.289874698):3.919651993,(Pipreola_arcuata:4.569334518,(Pipreola_lubomirskii:2.446337403,Pipreola_pulchra:2.446337403):2.122997115):1.640192173):2.406757568,(Pipreola_intermedia:2.433109033,Pipreola_aureopectus:2.433109033):6.183175225):1.288654907,((Pipreola_frontalis:2.520066554,Pipreola_formosa:2.520066554):1.781620836,Pipreola_riefferii:4.30168739):5.603251775):1.158249302):2.372373471,Ampelioides_tschudii:13.43556194):5.876453592,(((((Ampelion_rubrocristatus:3.704206578,Ampelion_rufaxilla:3.704206578):6.158065095,(Doliornis_sclateri:3.929437359,Doliornis_remseni:3.929437359):5.932834314):3.310422123,((Phytotoma_raimondii:2.466785425,Phytotoma_rutila:2.466785425):3.916953238,Phytotoma_rara:6.383738663):6.788955133):1.283935677,Zaratornis_stresemanni:14.45662947):3.383225756,(((Calyptura_cristata:13.22615382,((((Cotinga_ridgwayi:6.062222675,((Cotinga_cotinga:3.755107457,(Cotinga_nattererii:2.327840893,(Cotinga_maynana:0.1773833439,Cotinga_cayana:0.1773833439):2.150457549):1.427266564):1.18560585,Cotinga_maculata:4.940713306):1.121509368):2.710895598,Cotinga_amabilis:8.773118273):3.751614153,(((Porphyrolaema_porphyrolaema:10.8021021,((((Carpodectes_nitidus:0.9760784935,Carpodectes_hopkei:0.9760784935):1.118634894,Carpodectes_antoniae:2.094713387):1.254743083,(Xipholena_punicea:2.133511124,(Xipholena_atropurpurea:1.036779119,Xipholena_lamellipennis:1.036779119):1.096732005):1.215945346):5.761770101,(Gymnoderus_foetidus:6.573074531,Conioptilon_mcilhennyi:6.573074531):2.53815204):1.690875531):0.7821406477,((Procnias_averano:5.058186087,(Procnias_albus:2.9806461,Procnias_tricarunculatus:2.9806461):2.077539987):4.004652833,Procnias_nudicollis:9.06283892):2.521403829):0.6128555041,((Tijuca_condita:3.099088014,Tijuca_atra:3.099088014):4.504988339,(Lipaugus_unirufus:7.143887955,((Lipaugus_weberi:3.875110771,(Lipaugus_streptophorus:3.049623771,(Lipaugus_fuscocinereus:2.166046113,Lipaugus_uropygialis:2.166046113):0.883577658):0.8254869997):1.971014081,(Lipaugus_vociferans:1.971588564,Lipaugus_lanioides:1.971588564):3.874536287):1.297763103):0.4601883982):4.5930219):0.3276341727):0.7014213912,(((((((Cephalopterus_ornatus:0.7219297556,Cephalopterus_penduliger:0.7219297556):0.7841415937,Cephalopterus_glabricollis:1.506071349):0.7790213293,Perissocephalus_tricolor:2.285092679):0.7510227844,Pyroderus_scutatus:3.036115463):5.749260649,Querula_purpurata:8.785376112):0.1216082153,Phibalura_flavirostris:8.906984328):2.829417717,Haematoderus_militaris:11.73640204):1.489751773):0.0):2.687072485,(Snowornis_subalaris:6.407003522,Snowornis_cryptolophus:6.407003522):9.506222781):1.050810395,(((Phoenicircus_nigricollis:2.581171466,Phoenicircus_carnifex:2.581171466):3.571522438,(Rupicola_rupicola:4.385023173,Rupicola_peruvianus:4.385023173):1.767670731):8.514665341,(Carpornis_cucullata:4.85350562,Carpornis_melanocephala:4.85350562):9.813853626):2.296677452):0.8758185317):1.472160301)Cotingidae:4.202878091,((((((Pipra_filicauda:1.284163099,(Pipra_aureola:0.5816355602,Pipra_fasciicauda:0.5816355602):0.7025275391):4.955687223,(((((Pipra_erythrocephala:1.0882804,Pipra_mentalis:1.0882804):0.609994777,Pipra_rubrocapilla:1.698275177):2.610975853,(Machaeropterus_deliciosus:3.741207559,Pipra_pipra:3.741207559):0.5680434699):0.1185031301,(Pipra_chloromeros:1.41908666,Pipra_cornuta:1.41908666):3.008667499):0.99697301,(Machaeropterus_pyrocephalus:1.090263201,Machaeropterus_regulus:1.090263201):4.334463969):0.8151231523):0.5704472593,(((Heterocercus_aurantiivertex:1.673591671,Heterocercus_flavivertex:1.673591671):2.101510989,Heterocercus_linteatus:3.775102661):2.405447162,((Manacus_manacus:0.3243425457,Manacus_vitellinus:0.3243425457):0.3950101907,(Manacus_candei:0.224473887,Manacus_aurantiacus:0.224473887):0.4948788494):5.461197087):0.6297477582):0.6710077931,((((Lepidothrix_suavissima:1.324695514,Lepidothrix_serena:1.324695514):0.8722299857,Lepidothrix_vilasboasi:2.1969255):1.423879985,((Lepidothrix_coeruleocapilla:2.347045479,Lepidothrix_iris:2.347045479):0.4195095335,(Lepidothrix_coronata:1.802033781,Lepidothrix_nattereri:1.802033781):0.9645212314):0.8542504727):0.385783946,Lepidothrix_isidorei:4.006589431):3.474715943):2.605573139,(((((Corapipo_altera:1.812474117,(Corapipo_gutturalis:0.8616957551,Corapipo_leucorrhoa:0.8616957551):0.9507783617):1.146515402,Masius_chrysopterus:2.958989519):3.194070431,Ilicura_militaris:6.15305995):1.037932966,((Antilophia_galeata:1.472480373,Antilophia_bokermanni:1.472480373):1.877631856,(((Chiroxiphia_boliviana:1.05470691,Chiroxiphia_caudata:1.05470691):1.066736867,(Chiroxiphia_lanceolata:0.8551909412,Chiroxiphia_pareola:0.8551909412):1.266252836):0.8144807483,Chiroxiphia_linearis:2.935924525):0.414187704):3.840880686):2.115482899,((Xenopipo_atronitens:3.861349363,Xenopipo_uniformis:3.861349363):4.93406764,((Xenopipo_holochlora:2.99700622,Xenopipo_unicolor:2.99700622):1.636306055,Xenopipo_flavicapilla:4.633312275):4.162104729):0.5110588106):0.7804026993):3.044788354,((Tyranneutes_virescens:2.55342356,Tyranneutes_stolzmanni:2.55342356):4.960436887,((((Neopelma_chrysolophum:1.120211437,Neopelma_sulphureiventer:1.120211437):0.6165391221,Neopelma_pallescens:1.736750559):1.562780054,Neopelma_chrysocephalum:3.299530613):1.100303902,Neopelma_aurifrons:4.399834515):3.114025931):5.617806421)Pipridae:10.38322675):2.833455583):20.66651042,((((Myrmornis_torquata:13.65814117,(Pygiptila_stellaris:8.645844288,Thamnistes_anabatinus:8.645844288):5.01229688)Thamnophilidae:1.995856569,((((((Dysithamnus_puncticeps:9.388476854,(((Dysithamnus_stictothorax:4.535906609,((Dysithamnus_xanthopterus:1.532621173,Dysithamnus_plumbeus:1.532621173):2.54155208,Dysithamnus_mentalis:4.074173253):0.4617333564):0.9852261033,((Dysithamnus_occidentalis:1.578703898,Dysithamnus_striaticeps:1.578703898):1.561583126,Dysithamnus_leucostictus:3.140287024):2.380845689):2.509099314,(((Herpsilochmus_pileatus:2.884406028,(Herpsilochmus_rufimarginatus:1.673641146,Herpsilochmus_sellowi:1.673641146):1.210764882):2.027838634,(((Herpsilochmus_pectoralis:1.582972506,(Herpsilochmus_atricapillus:1.12735952,Herpsilochmus_gentryi:1.12735952):0.4556129853):1.007892087,(Herpsilochmus_parkeri:0.2517428319,Herpsilochmus_motacilloides:0.2517428319):2.339121761):1.232211812,(Herpsilochmus_stictocephalus:3.21387996,(Herpsilochmus_dugandi:1.359985382,Herpsilochmus_dorsimaculatus:1.359985382):1.853894578):0.6091964448):1.089168257):0.7145202385,((Herpsilochmus_sticturus:1.75952844,Herpsilochmus_axillaris:1.75952844):2.567408986,(Herpsilochmus_longirostris:1.552076498,Herpsilochmus_roraimae:1.552076498):2.774860927):1.299827475):2.403467126):1.358244827):0.5809957648,((Sakesphorus_cristatus:9.231220213,(Sakesphorus_luctuosus:2.612170274,Sakesphorus_canadensis:2.612170274):6.619049939):0.3851281292,((((Thamnophilus_atrinucha:2.956838493,Thamnophilus_bridgesi:2.956838493):1.763073491,Sakesphorus_bernardi:4.719911984):1.798898426,((Thamnophilus_schistaceus:4.756450585,Thamnophilus_murinus:4.756450585):1.530925162,(((Thamnophilus_insignis:4.153232543,(Thamnophilus_amazonicus:3.924470715,Sakesphorus_melanothorax:3.924470715):0.2287618281):0.6410712298,Sakesphorus_melanonotus:4.794303773):0.6016734119,(((Thamnophilus_cryptoleucus:0.4875901442,Thamnophilus_nigrocinereus:0.4875901442):3.744152119,(((Thamnophilus_stictocephalus:1.460471913,Thamnophilus_punctatus:1.460471913):1.453977976,((Thamnophilus_pelzelni:0.7453560275,Thamnophilus_sticturus:0.7453560275):1.09108567,Thamnophilus_ambiguus:1.836441697):1.078008192):0.9291749163,((Thamnophilus_caerulescens:3.278888992,((Xenornis_setifrons:1.410524859,Thamnophilus_unicolor:1.410524859):1.625887226,(Thamnophilus_aroyae:1.943759948,Thamnophilus_aethiops:1.943759948):1.092652137):0.2424769064):0.07920149171,Thamnophilus_divisorius:3.358090483):0.4855343219):0.3881174582):0.4341382175,(Thamnophilus_nigriceps:1.513111783,Thamnophilus_praecox:1.513111783):3.152768698):0.730096704):0.8913985618):0.2314346635):0.5521246943,((Thamnophilus_zarumae:2.776061772,((Thamnophilus_tenuepunctatus:0.4510941281,Thamnophilus_palliatus:0.4510941281):1.380987413,Thamnophilus_multistriatus:1.832081541):0.9439802304):1.086589201,(Thamnophilus_doliatus:3.640528412,(Thamnophilus_ruficapillus:1.488110321,Thamnophilus_torquatus:1.488110321):2.15241809):0.2221225614):3.208284132):2.545413238):0.3531242762):1.604910303,(((((Thamnomanes_saturninus:3.332682603,Thamnomanes_ardesiacus:3.332682603):4.021539859,(Thamnomanes_caesius:2.243153156,Thamnomanes_schistogynus:2.243153156):5.111069306):2.378901937,Myrmotherula_hauxwelli:9.733124399):1.192249674,Megastictus_margaritatus:10.92537407):0.3293363908,((Dichrozona_cincta:3.354408578,Myrmotherula_fluminensis:3.354408578):7.418493282,((Taraba_major:6.652711588,(Cymbilaimus_lineatus:6.263077755,Cymbilaimus_sanctaemariae:6.263077755):0.3896338328):2.015087259,((Batara_cinerea:6.873405769,Hypoedaleus_guttatus:6.873405769):1.254333036,((Frederickena_viridis:5.152020795,Frederickena_unduligera:5.152020795):1.736187175,(Mackenziaena_severa:4.546428024,Mackenziaena_leachii:4.546428024):2.341779945):1.239530835):0.5400600432):2.105103013):0.4818086036):0.3196724575)Thamnophilidae:0.7931202565,(((((((Cercomacra_brasiliana:4.707921612,((Cercomacra_melanaria:1.770252216,Cercomacra_ferdinandi:1.770252216):1.686490675,(Cercomacra_nigricans:0.4507246589,(Cercomacra_cinerascens:0.08056707143,Cercomacra_carbonaria:0.08056707143):0.3701575874):3.006018232):1.251178721):1.147546509,Cercomacra_manu:5.855468121):3.300984956,(((Cercomacra_nigrescens:3.855063523,(Cercomacra_serva:3.398511324,Cercomacra_tyrannina:3.398511324):0.4565521995):0.4532866667,Cercomacra_parkeri:4.30835019):0.4549150427,Cercomacra_laeta:4.763265233):4.393187844):0.2522477409,((Hypocnemis_hypoxantha:6.928679562,(((((Hypocnemis_ochrogyna:1.829924831,Hypocnemis_cantator:1.829924831):1.561500825,Hypocnemis_flavescens:3.391425656):0.3332228827,Hypocnemis_striata:3.724648538):0.837119411,Hypocnemis_subflava:4.561767949):0.5692906947,Hypocnemis_peruviana:5.131058644):1.797620918):1.134221268,(((Drymophila_rubricollis:1.630071756,Drymophila_caudata:1.630071756):2.656010498,(Drymophila_devillei:1.503347297,Drymophila_ferruginea:1.503347297):2.782734957):3.368608884,((Drymophila_genei:3.641558171,(Drymophila_ochropyga:2.005720467,Drymophila_malura:2.005720467):1.635837704):2.89418333,Drymophila_squamata:6.535741501):1.118949637):0.4082096911):1.345799988):0.2084690127,(Myrmeciza_castanea:1.776531066,Myrmeciza_hemimelaena:1.776531066):7.840638765)Thamnophilidae:1.509509397,((Phaenostictus_mcleannani:7.876312045,(Pithys_castaneus:2.80579872,Pithys_albifrons:2.80579872):5.070513325)Thamnophilidae:0.9762706011,(((Phlegopsis_erythroptera:4.923811297,(Phlegopsis_nigromaculata:2.618793963,Skutchia_borbae:2.618793963):2.305017334):2.902614944,(((Rhegmatorhina_hoffmannsi:0.6933388524,Rhegmatorhina_gymnops:0.6933388524):1.442547188,((Rhegmatorhina_berlepschi:0.815064037,Rhegmatorhina_melanosticta:0.815064037):0.2881620339,Rhegmatorhina_cristata:1.103226071):1.03265997):1.383750399,((Gymnopithys_leucaspis:0.211272833,Gymnopithys_rufigula:0.211272833):3.06654931,(Gymnopithys_lunulatus:2.005088086,Gymnopithys_salvini:2.005088086):1.272734057):0.2418142968)Thamnophilidae:4.306789801):0.5808857152,Willisornis_poecilinotus:8.407311956):0.4452706898):2.274096582):0.8482508093,((((((Myrmeciza_loricata:2.387418479,Myrmeciza_squamosa:2.387418479):3.613016049,Myrmeciza_ferruginea:6.000434528):3.661647157,((Hypocnemoides_melanopogon:3.246402237,Hypocnemoides_maculicauda:3.246402237):4.859647603,((Hylophylax_naevioides:3.495796427,Hylophylax_naevius:3.495796427):2.185490657,Hylophylax_punctulatus:5.681287083):2.424762756):1.556031845):0.6081920607,(((Myrmeciza_nigricauda:3.168888721,Myrmeciza_berlepschi:3.168888721):0.3983500859,Myrmeciza_laemosticta:3.567238807):5.183099799,((Myrmeciza_griseiceps:2.468432924,Myrmeciza_ruficauda:2.468432924):5.642028638,(Myrmeciza_exsul:2.967529146,Myrmeciza_disjuncta:2.967529146):5.142932416):0.6398770441):1.519935139):0.2968562105,(((((Pyriglena_leuconota:2.439236043,(Pyriglena_leucoptera:0.8868308324,Pyriglena_atra:0.8868308324):1.552405211):3.071384131,((Rhopornis_ardesiacus:2.116767105,Gymnocichla_nudiceps:2.116767105):2.773578728,((Myrmeciza_goeldii:1.894480938,Myrmeciza_melanoceps:1.894480938):2.210118985,(Myrmeciza_immaculata:1.782846995,Myrmeciza_fortis:1.782846995):2.321752928):0.7857459098):0.620274341):0.744112231,((Percnostola_lophotes:2.400173573,Percnostola_arenarum:2.400173573):3.476233516,Percnostola_rufifrons:5.876407089):0.3783253161):0.7853177985,((Myrmoborus_melanurus:1.432494203,Myrmoborus_leucophrys:1.432494203):2.723345007,(Myrmoborus_lugubris:1.413490419,Myrmoborus_myotherinus:1.413490419):2.742348792):2.884210993):2.776326395,Myrmeciza_longipes:9.816376598):0.7507533569):0.3416997702,((Sclateria_naevia:7.804262203,((Schistocichla_leucostigma:4.992691212,Myrmeciza_hyperythra:4.992691212):1.711858175,((Schistocichla_humaythae:2.96810895,(Schistocichla_caurensis:2.435271412,(Schistocichla_schistacea:1.737337803,Schistocichla_rufifacies:1.737337803):0.6979336091):0.5328375376):2.025078341,(Schistocichla_brunneiceps:1.479025773,Schistocichla_saturata:1.479025773):3.514161517):1.711362097):1.099712816):0.2729518502,Biatas_nigropectus:8.077214053):2.831615672)Thamnophilidae:1.066100311):0.3925731407):0.4391181943,((((Myrmotherula_guttata:2.34982521,Myrmotherula_luctuosa:2.34982521):6.652174759,(((Myrmotherula_schisticolor:3.985620555,(Myrmotherula_behni:1.146335837,Myrmotherula_grisea:1.146335837):2.839284718):1.122008208,((Myrmotherula_minor:1.902717152,Myrmotherula_sunensis:1.902717152):2.498570214,Myrmotherula_urosticta:4.401287366):0.7063413973):3.894371206,((Myrmotherula_iheringi:7.467077986,((Formicivora_intermedia:4.123393958,((Formicivora_grisea:3.091744693,Formicivora_rufa:3.091744693):0.7017027815,(Formicivora_erythronotos:1.327688554,Formicivora_melanogaster:1.327688554):2.465758921):0.3299464825):0.7526848745,((Formicivora_serrana:1.07523894,Formicivora_iheringi:1.07523894):1.314081025,Formicivora_littoralis:2.389319965):2.486758867):2.590999154):1.135822638,(Myrmotherula_axillaris:6.571329208,Myrmotherula_longipennis:6.571329208):2.031571416):0.399099345):0.0):0.5363687825,(Myrmotherula_menetriesii:8.147420286,Myrmotherula_assimilis:8.147420286):1.390948466):1.583850857,(((Myrmotherula_cherriei:5.168937225,Myrmochanes_hemileucus:5.168937225):1.541997785,((Myrmotherula_surinamensis:0.6011744095,Myrmotherula_pacifica:0.6011744095):2.941783122,Myrmotherula_multostriata:3.542957532):3.167977477):1.010420971,(((Myrmotherula_klagesi:1.89208957,Myrmotherula_longicauda:1.89208957):1.198694919,Myrmotherula_unicolor:3.090784489):3.43708338,((Myrmotherula_brachyura:2.002222115,Myrmotherula_ignota:2.002222115):2.242906086,(Myrmotherula_ambigua:3.259334561,Myrmotherula_sclateri:3.259334561):0.9857936394):2.282739668):1.193488112):3.400863628)Thamnophilidae:1.684401764):0.4446188937,(Microrhopias_quixensis:12.37837814,((((Clytoctantes_atrogularis:2.126567844,Clytoctantes_alixii:2.126567844):2.345194925,Myrmeciza_pelzelni:4.471762769):3.951457689,Myrmeciza_atrothorax:8.423220457):3.732164486,((Myrmorchilus_strigilatus:8.245267579,(Myrmotherula_snowi:2.92690468,Myrmotherula_gularis:2.92690468):5.318362899):3.757504991,(Neoctantes_niger:9.658457714,(Epinecrophylla_fulviventris:7.253427246,((Epinecrophylla_leucophthalma:3.828408077,(Epinecrophylla_erythrura:1.556864552,Stymphalornis_acutirostris:1.556864552):2.271543526):2.735640327,(((Epinecrophylla_spodionota:2.090698718,Epinecrophylla_haematonota:2.090698718):1.455021391,Myrmotherula_gutturalis:3.545720109):2.502086524,(Epinecrophylla_ornata:2.163932639,Epinecrophylla_fjeldsaai:2.163932639):3.883873993):0.5162417721):0.6893788413):2.405030468):2.344314856):0.152612373):0.2229931999)Thamnophilidae:0.8728621228):2.402757471):1.246347452,(((Terenura_callinota:0.8617617039,Terenura_sharpei:0.8617617039):1.982890119,(Terenura_maculata:1.007653752,Terenura_humeralis:1.007653752):1.836998072):4.234660243,(Terenura_sicki:1.776868344,Terenura_spodioptila:1.776868344):5.302443722)Thamnophilidae:9.821033122):14.34547361,((((Pittasoma_rufopileatum:9.870363289,Pittasoma_michleri:9.870363289)Formicariidae:7.756543855,((Conopophaga_ardesiaca:4.303304896,Conopophaga_melanogaster:4.303304896):8.863599916,((Conopophaga_roberti:3.624095835,Conopophaga_melanops:3.624095835):5.705033302,((Conopophaga_castaneiceps:3.642814681,Conopophaga_cearae:3.642814681):4.374608983,((Conopophaga_aurita:3.873227069,Conopophaga_peruviana:3.873227069):2.17575566,Conopophaga_lineata:6.048982729):1.968440934):1.311705474):3.837775674)Conopophagidae:4.460002333):6.584184337,((Melanopareia_maranonica:7.070536772,(Melanopareia_maximiliani:4.724666808,Melanopareia_torquata:4.724666808):2.345869963):6.376748693,Melanopareia_elegans:13.44728546)Rhinocryptidae:10.76380602):5.264743677,((((((((Sittasomus_griseicapillus:5.162423701,(Deconychura_stictolaema:1.708212605,Deconychura_longicauda:1.708212605):3.454211097)Dendrocolaptidae:1.250224796,((Dendrocincla_tyrannina:1.861785877,Dendrocincla_turdina:1.861785877):2.727662863,((Dendrocincla_homochroa:2.459031666,(Dendrocincla_anabatina:1.830292696,Dendrocincla_fuliginosa:1.830292696):0.6287389699):1.480043912,Dendrocincla_merula:3.939075578)Dendrocolaptidae:0.650373161):1.823199758):3.85359914,((((Xiphorhynchus_obsoletus:3.358688044,(((Xiphorhynchus_lachrymosus:1.358768478,Xiphorhynchus_flavigaster:1.358768478):0.8660304094,(Xiphorhynchus_guttatus:1.677380891,Xiphorhynchus_susurrans:1.677380891):0.5474179961):0.7768908775,(Xiphorhynchus_triangularis:1.589196207,Xiphorhynchus_erythropygius:1.589196207):1.412493558):0.3569982787):0.9189408609,(Xiphorhynchus_fuscus:3.202710332,((Xiphorhynchus_elegans:1.616222441,Xiphorhynchus_spixii:1.616222441):1.005728939,(Xiphorhynchus_pardalotus:1.349070652,Xiphorhynchus_ocellatus:1.349070652):1.272880727):0.5807589523):1.074918572):1.189015977,((((Campylorhamphus_pusillus:2.159661722,(Campylorhamphus_procurvoides:1.290737301,Campylorhamphus_trochilirostris:1.290737301):0.8689244204):0.6525432534,Campylorhamphus_falcularius:2.812204975):2.048603621,((Drymornis_bridgesii:3.050893221,Campylorhamphus_pucherani:3.050893221):1.242823327,(((Lepidocolaptes_souleyetii:1.375195224,Lepidocolaptes_angustirostris:1.375195224):0.06791342107,Lepidocolaptes_albolineatus:1.443108645):0.9050212352,(Lepidocolaptes_squamatus:2.086699208,((Lepidocolaptes_lacrymiger:0.9263621186,(Lepidocolaptes_affinis:0.3399730997,Lepidocolaptes_falcinellus:0.3399730997):0.5863890188):0.7823129445,Lepidocolaptes_leucogaster:1.708675063):0.3780241445):0.2614306726):1.945586668):0.5670920474):0.4648802626,(Dendroplex_kienerii:1.844474319,Dendroplex_picus:1.844474319):3.48121454):0.1409560226):1.620866944,((((Xiphocolaptes_falcirostris:1.463061202,(Xiphocolaptes_albicollis:0.8803316348,(Xiphocolaptes_major:0.5481093791,Xiphocolaptes_promeropirhynchus:0.5481093791):0.3322222557):0.582729567):1.984555238,((Hylexetastes_stresemanni:0.8677252278,Hylexetastes_perrotii:0.8677252278):1.670794559,(Hylexetastes_brigidai:0.8531426409,Hylexetastes_uniformis:0.8531426409):1.685377146):0.9090966529):0.0,((Dendrocolaptes_picumnus:1.066756607,Dendrocolaptes_platyrostris:1.066756607):2.380859833,((Dendrocolaptes_sanctithomae:1.058980093,Dendrocolaptes_hoffmannsi:1.058980093):1.288382677,Dendrocolaptes_certhia:2.34736277):1.100253669):0.0):1.896705306,(Nasica_longirostris:4.320851875,Dendrexetastes_rufigula:4.320851875):1.02346987):1.743190079)Dendrocolaptidae:3.178735812):0.06535999446,Glyphorynchus_spirurus:10.33160763):2.901488053,(((Xenops_minutus:0.8069320799,Xenops_tenuirostris:0.8069320799):1.290250463,Xenops_rutilans:2.097182543):10.32080875,((((((((Tarphonomus_harterti:0.5360315615,Tarphonomus_certhioides:0.5360315615):3.911803639,Premnornis_guttuligera:4.447835201):0.0,((Pseudocolaptes_boissonneautii:0.8268942783,Pseudocolaptes_johnsoni:0.8268942783):1.820960891,Pseudocolaptes_lawrencii:2.647855169):1.799980032):0.0,((((Furnarius_leucopus:0.8974664348,Furnarius_longirostris:0.8974664348):0.5481476475,Furnarius_figulus:1.445614082):2.533703604,(Furnarius_minor:1.875592556,(Furnarius_torridus:1.350533194,((Furnarius_cinnamomeus:0.4874249083,Furnarius_rufus:0.4874249083):0.8621194653,Furnarius_cristatus:1.349544374):9.888204712E-4):0.5250593622):2.10372513):0.4685175146,(((Upucerthia_saturatior:2.180578878,Upucerthia_serrana:2.180578878):2.267256323,(((Upucerthia_dumetaria:1.647503665,Upucerthia_albigula:1.647503665):1.745456292,(Upucerthia_validirostris:0.4591330781,Upucerthia_jelskii:0.4591330781):2.933826879):1.054875244,((((Cinclodes_excelsior:1.519732707,((Cinclodes_antarcticus:0.2509378698,Cinclodes_fuscus:0.2509378698):0.6544686195,((Cinclodes_comechingonus:0.4483415489,(Cinclodes_olrogi:0.2628893163,Cinclodes_oustaleti:0.2628893163):0.1854522326):0.145173671,Cinclodes_albidiventris:0.5935152199):0.3118912694):0.6143262177):0.8783610993,((((Cinclodes_nigrofumosus:0.1467784071,Cinclodes_taczanowskii:0.1467784071):0.636227715,Cinclodes_patagonicus:0.7830061221):0.7489785985,(Cinclodes_atacamensis:0.9688714086,Cinclodes_palliatus:0.9688714086):0.5631133121):0.0,Cinclodes_aricomae:1.531984721):0.8661090856):0.7216191774,Cinclodes_pabsti:3.119712984):0.0,Cinclodes_albiventris:3.119712984):1.328122217):0.0):0.0,((Phleocryptes_melanops:4.447835201,Limnornis_curvirostris:4.447835201):0.0,Lochmias_nematura:4.4478352):0.0):0.0):0.0):0.0,(((((Leptasthenura_platensis:2.740948281,(Leptasthenura_aegithaloides:2.740948281,(Leptasthenura_xenothorax:1.338981247,(Leptasthenura_pileata:0.827171477,Leptasthenura_fuliginiceps:0.827171477):0.5118097702):1.401967034):0.0):0.0,Leptasthenura_striolata:2.740948281):1.706886919,(Sylviorthorhynchus_desmursii:2.637182491,((Leptasthenura_yanacensis:1.04360647,Leptasthenura_setaria:1.04360647):1.166168531,(Leptasthenura_striata:0.8562663718,Leptasthenura_andicola:0.8562663718):1.353508629):0.4274074903):1.810652709):0.0,(((((((Asthenes_humilis:1.203505645,(Asthenes_urubambensis:0.8991346199,(Asthenes_berlepschi:0.7594653669,Asthenes_huancavelicae:0.7594653669):0.139669253):0.3043710256):0.5103981652,((Asthenes_modesta:1.277523869,((Asthenes_sclateri:0.2125619833,Asthenes_anthoides:0.2125619833):0.366068253,Asthenes_wyatti:0.5786302363):0.6988936323):0.211205047,Asthenes_flammulata:1.488728916):0.225174895):0.0,(((Asthenes_pudibunda:0.5718665051,(Asthenes_virgata:0.2369868817,Asthenes_ottonis:0.2369868817):0.3348796234):0.4186251856,(((Oreophylax_moreirae:0.5558285685,Asthenes_heterura:0.5558285685):0.0,Asthenes_arequipae:0.5558285685):0.0,Asthenes_pyrrholeuca:0.5558285685):0.4346631221):0.2059323537,((((Schizoeaca_griseomurina:0.7145451038,Schizoeaca_harterti:0.7145451038):0.3710761225,(Schizoeaca_coryi:0.5136404285,Schizoeaca_perijana:0.5136404285):0.5719807979):0.110802818,(Schizoeaca_helleri:0.8625664218,Schizoeaca_palpebralis:0.8625664218):0.3338576226):0.0,(Schizoeaca_fuliginosa:0.4906924171,Schizoeaca_vilcabambae:0.4906924171):0.7057316273):0.0):0.5174797663):0.3331527348,(Asthenes_baeri:0.3943172042,Asthenes_dorbignyi:0.3943172042):1.652739341):2.400778655,(((((Metopothrix_aurantiaca:2.372974037,(Xenerpestes_minlosi:1.403712533,Xenerpestes_singularis:1.403712533):0.9692615025):0.0,((((((((((Cranioleuca_henricae:0.2110225389,Cranioleuca_obsoleta:0.2110225389):0.109062496,Cranioleuca_pyrrhophia:0.320085035):0.0,Cranioleuca_semicinerea:0.320085035):0.0,Cranioleuca_dissita:0.320085035):0.2196583854,(Cranioleuca_albicapilla:0.3821612782,Cranioleuca_gutturata:0.3821612782):0.1575821422):0.0,(Cranioleuca_erythrops:0.5397434204,(((Cranioleuca_antisiensis:0.1813295825,Cranioleuca_baroni:0.1813295825):0.1008850901,Cranioleuca_curtata:0.2822146725):0.2575287479,(Cranioleuca_demissa:0.5397434204,Cranioleuca_subcristata:0.5397434204):0.0):0.0):0.0):0.0,(Cranioleuca_vulpecula:0.5397434204,(Cranioleuca_vulpina:0.5011066882,Cranioleuca_hellmayri:0.5011066882):0.03863673221):0.0):0.2192577452,(Cranioleuca_marcapatae:0.3051572096,Cranioleuca_albiceps:0.3051572096):0.453843956):1.61397287,((Cranioleuca_sulphurifera:0.4287529206,Cranioleuca_muelleri:0.4287529206):0.3553550456,(Cranioleuca_pallida:0.5136084937,Limnoctites_rectirostris:0.5136084937):0.2704994725):1.58886607):0.0,((Roraimia_adusta:1.569928214,(((Thripophaga_macroura:0.4006615471,Thripophaga_fusciceps:0.4006615471):0.2834204499,Thripophaga_cherriei:0.684081997):0.4098035702,Thripophaga_berlepschi:1.093885567):0.4760426472):0.6922830949,Siptornis_striaticollis:2.262211309):0.1107627267):0.0):0.0,Acrobatornis_fonsecai:2.372974036):0.0,(((Asthenes_cactorum:1.538461658,Asthenes_maculicauda:1.538461658):0.1228009941,(Asthenes_humicola:0.5054027259,Asthenes_hudsoni:0.5054027259):1.155859926):0.5203416224,((Pseudoseisura_unirufa:2.181604274,((Pseudoseisura_lophotes:1.183588476,Pseudoseisura_gutturalis:1.183588476):0.6402192594,Pseudoseisura_cristata:1.823807735):0.357796539):0.0,Spartonoica_maluroides:2.181604274):0.0):0.1913697624):0.05245213548,((((Synallaxis_cinerascens:1.83246469,Synallaxis_cherriei:1.83246469):0.0,((Synallaxis_tithys:0.698863963,((Synallaxis_moesta:0.4766410809,Synallaxis_cinnamomea:0.4766410809):0.2222228821,Synallaxis_rutilans:0.698863963):0.0):0.3538214451,Synallaxis_brachyura:1.052685408):0.7797792819):0.592961482,(((Synallaxis_erythrothorax:0.9016859167,(Synallaxis_candei:0.343349686,Synallaxis_courseni:0.343349686):0.5583362308):0.6935260103,(Synallaxis_ruficapilla:1.351874583,((Synallaxis_kollari:0.4229735694,Synallaxis_castanea:0.4229735694):0.7737693172,(Synallaxis_maranonica:1.110374,((Synallaxis_albigularis:0.5214297053,Synallaxis_fuscorufa:0.5214297053):0.0,Synallaxis_scutata:0.5214297053):0.588944295):0.08636888638):0.1551316968):0.2433373435):0.2529394138,((Schoeniophylax_phryganophilus:1.603442536,(Certhiaxis_cinnamomeus:1.364985202,Certhiaxis_mustelinus:1.364985202):0.2384573343):0.0,((((Synallaxis_zimmeri:0.5017319443,Synallaxis_albilora:0.5017319443):0.600185603,(Synallaxis_gujanensis:1.101917547,(Synallaxis_cabanisi:0.6192659507,Synallaxis_whitneyi:0.6192659507):0.4826515967):0.0):0.1506932307,((Synallaxis_infuscata:0.4902162239,Gyalophylax_hellmayri:0.4902162239):0.0,Synallaxis_macconnelli:0.4902162239):0.7623945542):0.0455435044,(((Synallaxis_propinqua:0.4639091868,(Synallaxis_spixi:0.4639091868,Synallaxis_stictothorax:0.4639091868):0.0):0.0,Synallaxis_hypospodia:0.4639091868):0.3272080286,((Synallaxis_subpudica:0.4833153731,Synallaxis_unirufa:0.4833153731):0.0,((Synallaxis_albescens:0.483315373,Synallaxis_frontalis:0.483315373):0.0,Synallaxis_azarae:0.4833153731):0.0):0.3078018422):0.5070370672):0.3052882533):0.244708805):0.577274831):0.0,((Siptornopsis_hypochondriaca:1.867057603,(Asthenes_patagonica:1.434508591,Asthenes_steinbachi:1.434508591):0.4325490121):0.5583685693,Asthenes_luizae:2.425426172):0.0):0.0):2.022409028):0.0,((Coryphistera_alaudina:4.447835201,Anumbius_annumbi:4.447835201):0.0,Hellmayrea_gularis:4.447835201):0.0):0.0,((Phacellodomus_sibilatrix:1.644226651,((Phacellodomus_striaticeps:0.7735689092,Phacellodomus_dorsalis:0.7735689092):0.8706577417,((Phacellodomus_ferrugineigula:0.9631207448,Phacellodomus_inornatus:0.9631207448):0.01823972081,Phacellodomus_rufifrons:0.9813604656):0.6628661852):0.0):1.863769264,(Phacellodomus_erythrophthalmus:1.710852616,((Phacellodomus_striaticollis:1.127043826,Phacellodomus_ruber:1.127043826):0.3130047729,Phacellodomus_maculipectus:1.440048599):0.2708040173):1.797143299):0.9398392851):0.0):0.0,(Aphrastura_spinicauda:2.538728645,Aphrastura_masafuerae:2.538728645):1.909106555):0.0):0.0,(((Premnoplex_tatei:3.557080988,Premnoplex_brunnescens:3.557080988):0.890754211,((Margarornis_rubiginosus:1.137791439,(Margarornis_bellulus:0.4871793204,Margarornis_squamiger:0.4871793204):0.6506121182):1.280008691,Margarornis_stellatus:2.41780013):2.03003507):0.0,(((((((Simoxenops_ucayalae:1.09459931,Simoxenops_striatus:1.09459931):1.447923052,(Syndactyla_subalaris:1.964626415,((Syndactyla_roraimae:1.222565848,((Syndactyla_ruficollis:0.65531215,Syndactyla_guttulata:0.65531215):0.1074079017,Syndactyla_rufosuperciliata:0.7627200516):0.4598457966):0.1975654848,Syndactyla_dimidiata:1.420131333):0.5444950824):0.5778959469):1.588252127,(Anabacerthia_variegaticeps:2.373839395,(Anabacerthia_striaticollis:1.136929428,Anabacerthia_amaurotis:1.136929428):1.236909967):1.756935094):0.3170607103,((Anabazenops_dorsalis:1.844264043,Anabazenops_fuscus:1.844264043):1.471642504,Megaxenops_parnaguae:3.315906546):1.131928653):0.0,(Heliobletus_contaminatus:3.962077895,((Philydor_fuscipenne:1.560084814,((Philydor_ruficaudatum:0.996013323,Philydor_pyrrhodes:0.996013323):0.5028916427,Philydor_lichtensteini:1.498904966):0.06117984801):2.211230639,(((Philydor_novaesi:0.7837669077,Philydor_erythrocercum:0.7837669077):0.3459488169,Philydor_rufum:1.129715725):1.021709397,(Philydor_erythropterum:0.7642797694,Philydor_atricapillus:0.7642797694):1.387145352):1.619890332):0.1907624419):0.485757305):0.0,Ancistrops_strigilatus:4.4478352):0.0,((Clibanornis_dendrocolaptoides:3.298063088,((Hylocryptus_erythrocephalus:0.6854276336,Hylocryptus_rectirostris:0.6854276336):0.8374478543,Automolus_rubiginosus:1.522875488):1.7751876):1.149772112,(((Automolus_rufipileatus:1.747333624,Automolus_melanopezus:1.747333624):1.625948042,(((Thripadectes_melanorhynchus:0.7620380748,Thripadectes_holostictus:0.7620380748):1.141207708,(Thripadectes_flammulatus:0.7177375651,Thripadectes_virgaticeps:0.7177375651):1.185508218):1.135979053,((Thripadectes_ignobilis:1.110202793,Thripadectes_scrutator:1.110202793):0.04160789497,Thripadectes_rufobrunneus:1.151810688):1.887414148):0.3340568288):1.074553535,(((Hyloctistes_subulatus:0.9986786729,Hyloctistes_virgatus:0.9986786729):1.456952248,(Automolus_leucophthalmus:1.021305946,Automolus_infuscatus:1.021305946):1.434324975):0.621168571,(Cichlocolaptes_leucophrus:1.090582985,Automolus_ochrolaemus:1.090582985):1.986216507):1.371035708):0.0):0.0):0.0):0.0):0.0,Berlepschia_rikeri:4.4478352):0.0,(Xenops_milleri:3.881914169,(Pygarrhichas_albogularis:3.881914169,(Ochetorhynchus_melanura:3.285045558,((Ochetorhynchus_ruficaudus:1.787613783,Ochetorhynchus_phoenicurus:1.787613783):1.111567155,Ochetorhynchus_andaecola:2.899180937):0.3858646205):0.5968686107):0.0):0.5659210316):7.970156091)Furnariidae:0.8151043934):2.031044152,(((((Geositta_antarctica:3.499800183,(Geositta_isabellina:2.65783779,Geositta_saxicolina:2.65783779):0.8419623929):0.4646251471,Geositta_maritima:3.96442533):1.702211985,((Geositta_punensis:2.3774026,Geositta_rufipennis:2.3774026):2.639803525,(Geositta_poeciloptera:4.40590136,Geositta_crassirostris:4.40590136):0.6113047645):0.6494311899):1.890388928,((Geositta_tenuirostris:2.903906637,Geositta_cunicularia:2.903906637):1.834913972,Geositta_peruviana:4.738820609):2.818205634):3.88859375,((((Sclerurus_scansor:1.621812742,Sclerurus_guatemalensis:1.621812742):1.506120047,Sclerurus_caudacutus:3.127932788):0.4129993279,Sclerurus_rufigularis:3.540932116):3.177870044,(Sclerurus_albigularis:1.764681182,Sclerurus_mexicanus:1.764681182):4.954120978):4.726817833)Furnariidae:3.818519844):7.748759607,((((Chamaeza_meruloides:0.8364090354,Chamaeza_nobilis:0.8364090354):2.643331858,Chamaeza_turdina:3.479740894):7.170397789,(Chamaeza_ruficauda:7.189333359,(Chamaeza_campanisona:6.630358986,Chamaeza_mollissima:6.630358986):0.5589743731):3.460805324):8.244995723,((((Formicarius_nigricapillus:2.263224529,Formicarius_analis:2.263224529):0.9747578386,Formicarius_rufifrons:3.237982367):4.431182272,(Formicarius_colma:2.871368611,Formicarius_moniliger:2.871368611):4.797796028):3.101700383,Formicarius_rufipectus:10.77086502):8.124269384)Formicariidae:4.117765039):4.723464224,(((((Merulaxis_stresemanni:3.908812307,Merulaxis_ater:3.908812307):6.339748346,(Eleoscytalopus_psychopompus:4.160765903,Eleoscytalopus_indigoticus:4.160765903):6.08779475):5.241998406,(Myornis_senilis:12.29858473,((((((Scytalopus_robbinsi:1.920597985,Scytalopus_chocoensis:1.920597985):4.903666513,(((Scytalopus_bolivianus:1.998267071,Scytalopus_unicolor:1.998267071):2.745876621,(Scytalopus_meridanus:2.033958946,Scytalopus_atratus:2.033958946):2.710184746):1.210519047,(Scytalopus_magellanicus:2.273838293,Scytalopus_caracae:2.273838293):3.680824446):0.8696017589):0.3117764534,(Scytalopus_altirostris:2.320863857,Scytalopus_urubambae:2.320863857):4.815177094):1.855308177,(((Scytalopus_parvirostris:3.453688585,(Scytalopus_spillmanni:1.177139662,Scytalopus_latebricola:1.177139662):2.276548923):1.678573785,((Scytalopus_macropus:3.160771159,(Scytalopus_argentifrons:2.193629069,Scytalopus_simonsi:2.193629069):0.9671420904):1.971491211,Scytalopus_rodriguezi:5.13226237):0.0):1.998450262,((((Scytalopus_griseicollis:5.32693327,((Scytalopus_femoralis:0.9280852388,Scytalopus_micropterus:0.9280852388):1.255815232,Scytalopus_latrans:2.183900471):3.143032799):0.2385747328,(Scytalopus_sanctaemartae:1.772394809,Scytalopus_pachecoi:1.772394809):3.793113194):0.0,(Scytalopus_panamensis:4.843298056,(Scytalopus_parkeri:2.305198378,Scytalopus_vicinior:2.305198378):2.538099678):0.7222099474):1.421102021,((Scytalopus_iraiensis:4.882246435,(Scytalopus_novacapitalis:2.175700627,Scytalopus_speluncae:2.175700627):2.706545807):2.086886734,((Scytalopus_canus:4.185841318,(Scytalopus_fuscus:3.383892025,Scytalopus_affinis:3.383892025):0.8019492924):1.047720647,((Scytalopus_zimmeri:2.739215564,Scytalopus_superciliaris:2.739215564):0.4756629018,Scytalopus_acutirostris:3.214878465):2.018683499):1.735571204):0.01747685541):0.1441026074):1.860636496):1.685552216,(Scytalopus_stilesi:3.66993057,Scytalopus_schulenbergi:3.66993057):7.006970774):0.3922319814,Eugralla_paradoxa:11.06913333):1.229451405):3.191974329):3.383857346,((((Pteroptochos_castaneus:0.6027745608,Pteroptochos_tarnii:0.6027745608):6.664328471,(Scelorchilus_rubecula:3.024913752,Scelorchilus_albicollis:3.024913752):4.242189281):3.509764671,Pteroptochos_megapodius:10.7768677):5.494215249,(((Acropternis_orthonyx:11.04841043,Rhinocrypta_lanceolata:11.04841043):0.8116582781,Teledromas_fuscus:11.8600687):1.991101714,(Liosceles_thoracicus:10.53341598,Psilorhamphus_guttatus:10.53341598):3.317754435):2.419912534):2.603333453)Rhinocryptidae:6.291890403,(((((Grallaria_squamigera:3.607040939,Grallaria_ridgelyi:3.607040939):4.369866927,(Grallaria_alleni:2.209271347,Grallaria_albigula:2.209271347):5.767636519):4.662155424,(((Grallaria_gigantea:2.837698235,Grallaria_kaestneri:2.837698235):2.21306079,Grallaria_chthonia:5.050759025):1.480498286,(Grallaria_guatimalensis:6.531257312,(Grallaria_bangsi:2.57629867,Grallaria_varia:2.57629867):3.954958641):0.0):6.107805978):6.396312918,((((Grallaria_hypoleuca:6.73752775,(Grallaria_nuchalis:5.711307055,(Grallaria_ruficapilla:3.491754274,Grallaria_watkinsi:3.491754274):2.219552782):1.026220695):1.183994078,(((Grallaria_andicolus:2.537623255,Grallaria_carrikeri:2.537623255):4.411297208,(Grallaria_eludens:2.46449173,Grallaria_dignissima:2.46449173):4.484428733):0.0,(Grallaria_capitalis:4.37876162,(Grallaria_erythroleuca:3.082733481,(Grallaria_griseonucha:2.372819523,Grallaria_quitensis:2.372819523):0.7099139587):1.296028139):2.570158842):0.9726013654):4.047757889,((Grallaria_erythrotis:2.608521657,Grallaria_rufocinerea:2.608521657):4.326722567,(Grallaria_flavotincta:2.695523385,Grallaria_przewalskii:2.695523385):4.239720839):5.034035493):0.428140815,((Grallaria_rufula:7.392229083,(Grallaria_blakei:3.057826151,Grallaria_excelsa:3.057826151):4.334402932):0.4649029377,(Grallaria_haplonota:2.518285742,Grallaria_milleri:2.518285742):5.338846279):4.540288511):6.637955677):3.200682171,(((Grallaricula_ferrugineipectus:2.425528341,Grallaricula_nana:2.425528341):8.156116556,((Grallaricula_flavirostris:4.065586334,(Grallaricula_loricata:2.316736999,Grallaricula_ochraceifrons:2.316736999):1.748849335):3.851082179,(Grallaricula_cucullata:3.899331365,(Grallaricula_peruviana:2.259418755,Grallaricula_lineifrons:2.259418755):1.63991261):4.017337148):2.664976384):4.166700754,((((Hylopezus_dives:3.466072926,(Hylopezus_perspicillatus:2.108510562,Hylopezus_macularius:2.108510562):1.357562364):3.570329496,(((Hylopezus_berlepschi:3.690744112,Hylopezus_fulviventris:3.690744112):0.8295579289,Hylopezus_nattereri:4.520302041):0.7545717164,Hylopezus_auricularis:5.274873757):1.761528665):2.782008238,Hylopezus_ochroleucus:9.81841066):1.140082423,(Myrmothera_simplex:3.774482981,Myrmothera_campanisona:3.774482981):7.184010102):3.789852569):7.487712728)Formicariidae:2.930248429):2.570056861):1.739471489):1.769983638):15.76904083):8.341980335):9.204712613,(((Atrichornis_clamosus:23.15611014,Atrichornis_rufescens:23.15611014)Atrichornithidae:25.48561829,(Menura_alberti:22.62749237,Menura_novaehollandiae:22.62749237)Menuridae:26.01423606):11.71984175,(((((Ptilonorhynchus_violaceus:22.48752856,((Sericulus_chrysocephalus:10.87018361,(Sericulus_bakeri:6.053580476,Sericulus_aureus:6.053580476):4.816603137):8.397492371,(Chlamydera_lauterbachi:13.00205508,(Chlamydera_maculata:10.05068784,(Chlamydera_guttata:6.608206527,(Chlamydera_nuchalis:5.433370001,Chlamydera_cerviniventris:5.433370001):1.174836527):3.442481311):2.951367241):6.265620906):3.21985258):8.487939558,((Ailuroedus_melanotis:8.536762125,Ailuroedus_buccoides:8.536762125):11.68063057,Ailuroedus_crassirostris:20.21739269):10.75807543):6.513960165,(Scenopoeetes_dentirostris:28.46471122,(Prionodura_newtoniana:18.6933229,(Amblyornis_subalaris:17.04347921,((Amblyornis_macgregoriae:10.46844259,(Archboldia_papuensis:6.454218471,Amblyornis_inornata:6.454218471):4.014224115):0.9716629497,Amblyornis_flavifrons:11.44010554):5.603373671):1.649843692):9.771388318):9.024717071)Ptilonorhynchidae:13.0902479,((((Climacteris_melanurus:3.520546863,Climacteris_erythrops:3.520546863):5.575477685,(Climacteris_affinis:3.852567653,(Climacteris_picumnus:1.799888583,Climacteris_rufus:1.799888583):2.05267907):5.243456896):4.190058587,Cormobates_leucophaea:13.28608314):18.51054296,Cormobates_placens:31.7966261)Climacteridae:18.78305009):4.454449844,((((Amytornis_barbatus:19.13657006,((Amytornis_merrotsyi:14.0712971,((Amytornis_dorotheae:2.610649891,Amytornis_woodwardi:2.610649891):6.356921126,Amytornis_striatus:8.967571017):5.103726083):2.926872762,((Amytornis_housei:10.42281642,(Amytornis_goyderi:7.618241978,(Amytornis_purnelli:5.158962856,Amytornis_ballarae:5.158962856):2.459279122):2.804574441):3.70156271,Amytornis_textilis:14.12437913):2.873790733):2.138400197):17.0659767,(((Stipiturus_malachurus:4.886147952,Stipiturus_mallee:4.886147952):7.620033388,Stipiturus_ruficeps:12.50618134):13.04939099,((Clytomyias_insignis:9.098982888,Sipodotus_wallacii:9.098982888):12.56809112,((Malurus_melanocephalus:5.579828795,Malurus_leucopterus:5.579828795):11.82476265,(((Malurus_campbelli:8.225792235,(Malurus_elegans:7.657970095,(Malurus_lamberti:4.727923171,Malurus_amabilis:4.727923171):2.930046924):0.56782214):5.856082831,(((Malurus_pulcherrimus:4.957700656,Malurus_coronatus:4.957700656):6.734139808,(Malurus_cyaneus:7.846468998,Malurus_splendens:7.846468998):3.845371467):0.3080112879,(Malurus_grayi:3.969985548,Malurus_cyanocephalus:3.969985548):8.029866205):2.082023314):0.2225927203,Malurus_alboscapulatus:14.30446779):3.100123662):4.262482563):3.888498323):10.64697442)Maluridae:11.04449831,(((Dasyornis_brachypterus:9.300253755,Dasyornis_broadbenti:9.300253755):5.762269702,Dasyornis_longirostris:15.06252346)Dasyornithidae:29.37984105,(((Pardalotus_rubricatus:11.73588289,((Pardalotus_quadragintus:3.906414086,Pardalotus_punctatus:3.906414086):4.675919681,Pardalotus_striatus:8.582333767):3.153549124)Pardalotidae:26.98664429,(((Lichenostomus_unicolor:27.1166146,(((Myzomela_kuehni:20.2230186,((((((Myzomela_nigrita:4.391362987,(Myzomela_cardinalis:4.391362987,Myzomela_sanguinolenta:4.391362987):0.0):1.497071773,(Myzomela_lafargei:2.478262465,Myzomela_chermesina:2.478262465):3.410172295):1.647818589,(Myzomela_pammelaena:4.594454435,((Myzomela_adolphinae:2.090090253,Myzomela_pulchella:2.090090253):0.0,Myzomela_erythrocephala:2.090090253):2.504364183):2.941798914):0.5098784801,Myzomela_dammermani:8.046131829):10.16300695,(((Myzomela_sclateri:2.8801842,Myzomela_chloroptera:2.8801842):6.173118546,(Myzomela_obscura:8.799239991,Myzomela_cineracea:8.799239991):0.2540627548):2.524810936,(Myzomela_eques:3.142602254,Myzomela_melanocephala:3.142602254):8.435511428):6.631025097):1.017547705,(((Myzomela_malaitae:3.10075345,Myzomela_erythromelas:3.10075345):6.281926193,(Myzomela_tristrami:3.605152071,Myzomela_vulnerata:3.605152071):5.777527572):4.335091238,(((Myzomela_eichhorni:3.386806997,Myzomela_blasii:3.386806997):2.344259239,Myzomela_rosenbergii:5.731066236):5.161119211,((Myzomela_cruentata:3.117453346,Myzomela_caledonica:3.117453346):3.779580705,Myzomela_jugularis:6.897034051):3.995151396):2.825585433):5.508915603):0.9963321128):0.0,((Myzomela_boiei:11.14690331,(Myzomela_wakoloensis:3.156120666,Myzomela_rubratra:3.156120666):7.990782647):0.4588332758,Myzomela_albigula:11.60573659):8.617282008):4.718661824,((Certhionyx_niger:6.495876011,Anthornis_melanura:6.495876011):4.303475903,Stresemannia_bougainvillei:10.79935191):14.14232851):2.174934175):3.545755626,((((Philemon_moluccensis:3.03082713,Philemon_albitorques:3.03082713):13.73316199,((((Philemon_cockerelli:2.866004295,Philemon_novaeguineae:2.866004295):5.291514977,(Philemon_brassi:5.675086256,((Philemon_diemenensis:3.299413491,Philemon_citreogularis:3.299413491):1.733981337,Philemon_kisserensis:5.033394828):0.6416914283):2.482433016):4.551541979,(Philemon_subcorniculatus:4.939100173,(Philemon_meyeri:3.182729758,Philemon_fuscicapillus:3.182729758):1.756370415):7.769961078):2.578373647,((Philemon_inornatus:4.61200833,(Philemon_argenticeps:4.110015777,Philemon_corniculatus:4.110015777):0.5019925526):3.517714182,(Philemon_buceroides:3.254770508,Philemon_eichhorni:3.254770508):4.874952004):7.157712386):1.476554221):8.436637201,(((Grantiella_picta:10.14284846,(Myza_sarasinorum:4.125249616,Myza_celebensis:4.125249616):6.017598844):9.048045953,Plectorhyncha_lanceolata:19.19089441):4.416189121,((Xanthotis_macleayanus:7.038200764,(Xanthotis_provocator:3.948371711,Xanthotis_polygrammus:3.948371711):3.089829053):5.732863639,Xanthotis_flaviventer:12.7710644):10.83601913):1.593542786):4.007838883,(((((Melithreptus_albogularis:10.93722217,((Melithreptus_validirostris:7.249580296,(Melithreptus_gularis:3.266892816,Melithreptus_brevirostris:3.266892816):3.982687479):2.636564737,(Melithreptus_affinis:2.568366834,Melithreptus_lunatus:2.568366834):7.317778198):1.051077139):4.796873874,Entomyzon_cyanotis:15.73409604):3.966464789,(Lichenostomus_subfrenatus:4.858806796,(Lichenostomus_leucotis:4.858806796,Lichenostomus_melanops:4.858806796):0.0):14.84175404):3.789031163,((Foulehaio_carunculatus:11.98587345,(Gymnomyza_viridis:6.6642704,(Gymnomyza_aubryana:2.865438995,Gymnomyza_samoensis:2.865438995):3.798831405):5.321603049):4.208175431,(Lichenostomus_obscurus:5.109445101,Lichenostomus_flavicollis:5.109445101):11.08460378):7.295543117):3.031281606,(((((Lichmera_limbata:5.83576583,((Lichmera_flavicans:2.671691755,Lichmera_monticola:2.671691755):1.448598416,Lichmera_deningeri:4.120290171):1.715475658):2.966806183,(Lichmera_argentauris:7.988693007,(((Lichmera_lombokia:1.515689969,Lichmera_indistincta:1.515689969):4.029717913,(Lichmera_alboauricularis:2.119365197,Lichmera_notabilis:2.119365197):3.426042685):0.0,Lichmera_incana:5.545407882):2.443285125):0.8138790061):2.379702644,Lichmera_squamata:11.18227466):2.825328787,((Phylidonyris_pyrrhopterus:8.933031193,(Phylidonyris_niger:3.26764326,Phylidonyris_novaehollandiae:3.26764326):5.665387933):2.449916312,Trichodere_cockerelli:11.3829475):2.624655939):1.478408544,Certhionyx_pectoralis:15.48601199):11.03486162):2.6875916):1.453905019)Meliphagidae:0.8660668508,((((((Timeliopsis_griseigula:13.00134601,Timeliopsis_fulvigula:13.00134601):8.448378466,Melilestes_megarhynchus:21.44972448):2.563853848,((Ashbyia_lovensis:11.39625952,((Epthianura_tricolor:5.893967698,Epthianura_crocea:5.893967698):1.152153706,(Epthianura_aurifrons:5.302173921,Epthianura_albifrons:5.302173921):1.743947482):4.35013812):11.20478912,((Melipotes_fumigatus:7.828403578,(Melipotes_gymnops:3.332334784,Melipotes_ater:3.332334784):4.496068794):6.623536206,Macgregoria_pulchra:14.45193978):8.149108862):1.412529678):0.6571971092,((Ramsayornis_fasciatus:8.817604325,Ramsayornis_modestus:8.817604325):8.416996896,(Conopophila_rufogularis:8.037440423,(Conopophila_whitei:3.200516598,Conopophila_albogularis:3.200516598):4.836923825):9.197160799):7.436174212)Meliphagidae:3.619827621,((((((Phylidonyris_albifrons:14.82230786,(((((Melidectes_leucostephes:2.201996071,Melidectes_sclateri:2.201996071):0.495394054,Melidectes_princeps:2.697390125):5.139669757,((Melidectes_torquatus:2.441923304,Melidectes_nouhuysi:2.441923304):3.730396274,(Melidectes_whitemanensis:3.648624907,(Melidectes_fuscus:2.136775357,Melidectes_rufocrissalis:2.136775357):1.51184955):2.523694671):1.664740304):1.584550887,((Melidectes_foersteri:1.508421486,Melidectes_belfordi:1.508421486):1.994089465,Melidectes_ochromelas:3.502510952):5.919099818):2.104180018,((Manorina_melanocephala:1.014398732,Manorina_flavigula:1.014398732):7.946107962,(Manorina_melanotis:3.796162182,Manorina_melanophrys:3.796162182):5.164344512):2.565284093):3.296517071):0.4739927178,((Lichenostomus_penicillatus:9.14300121,((Phylidonyris_undulatus:3.056485014,Lichenostomus_ornatus:3.056485014):2.828911612,(Lichenostomus_fasciogularis:3.940209387,Lichenostomus_virescens:3.940209387):1.94518724):3.257604584):1.319742205,Lichenostomus_flavus:10.46274341):4.833557161):1.613334924,(((Lichenostomus_fuscus:5.064556873,Acanthagenys_rufogularis:5.064556873):5.342038754,(Lichenostomus_keartlandi:3.730789053,Oreornis_chrysogenys:3.730789053):6.675806575):3.475939975,((Xanthomyza_phrygia:2.706136796,Melitograis_gilolensis:2.706136796):4.905074589,((Anthochaera_carunculata:2.638264282,Anthochaera_paradoxa:2.638264282):3.723129873,(Anthochaera_chrysoptera:3.388243003,Anthochaera_lunulata:3.388243003):2.973151152):1.249817229):6.271324218):3.027099898):2.931815433,((((Meliphaga_albonotata:5.088242513,Meliphaga_gracilis:5.088242513):3.181914862,(Meliphaga_orientalis:4.556173812,Meliphaga_analoga:4.556173812):3.713983564):2.472770832,((Meliphaga_mimikae:5.375687244,Meliphaga_montana:5.375687244):3.715894816,((Meliphaga_vicina:4.219485047,Meliphaga_flavirictus:4.219485047):3.911852175,(Meliphaga_albilineata:5.494672882,Meliphaga_reticulata:5.494672882):2.636664341):0.9602448373):1.651346148):6.405591887,((Meliphaga_notata:7.382416455,Meliphaga_lewinii:7.382416455):2.548771041,Meliphaga_aruensis:9.931187496):7.217332599):2.692930837)Meliphagidae:6.878607378,(((Lichenostomus_versicolor:11.21325755,(Apalopteron_familiare:5.259665025,Lichenostomus_chrysops:5.259665025):5.953592527):10.18137959,(Lichenostomus_plumulus:3.840358343,Lichenostomus_flavescens:3.840358343)Meliphagidae:17.5542788):4.066307629,(((Certhionyx_variegatus:7.617651557,Guadalcanaria_inexpectata:7.617651557):15.06458026,(Prosthemadera_novaeseelandiae:19.68984496,(Pycnopygius_ixoides:6.859765545,(Pycnopygius_cinereus:0.352929533,Pycnopygius_stictocephalus:0.352929533):6.506836012):12.83007941):2.992386856):0.4025423199,(Lichenostomus_cratitius:3.921932855,Phylidonyris_notabilis:3.921932855):19.16284128)Meliphagidae:2.376170635):1.25911354):1.335435016,((Acanthorhynchus_tenuirostris:11.95442153,Acanthorhynchus_superciliosus:11.95442153):6.807805052,(Lichenostomus_frenatus:3.243105552,Lichenostomus_hindwoodi:3.243105552):15.51912103)Meliphagidae:9.293266744):0.2351097268):0.6989669375,(Phylidonyris_melanops:23.83184353,((((Ptiloprora_erythropleura:7.350711009,(Ptiloprora_guisei:4.284851838,Ptiloprora_perstriata:4.284851838):3.065859172):6.790775988,Ptiloprora_plumbea:14.141487):1.054983892,(Ptiloprora_mayri:3.392669459,Ptiloprora_meekiana:3.392669459):11.80380143):5.026800994,Glycichaera_fallax:20.22327188):3.608571651)Meliphagidae:5.157726458):2.538867081):7.194090109):0.7751449233,((((Smicrornis_brevirostris:20.11449214,(((Origma_solitaria:10.2285018,(Crateroscelis_robusta:6.031370239,(Crateroscelis_nigrorufa:2.711909162,Crateroscelis_murina:2.711909162):3.319461078):4.197131565):5.120748357,((Sericornis_citreogularis:4.479927099,Sericornis_humilis:4.479927099):10.1960408,((((Sericornis_beccarii:2.780934909,Sericornis_rufescens:2.780934909):4.260606002,(Sericornis_papuensis:6.048971093,Sericornis_perspicillatus:6.048971093):0.9925698171):0.6441047543,Sericornis_arfakianus:7.685645665):4.479664599,((((Sericornis_magnirostra:2.329475203,Sericornis_nouhuysi:2.329475203):1.617969829,Sericornis_virgatus:3.947445032):6.330148245,(Sericornis_keri:3.188493892,Sericornis_frontalis:3.188493892):7.089099386):0.1436766177,Sericornis_spilodera:10.42126989):1.744040369):2.51065763):0.6732822667):3.702916008,((Pycnoptilus_floccosus:15.48597945,(Chthonicola_sagittatus:11.90789999,Pyrrholaemus_brunneus:11.90789999):3.578079465):1.978898748,((Hylacola_cauta:6.729965765,Hylacola_pyrrhopygia:6.729965765):7.165636141,(Calamanthus_fuliginosus:3.802189854,Calamanthus_campestris:3.802189854):10.09341205):3.569276292):1.587287971):1.062325972):1.277890708,((((Aphelocephala_pectoralis:4.752346113,Aphelocephala_nigricincta:4.752346113):6.914425316,Aphelocephala_leucopsis:11.66677143):3.905024985,Acanthornis_magna:15.57179641):3.797467882,((Acanthiza_lineata:11.27191143,(Acanthiza_chrysorrhoa:8.811402997,(Acanthiza_nana:5.040446413,Acanthiza_murina:5.040446413):3.770956583):2.460508431):2.613277821,((((Acanthiza_pusilla:2.264732978,Acanthiza_katherina:2.264732978):2.951402842,Acanthiza_ewingii:5.21613582):1.340172756,Acanthiza_apicalis:6.556308576):4.700522021,(((Acanthiza_reguloides:4.045101709,Acanthiza_inornata:4.045101709):2.475594356,Acanthiza_uropygialis:6.520696065):0.6261552053,(Acanthiza_robustirostris:2.486878236,Acanthiza_iredalei:2.486878236):4.659973034):4.109979326):2.628358653):5.484075047):2.023118553):1.898462903,(((((Gerygone_modesta:3.098449186,Gerygone_albofrontata:3.098449186):5.778541619,(Gerygone_cinerea:2.739697232,Gerygone_dorsalis:2.739697232):6.137293573):1.028303676,(((Gerygone_mouki:4.296801192,Gerygone_chrysogaster:4.296801192):4.852034381,((Gerygone_sulphurea:2.734651583,Gerygone_olivacea:2.734651583):3.815350927,Gerygone_fusca:6.550002511):2.598833063):0.4764804278,Gerygone_ruficollis:9.625316001):0.2799784796):5.411559543,(((Gerygone_magnirostris:2.406195988,Gerygone_flavolateralis:2.406195988):4.090864339,(Gerygone_levigaster:2.417621535,Gerygone_igata:2.417621535):4.079438792):3.075089823,((Gerygone_palpebrosa:2.327875161,Gerygone_chloronota:2.327875161):1.097098126,Gerygone_inornata:3.424973287):6.147176862):5.744703875):1.804122411,(Gerygone_hypoxantha:2.905222218,Gerygone_tenebrosa:2.905222218):14.21575422):6.169869317):7.096452983,Oreoscopus_gutturalis:30.38729874)Acanthizidae:9.110373369):4.944692399):2.80468056):5.80060802,(((((Pomatostomus_superciliosus:10.93026857,Pomatostomus_ruficeps:10.93026857):8.528508416,(Pomatostomus_halli:11.391593,Pomatostomus_temporalis:11.391593):8.067183989):7.626505566,Pomatostomus_isidorei:27.08528256)Pomatostomidae:21.10898166,((Orthonyx_spaldingii:15.92951062,Orthonyx_temminckii:15.92951062):8.418979305,Orthonyx_novaeguineae:24.34848993)Orthonychidae:23.84577429):2.381851944,((((((Melanocharis_crassirostris:5.093203732,Melanocharis_arfakiana:5.093203732):9.433597876,((Melanocharis_versteri:6.039100617,Melanocharis_nigra:6.039100617):3.326402913,(Melanocharis_longicauda:4.958118363,Melanocharis_striativentris:4.958118363):4.407385168):5.161298078):6.015596342,((Toxorhamphus_iliolophus:13.4450502,(Toxorhamphus_poliopterus:5.131933974,Toxorhamphus_novaeguineae:5.131933974):8.313116224):3.005480874,Oedistoma_pygmaeum:16.45053107):4.091866878)Melanocharitidae:13.75332019,((Cnemophilus_macgregorii:20.80738071,(Loboparadisea_sericea:6.138891681,Cnemophilus_loriae:6.138891681):14.66848902)Cnemophilidae:11.68300865,((Callaeas_cinereus:14.07960252,Philesturnus_carunculatus:14.07960252)Callaeatidae:14.56101019,Notiomystis_cincta:28.6406127):3.849776651):1.805328789):10.22703038,((((Daphoenositta_miranda:0.7008433072,Daphoenositta_chrysoptera:0.7008433072)Neosittidae:37.93822003,(((Pitohui_nigrescens:23.53318657,((Coracornis_raveni:8.34888184,Colluricincla_sanghirensis:8.34888184):12.97898735,((Pachycephala_nudigula:6.630970176,Pachycephala_flavifrons:6.630970176)Pachycephalidae:11.72206402,((((((Pachycephala_homeyeri:3.585828605,Pachycephala_monacha:3.585828605):5.770441092,(Pachycephala_schlegelii:5.648515194,Pachycephala_jacquinoti:5.648515194):3.707754503)Pachycephalidae:3.669253739,(((Pachycephala_melanura:2.892777492,Pachycephala_pectoralis:2.892777492):2.208435511,Pachycephala_implicata:5.101213003)Pachycephalidae:7.318888569,((((((Colluricincla_tenebrosa:1.345785853,Pachycephala_griseonota:1.345785853):1.448044297,(Pachycephala_rufiventris:1.012287173,Pachycephala_lanioides:1.012287173)Pachycephalidae:1.781542977):0.8271960055,Pachycephala_arctitorquis:3.621026155):0.5288849436,Pachycephala_aurea:4.149911099):3.748530452,((Pachycephala_hyperythra:4.14972027,Pachycephala_phaionota:4.14972027):1.559484934,Pachycephala_simplex:5.709205204)Pachycephalidae:2.189236347):3.669957808,(((Pachycephala_leucogastra:4.187463745,(Pachycephala_lorentzi:3.134266284,Pachycephala_modesta:3.134266284):1.053197461)Pachycephalidae:4.367152135,Colluricincla_umbrina:8.55461588):1.162125269,(Pachycephala_philippinensis:7.705536529,((Pachycephala_sulfuriventer:3.821118558,(Pachycephala_grisola:0.783663254,Pachycephala_albiventris:0.783663254):3.037455304):1.9627949,Pachycephala_hypoxantha:5.783913458):1.921623071)Pachycephalidae:2.011204619):1.851658211):0.8517022131):0.605421864):0.8022848777,Pachycephala_caledonica:13.82780831):1.206740144,Pachycephala_soror:15.03454846):1.876336485,(Pachycephala_orpheus:9.602241852,((Pachycephala_olivacea:3.757748014,Pachycephala_meyeri:3.757748014):5.844493838,(Pachycephala_inornata:4.172770977,Pachycephala_rufogularis:4.172770977):5.429470875):0.0)Pachycephalidae:7.308643091):1.442149255):2.974834997):2.205317372):2.786106864,((Colluricincla_megarhyncha:17.24217938,((Colluricincla_harmonica:10.52539876,Colluricincla_woodwardi:10.52539876):2.488618663,Colluricincla_boweri:13.01401743):4.22816195):5.096928535,(Pitohui_incertus:15.87204046,Pitohui_ferrugineus:15.87204046):6.467067451)Colluricinclidae:3.980185521):5.743618474,Pachycare_flavogriseum:32.0629119):6.576151433):0.6806376053,(((((Vireolanius_pulchellus:11.63575055,(Vireolanius_eximius:6.316875769,(Vireolanius_melitophrys:3.792826364,Vireolanius_leucotis:3.792826364):2.524049406):5.318874785):8.915426927,(((((Vireo_nanus:2.588813721,Vireo_gilvus:2.588813721):4.139621739,(Vireo_leucophrys:4.833605814,Vireo_philadelphicus:4.833605814):1.894829647):2.129483543,((Vireo_flavoviridis:2.394756447,Vireo_altiloquus:2.394756447):0.6780754847,Vireo_olivaceus:3.072831931):5.785087073):6.71254477,((((((Vireo_atricapilla:5.589908372,(Vireo_latimeri:4.685054894,Vireo_bellii:4.685054894):0.904853478):1.483878969,Vireo_griseus:7.073787341):0.2531757934,Vireo_bairdi:7.326963134):0.0,(Vireo_caribaeus:2.143396294,Vireo_masteri:2.143396294):5.18356684):4.888061804,(((Vireo_huttoni:7.422683065,(Vireo_vicinior:2.975422159,Vireo_nelsoni:2.975422159):4.447260906):2.103493741,(Vireo_gundlachii:8.189365831,(((Vireo_flavifrons:2.233706113,Vireo_brevipennis:2.233706113):1.226624569,(Vireo_gracilirostris:2.333201794,Vireo_crassirostris:2.333201794):1.127128889):2.297296921,(Vireo_magister:2.362819544,(Vireo_solitarius:1.870930045,(Vireo_cassinii:1.233236054,Vireo_plumbeus:1.233236054):0.6376939914):0.4918894996):3.39480806):2.431738227):1.336810974):0.0,Vireo_carmioli:9.526176806):2.688848132):0.1477765297,(((Vireo_pallens:2.663794995,Vireo_osburni:2.663794995):1.528609949,Vireo_hypochryseus:4.192404944):4.373066132,Vireo_modestus:8.565471076):3.797330392):3.207662306):1.715827706,(((Hylophilus_semibrunneus:2.940767235,Hylophilus_thoracicus:2.940767235):7.950604048,((Hylophilus_aurantiifrons:2.813025479,Hylophilus_brunneiceps:2.813025479):3.023195631,Hylophilus_flavipes:5.83622111):5.055150173):4.571084899,(((Hylophilus_ochraceiceps:7.583203659,((Hylophilus_poicilotis:2.994329434,Hylophilus_pectoralis:2.994329434):1.898090896,Hylophilus_muscicapinus:4.89242033):2.690783329):2.212158481,(Hylophilus_sclateri:2.578119464,Hylophilus_semicinereus:2.578119464):7.217242676):5.571701707,((Hylophilus_olivaceus:2.952591699,Hylophilus_hypoxanthus:2.952591699):5.481410159,(Hylophilus_amaurocephalus:3.078722241,Hylophilus_decurtatus:3.078722241):5.355279617):6.933061989):0.09539233431):1.823835299):3.264886001)Vireonidae:1.970887211,((Cyclarhis_gujanensis:6.902835747,Cyclarhis_nigrirostris:6.902835747)Vireonidae:12.05858805,Erpornis_zantholeuca:18.9614238):3.560640894):8.937215846,(((Pteruthius_aenobarbus:9.094406474,Pteruthius_melanotis:9.094406474):8.798819547,(Pteruthius_flaviscapis:8.357471594,Pteruthius_rufiventer:8.357471594):9.535754426):2.008669211,Pteruthius_xanthochlorus:19.90189523)Timaliidae:11.55738531):6.327115803,(((((((((Oriolus_steerii:3.761854282,(Oriolus_albiloris:0.3480881651,Oriolus_isabellae:0.3480881651):3.413766117):3.155414679,Oriolus_xanthonotus:6.917268961):1.065072076,Oriolus_tenuirostris:7.982341037):7.366373083,(((Oriolus_xanthornus:11.90012059,(Oriolus_chlorocephalus:9.281951938,Oriolus_brachyrhynchus:9.281951938):2.618168655):1.489870539,(Oriolus_crassirostris:10.88494599,((Oriolus_monacha:7.953421651,(Oriolus_larvatus:6.695917674,(Oriolus_nigripennis:4.935067156,Oriolus_percivali:4.935067156):1.760850518):1.257503977):2.826962331,((Oriolus_chinensis:3.725415252,Oriolus_oriolus:3.725415252):2.469375643,Oriolus_auratus:6.194790895):4.585593087):0.1045620081):2.505045142):0.896436939,((Oriolus_hosii:10.16059845,Oriolus_cruentus:10.16059845):2.529895929,Oriolus_traillii:12.69049438):1.595933694):1.062286049):1.633011737,((((Oriolus_flavocinctus:3.081491614,(Oriolus_melanotis:2.41174736,Oriolus_szalayi:2.41174736):0.6697442544):1.888435156,Oriolus_sagittatus:4.96992677):0.7854014881,(Oriolus_forsteni:2.622335071,Oriolus_bouroensis:2.622335071):3.132993187):1.297440611,Oriolus_phaeochromus:7.052768869):9.928956988):4.456953623,Oriolus_mellianus:21.43867948):4.379044009,((Sphecotheres_viridis:0.4203509358,Sphecotheres_vieilloti:0.4203509358):7.508362512,Sphecotheres_hypoleucus:7.928713448):17.88901004)Oriolidae:3.057214172,((Paramythia_montium:7.461757854,Oreocharis_arfaki:7.461757854)Melanocharitidae:12.04382717,(Pitohui_kirhocephalus:7.032546048,Pitohui_dichrous:7.032546048)Colluricinclidae:12.47303898):9.369352636):4.068019491,((((((((((((Rhipidura_brachyrhyncha:2.493695574,Rhipidura_superflua:2.493695574):8.025697955,((((Rhipidura_teysmanni:3.707097113,Rhipidura_rufifrons:3.707097113):0.1504591053,Rhipidura_phoenicura:3.857556218):2.484693748,(Rhipidura_dahli:2.433009895,Rhipidura_malaitae:2.433009895):3.909240071):1.609135912,Rhipidura_rufidorsa:7.951385879):2.56800765):2.203337824,(((Rhipidura_dedemi:2.249971826,Rhipidura_hyperythra:2.249971826):3.799052403,(Rhipidura_kubaryi:2.605934941,Rhipidura_albolimbata:2.605934941):3.443089288):2.486640141,((Rhipidura_tenebrosa:5.27801062,Rhipidura_verreauxi:5.27801062):2.113036053,((Rhipidura_lepida:2.439846962,Rhipidura_personata:2.439846962):3.259493131,((Rhipidura_rennelliana:4.139342888,Rhipidura_fuliginosa:4.139342888):1.404319248,((Rhipidura_opistherythra:3.065397119,Rhipidura_semirubra:3.065397119):1.083481886,Rhipidura_phasiana:4.148879005):1.394783131):0.155677957):1.69170658):1.144617697):4.187066983):2.426885049,(Rhipidura_perlata:8.878948878,(Rhipidura_fuscorufa:3.62102366,(Rhipidura_cockerelli:2.973401523,Rhipidura_rufiventris:2.973401523):0.6476221363):5.257925218):6.270667525):0.2660408954,((Rhipidura_cyaniceps:11.7782028,Rhipidura_superciliaris:11.7782028):1.455971475,Rhipidura_nigrocinnamomea:13.23417428):2.181483022):0.8452282215,(Rhipidura_drownei:6.205853586,(Rhipidura_atra:4.83222793,Rhipidura_euryura:4.83222793):1.373625655):10.05503193):0.7896595485,(((Rhipidura_threnothorax:8.395732783,Rhipidura_leucothorax:8.395732783):5.857782146,((Rhipidura_javanica:7.188702701,((Rhipidura_maculipectus:2.160986062,Rhipidura_matthiae:2.160986062):2.177898297,(Rhipidura_albicollis:3.786804696,Rhipidura_aureola:3.786804696):0.5520796619):2.849818342):2.84754701,Rhipidura_leucophrys:10.03624971):4.217265218):0.9253508868,(Rhipidura_nebulosa:4.875925059,Rhipidura_diluta:4.875925059):10.30294076):1.871679252)Rhipiduridae:8.12788449,(Lamprolia_victoriae:18.90977981,Chaetorhynchus_papuensis:18.90977981):6.268649749):2.578167126,(Struthidea_cinerea:18.55121566,Corcorax_melanorhamphos:18.55121566)Corcoracidae:9.205381019):0.9989741921,((((Manucodia_keraudrenii:11.04409837,((Manucodia_ater:5.516650231,(Manucodia_comrii:4.050543044,Manucodia_chalybatus:4.050543044):1.466107187):1.079692036,Manucodia_jobiensis:6.596342267):4.447756101):3.566319639,Lycocorax_pyrrhopterus:14.61041801):7.660166787,(((((Parotia_sefilata:2.536627436,Parotia_wahnesi:2.536627436):0.6274934256,(Parotia_lawesii:0.7872859209,Parotia_helenae:0.7872859209):2.376834941):4.676874502,Parotia_carolae:7.840995364):1.794595435,Pteridophora_alberti:9.635590799):2.734162996,((Seleucidis_melanoleucus:10.31981073,((((Cicinnurus_regius:5.918343547,(Cicinnurus_respublica:3.264241587,Cicinnurus_magnificus:3.264241587):2.65410196):2.246445661,(Paradisaea_rudolphi:6.637460346,(Paradisaea_guilielmi:4.144188398,((Paradisaea_minor:1.197065169,(Paradisaea_apoda:0.5516907754,Paradisaea_raggiana:0.5516907754):0.6453743934):1.500622406,(Paradisaea_rubra:1.792294206,Paradisaea_decora:1.792294206):0.9053933682):1.446500823):2.493271948):1.527328862):1.0742699,((Epimachus_meyeri:4.475358124,Epimachus_fastuosus:4.475358124):3.264220491,((Paradigalla_carunculata:3.055593291,Paradigalla_brevicauda:3.055593291):2.931276772,((Astrapia_nigra:2.168025014,Astrapia_splendidissima:2.168025014):2.020884697,((Astrapia_stephaniae:0.4083768204,Astrapia_mayeri:0.4083768204):2.697058181,Astrapia_rothschildi:3.105435001):1.08347471):1.797960352):1.752708552):1.499480492):0.609853949,(Epimachus_albertisi:6.895265299,Epimachus_bruijnii:6.895265299):2.953647758):0.4708976768):0.6509328541,(((Ptiloris_victoriae:1.532669534,Ptiloris_paradiseus:1.532669534):5.337123394,((Ptiloris_magnificus:2.547895293,Ptiloris_intercedens:2.547895293):2.829768298,Lophorina_superba:5.377663591):1.492129337):2.213684684,Semioptera_wallacii:9.083477612):1.887265975):1.399010207):9.900830999)Paradisaeidae:5.284291512,((Melampitta_lugubris:12.11080674,Melampitta_gigantea:12.11080674)Orthonychidae:13.98430887,((((((Arses_telescophthalmus:2.518888167,Arses_insularis:2.518888167):3.542715378,Arses_kaupi:6.061603545):6.316257604,((Myiagra_pluto:6.873994176,((Myiagra_galeata:1.963215104,Myiagra_ruficollis:1.963215104):4.146377827,(Myiagra_cyanoleuca:6.10959293,((Myiagra_cervinicauda:4.070235578,((Myiagra_caledonica:1.378373897,Myiagra_erythrops:1.378373897):0.9880809449,Myiagra_inquieta:2.366454842):1.703780736):0.7908072862,(Myiagra_rubecula:3.11706789,Myiagra_ferrocyanea:3.11706789):1.743974974):1.248550066):0.0):0.7644012456):3.154632501,(((Myiagra_atra:1.637503472,Myiagra_vanikorensis:1.637503472):0.7846571295,Myiagra_hebetior:2.422160602):3.811140091,((Myiagra_alecto:1.975563886,Myiagra_albiventris:1.975563886):1.632084371,(Myiagra_oceanica:1.963805772,Myiagra_azureocapilla:1.963805772):1.643842485):2.625652436):3.795325984):2.349234473):0.8564075416,((((Monarcha_julianae:2.036402472,Monarcha_rubiensis:2.036402472):4.693379073,(((Monarcha_manadensis:2.427300372,Monarcha_viduus:2.427300372):1.026969996,Monarcha_menckei:3.454270368):2.583018201,Monarcha_axillaris:6.037288569):0.6924929767):1.519380502,(Monarcha_barbatus:2.771520093,((Monarcha_guttula:0.4647902911,Monarcha_trivirgatus:0.4647902911):1.687401242,Monarcha_mundus:2.152191533):0.6193285599):5.477641955):2.210620577,(((Monarcha_chrysomela:1.800711827,Monarcha_pileatus:1.800711827):3.333633495,((Monarcha_browni:1.994616704,(Monarcha_leucurus:1.227440138,Monarcha_infelix:1.227440138):0.7671765654):0.9757314373,Monarcha_leucotis:2.970348141):2.163997181):3.253456747,((Monarcha_boanensis:3.073726129,(Monarcha_verticalis:1.847823053,Monarcha_loricatus:1.847823053):1.225903075):3.332628432,(((Metabolus_rugensis:2.653580878,Monarcha_godeffroyi:2.653580878):0.9438173036,((Monarcha_everetti:1.405699339,Monarcha_takatsukasae:1.405699339):1.721458973,((((Monarcha_melanopsis:1.127522262,Monarcha_frater:1.127522262):0.5793881301,(Monarcha_richardsii:0.9232073545,Monarcha_castaneiventris:0.9232073545):0.7837030375):0.3206133342,Monarcha_cinerascens:2.027523726):0.4905493685,(Monarcha_sacerdotum:1.983318144,Monarcha_erythrostictus:1.983318144):0.5347549503):0.6090852173):0.4702398692):2.57534087,(((Eutrichomyias_rowleyi:2.358081045,Chasiempis_sandwichensis:2.358081045):0.7125174715,Monarcha_brehmii:3.070598516):2.362877177,(((Pomarea_mendozae:2.756056741,(Pomarea_whitneyi:2.066659795,Pomarea_iphis:2.066659795):0.689396946):2.068958849,(Pomarea_nigra:4.067274175,Pomarea_dimidiata:4.067274175):0.7577414144):0.1089845035,((Neolalage_banksiana:1.548624228,Monarcha_castus:1.548624228):2.701554523,(((Mayrornis_lessoni:0.9453711623,Mayrornis_schistaceus:0.9453711623):1.012031328,Mayrornis_versicolor:1.95740249):1.408689888,(Clytorhynchus_nigrogularis:2.811761451,(Clytorhynchus_hamlini:2.596261991,((Clytorhynchus_vitiensis:0.931384168,Clytorhynchus_pachycephaloides:0.931384168):0.634579459,Clytorhynchus_sanctaecrucis:1.565963627):1.030298364):0.2154994595):0.554330927):0.8840863729):0.6838213424):0.4994756004):0.7392633572):0.2336155092):1.981447509):2.071980556):2.774486066):1.00484845,(Grallina_bruijni:4.781930264,Grallina_cyanoleuca:4.781930264):9.457186877):1.548610761,((((((Terpsiphone_cinnamomea:3.501036664,(Terpsiphone_rufiventer:3.249909469,(Terpsiphone_smithii:1.766360666,Terpsiphone_cyanescens:1.766360666):1.483548803):0.2511271947):0.0,Terpsiphone_atrochalybeia:3.501036664):2.57492088,((Terpsiphone_rufocinerea:1.440397536,Terpsiphone_viridis:1.440397536):3.44482371,((Terpsiphone_paradisi:1.714289497,Terpsiphone_corvina:1.714289497):0.04797078615,Terpsiphone_mutata:1.762260283):3.122960963):1.190736298):0.9961999701,(Terpsiphone_atrocaudata:3.067325845,(Terpsiphone_bourbonnensis:1.780535475,Terpsiphone_bedfordi:1.780535475):1.28679037):4.004831669):1.669668201,(Hypothymis_helenae:7.293362972,(Hypothymis_coelestis:2.88310997,Hypothymis_azurea:2.88310997):4.410253002):1.448462742):3.459970804,(Trochocercus_cyanomelas:4.184953993,Trochocercus_nitens:4.184953993):8.016842525):3.585931385)Monarchidae:10.30738771):1.459760696):1.20069457):1.479403833,(((((Lanius_collurioides:4.763531339,(Urolestes_melanoleucus:2.284026785,Lanius_cabanisi:2.284026785):2.479504555):10.04055658,(Lanius_excubitoroides:11.51678275,(((Lanius_vittatus:5.218986352,(Corvinella_corvina:3.307291383,Lanius_dorsalis:3.307291383):1.911694969):3.753545901,(((Lanius_meridionalis:1.787863768,Lanius_validirostris:1.787863768):1.491209538,(Lanius_ludovicianus:2.210475979,((Lanius_excubitor:1.377346126,Lanius_sphenocercus:1.377346126):0.1787554307,Lanius_newtoni:1.556101557):0.6543744221):1.068597327):0.833411888,Lanius_somalicus:4.112485194):4.860047059):1.729757955,(((Lanius_tigrinus:6.969994561,((((Lanius_cristatus:1.510109851,Lanius_tephronotus:1.510109851):0.4209003673,Lanius_bucephalus:1.931010219):1.285235118,Lanius_schach:3.216245337):2.204181784,(Lanius_isabellinus:2.445557466,Lanius_collurio:2.445557466):2.974869655):1.54956744):2.372302664,((Lanius_senator:5.308519498,Lanius_minor:5.308519498):2.898888755,(Lanius_souzae:5.238912084,(Lanius_collaris:5.144073741,Lanius_mackinnoni:5.144073741):0.09483834345):2.968496169):1.134888971):0.5908858776,(Lanius_gubernator:5.357459429,(Lanius_nubicus:3.20791561,Lanius_marwitzi:3.20791561):2.149543819):4.575723673):0.7691071062):0.8144925429):3.28730517)Laniidae:10.87169374,((Eurocephalus_anguitimens:3.977652792,Eurocephalus_rueppelli:3.977652792)Laniidae:5.652339119,Platylophus_galericulatus:9.629991911):16.04578975):2.619283389,(((((((Urocissa_caerulea:2.07828873,Urocissa_flavirostris:2.07828873):1.919661959,Urocissa_ornata:3.997950688):0.818950413,Urocissa_whiteheadi:4.816901101):3.753026239,Urocissa_erythrorhyncha:8.56992734):5.052776435,((Cissa_thalassina:2.810059128,Cissa_hypoleuca:2.810059128):4.067086122,Cissa_chinensis:6.87714525):6.745558525):8.638243758,((((((Gymnorhinus_cyanocephalus:12.20836919,((Aphelocoma_coerulescens:3.871589635,(Aphelocoma_insularis:1.875889395,Aphelocoma_californica:1.875889395):1.99570024):2.990579991,(Aphelocoma_unicolor:5.299363354,Aphelocoma_ultramarina:5.299363354):1.562806272):5.346199565):1.89953133,(Cyanocitta_cristata:8.423806371,Cyanocitta_stelleri:8.423806371):5.684094151):1.795516917,(((Calocitta_formosa:3.484799391,Calocitta_colliei:3.484799391):2.107165901,((Cyanocorax_luxuosus:4.000133843,(Cyanocorax_caeruleus:3.981488571,Cyanocorax_morio:3.981488571):0.0186452721):0.8155269189,(Cyanocorax_violaceus:3.725750888,(Cyanocorax_cristatellus:1.553392714,Cyanocorax_cyanomelas:1.553392714):2.172358175):1.089909873):0.7763045303):5.682194063,((Cyanocorax_mystacalis:7.299216759,((Cyanocorax_melanocyaneus:3.992116759,((Cyanocorax_beecheii:2.165321513,Cyanocorax_sanblasianus:2.165321513):0.7128891983,Cyanocorax_yucatanicus:2.878210711):1.113906048):1.828975568,(((Cyanocorax_affinis:1.286640402,Cyanocorax_heilprini:1.286640402):2.184853566,((Cyanocorax_chrysops:1.913352125,Cyanocorax_cyanopogon:1.913352125):1.105862127,Cyanocorax_cayanus:3.019214252):0.4522797156):1.020559825,Cyanocorax_dickeyi:4.492053793):1.329038534):1.478124431):0.7943876833,Cyanocorax_yncas:8.093604442):3.180554913):4.629258083):1.572383451,(((Cyanolyca_pulchra:7.646995667,Cyanolyca_cucullata:7.646995667):2.256045252,((Cyanolyca_turcosa:5.22430001,Cyanolyca_viridicyanus:5.22430001):2.813295365,Cyanolyca_armillata:8.037595375):1.865445544):3.9320876,((Cyanolyca_argentigula:2.851014083,Cyanolyca_pumilo:2.851014083):5.067076771,(Cyanolyca_mirabilis:5.759022135,Cyanolyca_nana:5.759022135):2.159068719):5.917037665):3.64067237):2.124888678,(((((Nucifraga_columbiana:5.261880147,Nucifraga_caryocatactes:5.261880147):8.745453845,((((Corvus_rhipidurus:1.202587056,Corvus_monedula:1.202587056):2.20701785,Corvus_dauuricus:3.409604906):7.17598351,(((Corvus_sinaloae:6.030098376,(((Corvus_orru:2.158109929,Corvus_coronoides:2.158109929):0.2136640387,Corvus_nasicus:2.371773967):0.490896324,Corvus_crassirostris:2.862670291):3.167428085):2.03940293,((((Corvus_brachyrhynchos:0.6967644167,Corvus_caurinus:0.6967644167):3.473303729,(((Corvus_ruficollis:1.534596764,Corvus_levaillantii:1.534596764):0.1517413827,(Corvus_imparatus:1.240147676,Corvus_mellori:1.240147676):0.4461904711):0.6824934307,(Corvus_florensis:1.466796761,Corvus_corone:1.466796761):0.9020348164):1.801236568):3.049528172,(((Corvus_splendens:1.716183907,Corvus_hawaiiensis:1.716183907):2.95524542,((Corvus_jamaicensis:2.058145094,Corvus_enca:2.058145094):1.042550739,(Corvus_fuscicapillus:2.121450215,((Corvus_frugilegus:1.526880806,Corvus_woodfordi:1.526880806):0.5945694099,Corvus_edithae:2.121450215):0.0):0.9792456176):1.570733494):1.429702005,(((Corvus_albicollis:1.146977463,Corvus_tristis:1.146977463):2.215581114,((Corvus_corax:2.007055648,Corvus_cryptoleucus:2.007055648):0.7251410539,Corvus_albus:2.732196702):0.6303618746):0.6562097468,(((Corvus_validus:1.325497275,Corvus_minutus:1.325497275):1.250375036,Corvus_bennetti:2.575872311):0.5876146276,(Corvus_torquatus:1.792703479,Corvus_capensis:1.792703479):1.370783459):0.8552813855):2.082363008):1.118464985):0.006306803182,((Corvus_kubaryi:2.81560154,Corvus_macrorhynchos:2.81560154):0.3493122512,Corvus_leucognaphalus:3.164913791):4.060989329):0.843598186):1.270512969,(Corvus_typicus:1.981886589,Corvus_unicolor:1.981886589):7.358127686):1.245574141):1.550493073,((Corvus_palmarum:1.72637496,Corvus_tasmanicus:1.72637496):5.102033132,((Corvus_ossifragus:1.619802995,Corvus_moneduloides:1.619802995):2.435071012,Corvus_meeki:4.054874008):2.773534084):5.307673397):1.871252502):2.398726801,(Zavattariornis_stresemanni:14.43689918,((Pica_hudsonia:0.3813262139,Pica_nuttalli:0.3813262139):2.596257935,Pica_pica:2.977584149):11.45931503):1.969161615):0.5410409801,(((Podoces_biddulphi:6.241922491,(Podoces_hendersoni:2.324484047,Podoces_panderi:2.324484047):3.917438445):1.239187598,Podoces_pleskei:7.481110089):6.637438018,Ptilostomus_afer:14.11854811):2.828553665):0.5800502187,(Garrulus_lidthi:10.46818579,(Garrulus_glandarius:4.06022793,Garrulus_lanceolatus:4.06022793):6.407957865):7.058966197):2.073537576):1.112448875,(Cyanopica_cyanus:19.14983972,((Perisoreus_internigrans:3.269314828,Perisoreus_infaustus:3.269314828):9.665307914,Perisoreus_canadensis:12.93462274):6.21521698):1.563298719):1.547809092):0.9450845599,((Pyrrhocorax_pyrrhocorax:10.73097151,Pyrrhocorax_graculus:10.73097151):8.865706613,((((Dendrocitta_frontalis:6.130260209,(Dendrocitta_bayleyi:4.178808393,(Dendrocitta_vagabunda:2.313724821,Dendrocitta_occipitalis:2.313724821):1.865083572):1.951451817):0.8261746669,Dendrocitta_leucogastra:6.956434876):3.557585521,Dendrocitta_formosae:10.5140204):6.031374584,((Crypsirina_temia:4.538211589,Crypsirina_cucullata:4.538211589):7.227044094,(Temnurus_temnurus:8.315384997,Platysmurus_leucopterus:8.315384997):3.449870687):4.780139298):3.051283145):3.609353966)Corvidae:5.089032957):1.265295843,Ifrita_kowaldi:29.56036089):0.6746138162):1.67122102,(((Dicrurus_remifer:13.95259359,(((Dicrurus_balicassius:5.814235638,Dicrurus_hottentottus:5.814235638):0.6094892928,((Dicrurus_bracteatus:5.235574217,Dicrurus_megarhynchus:5.235574217):0.0661959742,Dicrurus_densus:5.301770192):1.121954739):5.161339838,(Dicrurus_paradiseus:2.349242074,Dicrurus_annectans:2.349242074):9.235822695):2.36752882):0.8655854356,((((Dicrurus_ludwigii:3.092878462,Dicrurus_montanus:3.092878462):3.956561541,Dicrurus_andamanensis:7.049440004):5.101784707,Dicrurus_atripennis:12.15122471):0.7183566136,((Dicrurus_sumatranus:4.801955711,Dicrurus_leucophaeus:4.801955711):5.893772383,(((Dicrurus_modestus:5.240462398,((Dicrurus_aldabranus:0.8112563068,Dicrurus_forficatus:0.8112563068):3.647829587,(Dicrurus_caerulescens:1.98370777,Dicrurus_waldenii:1.98370777):2.475378124):0.7813765041):0.1365767261,Dicrurus_fuscipennis:5.377039124):0.7404942242,(Dicrurus_adsimilis:2.045951538,Dicrurus_macrocercus:2.045951538):4.07158181):4.578194745):2.173853231):1.9485977):3.900033857,Dicrurus_aeneus:18.71821288)Dicruridae:13.18798285):1.036761425):4.843439187):1.533304603):2.278462202,((((((((Campephaga_flava:2.747953052,Campephaga_petiti:2.747953052):4.118369482,(Campephaga_lobata:2.762211161,Campephaga_phoenicea:2.762211161):4.104111373):5.242028886,(Campephaga_quiscalina:4.401806218,Campephaga_oriolina:4.401806218):7.706545202):6.95399143,(((Lalage_moesta:9.878263419,(((((Lalage_leucopyga:3.324180903,(Lalage_tricolor:0.7980317767,Lalage_sueurii:0.7980317767):2.526149127):2.007731748,Lalage_sharpei:5.331912652):0.8839456442,Lalage_maculosa:6.215858296):0.1319008707,Coracina_javensis:6.347759166):3.407765387,((Lalage_leucomela:1.126232163,Lalage_atrovirens:1.126232163):7.825772344,(Lalage_melanoleuca:8.485572014,((Lalage_nigra:4.992550794,Lalage_leucopygialis:4.992550794):2.038009735,((Coracina_typica:2.358487939,Coracina_newtoni:2.358487939):1.128864151,(Coracina_melaschistos:2.587031195,(Coracina_melanoptera:1.639648933,(Coracina_fimbriata:0.6280765928,Coracina_polioptera:0.6280765928):1.01157234):0.9473822626):0.9003208943):3.54320844):1.455011484):0.4664324929):0.8035200472):0.122738865):5.547760418,(((Coracina_abbotti:12.95969739,Coracina_azurea:12.95969739):0.8468300874,((Coracina_analis:11.61083781,(Coracina_coerulescens:3.619696973,Coracina_ostenta:3.619696973):7.991140835):1.295644639,(Coracina_fortis:9.498948732,((((Coracina_mindanensis:3.576033038,(((Coracina_tenuirostris:0.7862651601,Coracina_sula:0.7862651601):0.4313352983,(Coracina_morio:0.6410665115,Coracina_incerta:0.6410665115):0.5765339469):0.8137218243,Coracina_holopolia:2.031322283):1.544710756):0.5734752275,(Coracina_ceramensis:1.785443583,Lalage_aurea:1.785443583):2.364064683):1.03654656,(Coracina_dohertyi:3.335733831,Coracina_dispar:3.335733831):1.850320994):4.312893906,(Coracina_montana:3.16464698,Coracina_parvula:3.16464698):6.334301752):0.0):3.407533715):0.9000450344):0.0,(Coracina_mcgregori:5.797667189,Coracina_personata:5.797667189):8.008860293):1.619496355):2.587658644,(Campochaera_sloetii:5.638346353,Coracina_schisticeps:5.638346353):12.37533613):1.048660369):3.587509781,(((Coracina_caeruleogrisea:12.23230057,Coracina_longicauda:12.23230057):1.754833893,((Coracina_temminckii:4.161106176,Coracina_melas:4.161106176):8.065797436,((Coracina_maxima:8.814076784,Coracina_bicolor:8.814076784):1.348904769,(Coracina_lineata:8.264820547,(((((Coracina_atriceps:2.417953233,Coracina_papuensis:2.417953233):1.687438653,Coracina_caledonica:4.105391886):0.3469370958,(((Coracina_schistacea:1.289521925,Coracina_larvata:1.289521925):1.243319895,Coracina_leucopygia:2.53284182):1.044631981,(Coracina_macei:2.569500883,Coracina_striata:2.569500883):1.007972919):0.8748551801):0.6759818035,Coracina_novaehollandiae:5.128310785):2.125524843,Coracina_boyeri:7.253835628):1.010984919):1.898161007):2.063922058):1.760230851):2.567626512,(Coracina_cinerea:13.47316107,(Coracina_graueri:8.091242834,(Coracina_pectoralis:3.781121345,Coracina_caesia:3.781121345):4.310121489):5.381918236):3.081599905):6.095091655):7.343115811,(((Pericrocotus_igneus:4.585865051,Pericrocotus_cinnamomeus:4.585865051):8.970516557,(Pericrocotus_solaris:10.27577635,(((Pericrocotus_ethologus:4.923365214,Pericrocotus_lansbergei:4.923365214):1.987895549,(Pericrocotus_miniatus:5.892664569,Pericrocotus_brevirostris:5.892664569):1.018596194):2.376375318,(((Pericrocotus_cantonensis:1.404515768,Pericrocotus_divaricatus:1.404515768):1.075049829,(Pericrocotus_tegimae:1.72225969,Pericrocotus_roseus:1.72225969):0.7573059076):3.82433562,Pericrocotus_flammeus:6.303901217):2.983734863):0.9881402684):3.280605259):5.047369367,Pericrocotus_erythropygius:18.60375097):11.38921747)Campephagidae:5.611746327,(((Aleadryas_rufinucha:16.58434361,Pitohui_cristatus:16.58434361):8.428895273,Oreoica_gutturalis:25.01323889):7.963046025,(((((((((Prionops_retzii:10.0947856,((Prionops_caniceps:4.874510658,Prionops_plumatus:4.874510658):0.03535313767,Prionops_scopifrons:4.909863796):5.184921803):0.0,Prionops_gabela:10.0947856):6.800559733,(Prionops_poliolophus:7.445195242,(Prionops_rufiventris:4.029990792,Prionops_alberti:4.029990792):3.41520445):9.45015009)Malaconotidae:6.853268961,((Hemipus_hirundinaceus:9.064188862,(Tephrodornis_pondicerianus:7.814000117,Tephrodornis_gularis:7.814000117):1.250188746):3.334242015,Hemipus_picatus:12.39843088)Campephagidae:11.35018342):2.020527033,(Megabyas_flammulatus:22.5990096,Bias_musicus:22.5990096)Platysteiridae:3.170131722):1.326033431,((((Tylas_eduardi:5.685237291,(Hypositta_perdita:4.150701705,Hypositta_corallirostris:4.150701705):1.534535585):8.646384607,((Artamella_viridis:6.490050438,Falculea_palliata:6.490050438):0.9669313615,Oriolia_bernieri:7.4569818):6.874640098):8.688313813,((Pseudobias_wardi:19.13239051,((Leptopterus_chabert:5.260521441,Mystacornis_crossleyi:5.260521441):5.85724663,(Euryceros_prevostii:3.995169027,Schetba_rufa:3.995169027):7.122599043):8.014622436):2.028126536,(((((Xenopirostris_polleni:3.091366551,Xenopirostris_damii:3.091366551):3.709713481,Xenopirostris_xenopirostris:6.801080033):4.219605331,(((Newtonia_fanovanae:2.837837194,Newtonia_amphichroa:2.837837194):2.133394535,Newtonia_archboldi:4.971231728):3.400192863,Newtonia_brunneicauda:8.371424591):2.649260773):2.742395598,Cyanolanius_madagascarinus:13.76308096):5.940992693,((Calicalicus_madagascariensis:4.121409277,Calicalicus_rufocarpalis:4.121409277):4.973727016,Vanga_curvirostris:9.095136294):10.60893736):1.456443388):1.859418668)Vangidae:2.634176471,(Philentoma_pyrhoptera:9.950503583,Philentoma_velata:9.950503583)Muscicapidae:15.7036086):1.441062576):2.572125061,((((Platysteira_tonsa:8.410846183,Platysteira_castanea:8.410846183):8.051436634,(((Platysteira_blissetti:4.583787137,(Platysteira_chalybea:2.555085134,Platysteira_jamesoni:2.555085134):2.028702003):3.298552983,Platysteira_concreta:7.88234012):5.508670944,((Platysteira_cyanea:5.683234599,Platysteira_albifrons:5.683234599):5.107125051,(Platysteira_laticincta:5.114825425,Platysteira_peltata:5.114825425):5.675534225):2.600651414):3.071271753):1.03586434,((((Batis_minor:2.23057113,Batis_margaritae:2.23057113):3.357994604,Batis_poensis:5.588565733):4.763040096,((Batis_molitor:3.126276838,Batis_senegalensis:3.126276838):5.129933291,((Batis_pririt:3.678406178,Batis_soror:3.678406178):0.5232029179,Batis_minulla:4.201609095):4.054601034):2.0953957):5.262225452,(((((Batis_capensis:3.598444141,Batis_orientalis:3.598444141):2.154220306,Batis_perkeo:5.752664448):0.7706186091,Batis_crypta:6.523283057):0.2800106026,Batis_ituriensis:6.803293659):5.626570999,((Batis_occulta:2.565320024,Batis_fratrum:2.565320024):5.566122232,((Batis_mixta:3.351965893,Batis_minima:3.351965893):4.514433462,Batis_diops:7.866399355):0.2650429012):4.298422402):3.183966623):1.884315876):3.941820171,Lanioturdus_torquatus:21.43996733)Platysteiridae:8.227332491):1.132701746,(Pityriasis_gymnocephala:29.37896467,(((((((Telophorus_sulfureopectus:6.894031618,Telophorus_bocagei:6.894031618):0.6674524309,Telophorus_multicolor:7.561484049):6.425060729,(Telophorus_olivaceus:7.554981883,(Telophorus_kupeensis:5.541262924,Telophorus_nigrifrons:5.541262924):2.013718959):6.431562895):6.735712645,((Telophorus_viridis:6.177278022,Rhodophoneus_cruentus:6.177278022):11.11898811,(Telophorus_dohertyi:14.27970208,(Telophorus_zeylonus:4.9941062,Telophorus_quadricolor:4.9941062):9.285595883):3.016564045):3.425991295):1.315663252,((Laniarius_leucorhynchus:10.95779663,Laniarius_atrococcineus:10.95779663):2.643797602,((Laniarius_poensis:5.709337216,Laniarius_fuelleborni:5.709337216):5.540606009,(((Laniarius_funebris:7.797427475,(Laniarius_bicolor:5.842776178,((Laniarius_aethiopicus:0.1035551065,Laniarius_ferrugineus:0.1035551065):4.618004506,Laniarius_turatii:4.721559613):1.121216565):1.954651297):0.0,Laniarius_brauni:7.797427475):2.123297808,((Laniarius_luehderi:8.033621838,Laniarius_ruficeps:8.033621838):0.8181844843,((Laniarius_atroflavus:6.04247104,(Laniarius_mufumbiri:4.590485038,(Laniarius_barbarus:0.3003343101,Laniarius_erythrogaster:0.3003343101):4.290150728):1.451986002):0.372294638,Laniarius_amboimensis:6.414765678):2.437040644):1.06891896):1.329217942):2.351651005):8.436326445):3.470619223,Nilaus_afer:25.5085399):1.693509328,((Malaconotus_alius:14.84004318,((Malaconotus_blanchoti:6.122492087,(Malaconotus_cruentus:3.888844027,Malaconotus_lagdeni:3.888844027):2.233648059):2.875542479,(Malaconotus_monteiri:3.867221122,Malaconotus_gladiator:3.867221122):5.130813443):5.842008613):9.467972735,(((Tchagra_senegalus:9.400442045,(Tchagra_australis:3.588272697,Tchagra_jamesi:3.588272697):5.812169348):5.807588352,(Tchagra_minutus:5.215333031,Tchagra_tchagra:5.215333031):9.992697366):5.944124165,(Dryoscopus_senegalensis:12.4176899,((Dryoscopus_gambensis:7.650657431,Dryoscopus_cubla:7.650657431):1.555371437,((Dryoscopus_sabini:3.160309866,Dryoscopus_pringlii:3.160309866):2.448329753,Dryoscopus_angolensis:5.608639619):3.59738925):3.211661035):8.734464659):3.155861352):2.894033312)Malaconotidae:2.176915449):1.42103689):1.800329641,((((Aegithina_lafresnayei:7.883490309,(Aegithina_nigrolutea:4.534063053,Aegithina_tiphia:4.534063053):3.349427256):7.52311547,Aegithina_viridissima:15.40660578)Aegithinidae:11.24507953,Rhagologus_leucostigma:26.65168531):4.420024084,((Machaerirhynchus_flaviventer:9.231188582,Machaerirhynchus_nigripectus:9.231188582)Machaerirhynchidae:19.81501766,(((Strepera_fuliginosa:8.85678266,(Strepera_graculina:3.746102248,Strepera_versicolor:3.746102248):5.110680412):7.751083519,((((Cracticus_louisiadensis:3.057370949,Cracticus_cassicus:3.057370949):2.342841322,Cracticus_nigrogularis:5.400212271):5.297701603,((Cracticus_quoyi:2.768099282,Cracticus_torquatus:2.768099282):4.13979661,Gymnorhina_tibicen:6.907895892):3.790017982):0.7374989623,Cracticus_mentalis:11.43541284):5.172453343)Cracticidae:8.481329218,((((((Artamus_leucorynchus:2.45687552,Artamus_monachus:2.45687552):3.943964444,(Artamus_insignis:3.029632917,Artamus_cyanopterus:3.029632917):3.371207047):0.9499263649,Artamus_minor:7.350766329):1.162092506,(Artamus_cinereus:2.805185505,Artamus_maximus:2.805185505):5.707673331):5.167064778,((Artamus_mentalis:3.685865947,(Artamus_superciliosus:0.9089141439,Artamus_personatus:0.9089141439):2.776951803):1.360937918,Artamus_fuscus:5.046803865):8.633119749)Artamidae:9.411015343,(Peltops_blainvillii:7.578068707,Peltops_montanus:7.578068707)Cracticidae:15.51287025):1.998256441):3.957010843):2.025503152):1.528621813):0.3759537053):2.628429858):5.02394106,((Falcunculus_frontatus:32.61891989,((Psophodes_occidentalis:7.393193635,Psophodes_nigrogularis:7.393193635):13.90671461,(Psophodes_olivaceus:6.986933945,Psophodes_cristatus:6.986933945):14.3129743)Eupetidae:11.31901164):5.069914485,((Androphobus_viridis:13.32978922,Eulacestoma_nigropectus:13.32978922):21.59022652,(((Ptilorrhoa_leucosticta:14.14435319,(Ptilorrhoa_caerulescens:6.281502622,Ptilorrhoa_castanonota:6.281502622):7.862850566)Eupetidae:7.705398132,(((Cinclosoma_castaneothorax:5.052285074,Cinclosoma_punctatum:5.052285074):6.0336522,(Cinclosoma_cinnamomeum:5.127644296,Cinclosoma_castanotum:5.127644296):5.958292977):4.80957855,Cinclosoma_ajax:15.89551582)Cinclosomatidae:5.954235496):9.151519408,((Mohoua_albicilla:4.91560435,Mohoua_ochrocephala:4.91560435):4.740030054,Mohoua_novaeseelandiae:9.655634405)Acanthizidae:21.34563632):3.918745018):2.768818626):2.939821457):0.9695073166):2.924585382):5.590149522,(((Picathartes_oreas:7.596428996,Picathartes_gymnocephalus:7.596428996)Picathartidae:32.67142487,((Chaetops_frenatus:13.96966776,Chaetops_aurantius:13.96966776)Turdidae:14.8889839,Eupetes_macrocerus:28.85865166):11.40920221):7.734322249,(((((((((Melanodryas_vittata:2.698502557,Melanodryas_cucullata:2.698502557):10.765783,(((Peneothello_cryptoleuca:5.02965182,Peneothello_bimaculata:5.02965182):6.618535829,(Peneothello_cyanus:9.622995587,Peneothello_sigillatus:9.622995587):2.025192062):0.6316642054,Eopsaltria_pulverulenta:12.27985185):1.184433703):0.8511047977,Monachella_muelleriana:14.31539036):6.005696816,((Eopsaltria_georgiana:14.0458333,(Tregellasia_capito:4.146282573,Tregellasia_leucops:4.146282573):9.899550726):3.090533057,(Eopsaltria_griseogularis:5.539214047,Eopsaltria_australis:5.539214047):11.59715231):3.184720817):14.79489439,Eopsaltria_flaviventris:35.11598156):1.577441979,((Drymodes_brunneopygia:11.83620723,Drymodes_superciliaris:11.83620723):21.05385586,Heteromyias_albispecularis:32.89006309):3.803360451):1.607572317,((((Pachycephalopsis_hattamensis:10.60778,Pachycephalopsis_poliosoma:10.60778):17.62395459,((((Petroica_bivittata:10.54809509,(((Petroica_rodinogaster:5.675135568,Petroica_rosea:5.675135568):1.93974423,(Petroica_phoenicea:5.059509893,Petroica_multicolor:5.059509893):2.555369905):2.616644164,(Petroica_goodenovii:4.649653931,Petroica_archboldi:4.649653931):5.581870031):0.31657113):1.591387528,Petroica_australis:12.13948262):2.310714776,(Petroica_traversi:4.650558552,Petroica_macrocephala:4.650558552):9.799638843):1.64054165,Eugerygone_rubra:16.09073905):12.14099554):1.899457894,(Amalocichla_incerta:14.72051304,Amalocichla_sclateriana:14.72051304):15.41067944):5.011983006,((Microeca_papuana:7.12134647,Microeca_griseoceps:7.12134647):18.52595376,((Microeca_fascinans:10.8813409,Microeca_flavigaster:10.8813409):3.102024256,(Microeca_flavovirescens:6.040243943,Microeca_hemixantha:6.040243943):7.943121211):11.66393507):9.49587526):3.157820373):0.9954474303,((Poecilodryas_hypoleuca:6.075346616,Poecilodryas_placens:6.075346616):16.41387522,((Poecilodryas_superciliosa:8.952602335,(Poecilodryas_brachyura:2.956951828,Poecilodryas_cerviniventris:2.956951828):5.995650507):2.105393231,Poecilodryas_albonotata:11.05799557):11.43122627):16.80722146)Petroicidae:8.013005993,(((((Auriparus_flaviceps:30.44054545,((((Anthoscopus_caroli:4.009454981,Anthoscopus_minutus:4.009454981):7.312139361,((Anthoscopus_punctifrons:4.098085292,Anthoscopus_musculus:4.098085292):2.61732609,Anthoscopus_flavifrons:6.715411382):4.60618296):4.366658039,Anthoscopus_parvulus:15.68825238):6.552661574,(((Remiz_pendulinus:4.478500913,Remiz_consobrinus:4.478500913):2.979832641,Remiz_macronyx:7.458333554):5.891849952,Remiz_coronatus:13.35018351):8.890730449):8.199631499)Remizidae:5.940433261,((Melanochlora_sultanea:21.21327267,(((((((Baeolophus_ridgwayi:3.69106258,Baeolophus_inornatus:3.69106258):2.903477952,(Baeolophus_bicolor:0.9215205922,Baeolophus_atricristatus:0.9215205922):5.673019939):3.424267861,Baeolophus_wollweberi:10.01880839):3.228402565,(Parus_dichrous:7.23097208,Parus_cristatus:7.23097208):6.016238878):1.594128448,((((Parus_elegans:4.552374109,(Parus_amabilis:3.52677986,Parus_venustulus:3.52677986):1.025594248):6.950663753,((Parus_ater:4.162463639,Parus_carpi:4.162463639):5.556331811,(Parus_rufonuchalis:7.111789141,Parus_rubidiventris:7.111789141):2.607006308):1.784242411):0.0,(Parus_cinerascens:3.272996192,Parus_thruppi:3.272996192):8.230041669):2.899287904,(((Parus_fringillinus:4.144555939,Parus_varius:4.144555939):7.056582965,((((Parus_sclateri:6.138758401,Parus_carolinensis:6.138758401):1.175052914,(Parus_atricapillus:5.358680762,Parus_gambeli:5.358680762):1.955130553):0.7175943117,(Parus_cinctus:4.788053942,(Parus_hudsonicus:3.984564206,Parus_rufescens:3.984564206):0.8034897356):3.243351685):2.475678482,(Parus_davidi:8.18351856,Parus_montanus:8.18351856):2.323565549):0.694054794):0.9921868013,(Parus_superciliosus:10.36678517,Parus_lugubris:10.36678517):1.826540534):2.209000061):0.4390136408):1.47288722,(((Parus_afer:12.76593488,((Parus_xanthogenys:5.647514619,(Parus_leucomelas:2.633066547,Parus_spilonotus:2.633066547):3.014448072):4.583325475,Parus_holsti:10.23084009):2.535094788):1.638889615,((Parus_palustris:8.029894798,Parus_major:8.029894798):1.689560654,Parus_monticolus:9.719455451):4.685369046):1.182912315,(((Parus_semilarvatus:3.87088258,Parus_rufiventris:3.87088258):8.779578121,(Parus_leuconotus:4.338982866,Parus_fasciiventer:4.338982866):8.311477835):1.301009444,((Parus_niger:5.678564528,Parus_albiventris:5.678564528):5.41096905,(Parus_funereus:5.28110983,(Parus_hypermelaenus:3.4671014,Parus_nuchalis:3.4671014):1.81400843):5.808423748):2.861936566):1.636266668):0.7264898145):2.65159495,(Parus_griseiventris:9.147253507,((Parus_cyanus:2.672786686,Parus_caeruleus:2.672786686):3.114356657,Parus_teneriffae:5.787143343):3.360110164):9.81856807):2.247451091):6.813882527,(Sylviparus_modestus:23.65239215,Pseudopodoces_humilis:23.65239215):4.374763049)Paridae:8.353823521):4.195781195,((Stenostira_scita:32.3989066,(((Elminia_longicauda:5.572075988,Elminia_albicauda:5.572075988):11.26707601,(Elminia_nigromitrata:11.76204682,(Elminia_albonotata:3.999682748,Elminia_albiventris:3.999682748):7.762364072):5.07710518)Monarchidae:10.86277234,(Culicicapa_helianthea:4.991474508,Culicicapa_ceylonensis:4.991474508)Muscicapidae:22.71044983):4.69698226):3.870164453,(Chelidorhynx_hypoxantha:10.76811997,Cephalopyrus_flammiceps:10.76811997):25.50095109):4.307688856):1.651783117,((((Nicator_vireo:10.78818367,Nicator_chloris:10.78818367):3.815594776,Nicator_gularis:14.60377844)Pycnonotidae:19.26700594,(Panurus_biarmicus:26.68881033,((((((Eremophila_alpestris:2.51430377,Eremophila_bilopha:2.51430377):11.42250628,((((((Alauda_gulgula:5.703352484,((Alauda_razae:2.133730025,Alauda_arvensis:2.133730025):1.033753851,Alauda_japonica:3.167483876):2.535868609):3.173741354,((Galerida_modesta:2.71894013,Galerida_magnirostris:2.71894013):4.439313721,(Galerida_theklae:4.993976727,(Galerida_deva:2.470763452,(Galerida_malabarica:1.831810751,Galerida_cristata:1.831810751):0.6389527008):2.523213275):2.164277124):1.718839988):1.633322401,Lullula_arborea:10.51041624):1.599838617,((((Spizocorys_sclateri:4.039522142,(Spizocorys_personata:2.211873691,Spizocorys_fringillaris:2.211873691):1.827648452):0.9444183035,Spizocorys_conirostris:4.983940446):2.557655985,Spizocorys_obbiensis:7.541596431):3.100656775,(Eremalauda_starki:10.40599933,Eremalauda_dunni:10.40599933):0.2362538803):1.468001651):0.2033119697,((((Melanocorypha_yeltoniensis:2.234929453,Melanocorypha_maxima:2.234929453):0.6523832392,Melanocorypha_calandra:2.887312692):2.938394333,(Melanocorypha_mongolica:1.758229467,Melanocorypha_leucoptera:1.758229467):4.067477559):3.265882674,Melanocorypha_bimaculata:9.091589699):3.221977127):0.6974321486,((Calandrella_somalica:7.096235166,(Calandrella_cheleensis:6.432507942,(Calandrella_brachydactyla:2.495869372,Calandrella_cinerea:2.495869372):3.93663857):0.6637272243):4.307829985,(Calandrella_acutirostris:4.765133259,(Calandrella_rufescens:1.754725405,Calandrella_raytal:1.754725405):3.010407854):6.638931893):1.606933824):0.9258110698):2.348416238,(Chersophilus_duponti:4.230989948,Rhamphocoris_clotbey:4.230989948):12.05423634):2.656483192,((((Mirafra_albicauda:2.992052465,Mirafra_alopex:2.992052465):7.383207173,(((Mirafra_apiata:4.434396084,(Mirafra_assamica:2.547882007,Mirafra_angolensis:2.547882007):1.886514077):2.614908328,((Mirafra_cheniana:2.87036265,Mirafra_passerina:2.87036265):2.060286795,Mirafra_erythroptera:4.930649445):2.118654967):3.325955226,(((Mirafra_pulpa:2.88033187,(Mirafra_affinis:2.88033187,(Mirafra_williamsi:2.555158367,Mirafra_rufa:2.555158367):0.3251735033):0.0):0.0,Mirafra_javanica:2.88033187):5.175679489,(Mirafra_hypermetra:2.453462147,Mirafra_poecilosterna:2.453462147):5.602549213):2.319248279):0.0):2.707760843,(((Mirafra_erythrocephala:2.380484002,Mirafra_somalica:2.380484002):5.001761444,((Mirafra_sabota:3.108425091,Mirafra_microptera:3.108425091):0.4480330284,Mirafra_gilletti:3.55645812):3.825787327):4.10487193,((Mirafra_ashi:2.561696133,Mirafra_africanoides:2.561696133):2.57040853,((Mirafra_rufocinnamomea:2.80563889,Mirafra_cantillans:2.80563889):2.10467298,Mirafra_cordofanica:4.91031187):0.2217927925):6.355012714):1.595903105):5.147274351,((Mirafra_collaris:2.696661574,Mirafra_africana:2.696661574):2.78327107,Mirafra_hova:5.479932644):12.75036219):0.7114146431):2.817060608,(((Ammomanes_deserti:5.616728326,((Certhilauda_burra:1.340512273,Certhilauda_barlowi:1.340512273):2.970797291,Certhilauda_albescens:4.311309564):1.305418762):14.00648047,((Certhilauda_erythrochlamys:10.18822242,((Certhilauda_subcoronata:6.528351374,((Pseudalaemon_fremantlii:2.493402317,Certhilauda_chuana:2.493402317):2.472185132,(Certhilauda_curvirostris:1.368528838,Certhilauda_semitorquata:1.368528838):3.597058611):1.562763925):1.358030555,(Heteromirafra_archeri:5.560520517,(Heteromirafra_ruddi:2.352105711,Heteromirafra_sidamoensis:2.352105711):3.208414806):2.325861412):2.301840492):4.893480767,((Chersomanes_albofasciata:12.20985641,Ammomanes_grayi:12.20985641):0.3616942261,(Pinarocorys_erythropygia:3.157441252,Pinarocorys_nigricans:3.157441252):9.414109385):2.510152551):4.541505613):0.3111309453,(Alaemon_hamertoni:5.625689005,Alaemon_alaudipes:5.625689005):14.30865074):1.824430337):1.690497692,(((Eremopterix_australis:6.447823136,((Eremopterix_leucopareia:3.138357537,(Eremopterix_nigriceps:1.957809479,Eremopterix_signatus:1.957809479):1.180548059):2.483848686,Eremopterix_verticalis:5.622206223):0.8256169129):3.15954118,(Eremopterix_griseus:2.519999502,Eremopterix_leucotis:2.519999502):7.087364813):5.772696083,(Ammomanes_phoenicura:9.153134969,Ammomanes_cinctura:9.153134969):6.22692543):8.069207376)Alaudidae:3.239542556):7.181974056):1.008649628,(((((Macrosphenus_concolor:7.597383281,Macrosphenus_flavicans:7.597383281):8.458150659,(Macrosphenus_pulitzeri:6.549863527,Macrosphenus_kempi:6.549863527):9.505670414):7.664918996,Macrosphenus_kretschmeri:23.72045294):4.854472296,((Sylvietta_denti:20.18746497,(((Sylvietta_ruficapilla:10.31571874,(Sylvietta_virens:9.065195329,(Sylvietta_brachyura:6.163632296,Sylvietta_leucophrys:6.163632296):2.901563033):1.250523415):3.433438274,(Sylvietta_rufescens:8.373881664,Sylvietta_whytii:8.373881664):5.375275354):1.755891711,(Sylvietta_philippae:5.134994776,Sylvietta_isabellina:5.134994776):10.37005395):4.682416241):4.178984182,(Bradypterus_victorini:19.36837952,((Achaetops_pycnopygius:8.305842346,Sphenoeacus_afer:8.305842346):4.906154499,Melocichla_mentalis:13.21199685):6.156382674):4.998069634):4.208476079)Sylviidae:6.161197389,(((((Erythrocercus_mccallii:9.247972604,(Erythrocercus_livingstonei:3.509753201,Erythrocercus_holochlorus:3.509753201):5.738219403)Monarchidae:14.15704333,(Pholidornis_rushiae:16.50781232,Hylia_prasina:16.50781232):6.897203617):1.419995492,(((Leptopoecile_sophiae:8.774352443,Leptopoecile_elegans:8.774352443):11.66744606,((((Aegithalos_niveogularis:1.699011942,(Aegithalos_fuliginosus:0.2039975856,Aegithalos_iouschistos:0.2039975856):1.495014357):3.638026762,Aegithalos_caudatus:5.337038705):4.165874109,(Aegithalos_concinnus:5.761439609,Aegithalos_leucogenys:5.761439609):3.741473205):5.439922665,(Psaltriparus_minimus:4.992951023,Psaltria_exilis:4.992951023):9.949884456):5.498963026)Aegithalidae:3.380440283,(((((Urosphena_whiteheadi:5.837746204,(Urosphena_squameiceps:2.478597115,Urosphena_subulata:2.478597115):3.359149089):3.358267326,(Cettia_canturians:3.352967169,Cettia_haddeni:3.352967169):5.843046361):4.070257745,(((Tesia_superciliaris:2.265142487,Tesia_everetti:2.265142487):5.610606682,((Tesia_olivea:2.04982237,Tesia_castaneocoronata:2.04982237):1.942969595,Tesia_cyaniventer:3.992791965):3.882957204):4.507208117,(Cettia_major:3.451014108,Cettia_cetti:3.451014108):8.931943178):0.8833139892):2.034860184,((((((Cettia_acanthizoides:2.488739772,(Cettia_brunnescens:0.8348573998,Cettia_pallidipes:0.8348573998):1.653882372):4.919577128,((Cettia_vulcania:1.477005554,Cettia_flavolivacea:1.477005554):5.735064883,(Cettia_diphone:2.661648293,(Cettia_annae:2.062389677,(Cettia_seebohmi:1.835868251,(Cettia_ruficapilla:1.384198532,Cettia_parens:1.384198532):0.4516697195):0.2265214258):0.5992586156):4.550422144):0.196246463):0.6445265368,((Cettia_brunnifrons:2.866866841,Cettia_fortipes:2.866866841):0.8667330706,Cettia_carolinae:3.733599912):4.319243525):1.898214962,Tickellia_hodgsoni:9.951058399):0.8802895991,Orthotomus_cuculatus:10.831348):3.253210886,((Abroscopus_schisticeps:10.61024702,Abroscopus_superciliaris:10.61024702):0.884040476,Abroscopus_albogularis:11.49428749):2.590271392):1.216572574):6.665909795,(((Phylloscopus_sibilatrix:4.984717751,(Phylloscopus_bonelli:0.2508393477,Phylloscopus_orientalis:0.2508393477):4.733878403):9.8234207,(((Phylloscopus_makirensis:2.859058452,Phylloscopus_neglectus:2.859058452):9.377021048,((((((Phylloscopus_collybita:2.385855141,(Phylloscopus_canariensis:1.243005031,Phylloscopus_sindianus:1.243005031):1.14285011):3.171572163,Phylloscopus_trochilus:5.557427304):2.077522865,Phylloscopus_subaffinis:7.634950169):2.154601669,(Phylloscopus_subviridis:4.946946781,(Phylloscopus_fuligiventer:4.291063992,Phylloscopus_fuscatus:4.291063992):0.6558827889):4.842605057):0.0,Phylloscopus_laurae:9.789551838):1.7603796,(((Phylloscopus_griseolus:5.132546411,Phylloscopus_affinis:5.132546411):5.129466625,(Phylloscopus_schwarzi:6.186097446,Phylloscopus_armandii:6.186097446):4.07591559):0.7224227192,Phylloscopus_tytleri:10.98443576):0.5654956818):0.6861480633):1.762200946,(((((Phylloscopus_forresti:2.975624062,(Phylloscopus_chloronotus:2.291698551,(Phylloscopus_proregulus:1.566586046,Phylloscopus_kansuensis:1.566586046):0.7251125049):0.6839255111):3.185320844,Phylloscopus_yunnanensis:6.160944906):0.1297603559,Phylloscopus_herberti:6.290705262):1.825874857,(Phylloscopus_inornatus:4.967074221,Phylloscopus_humei:4.967074221):3.149505897):1.737500002,((Phylloscopus_maculipennis:2.843093727,Phylloscopus_budongoensis:2.843093727):4.810810067,(Phylloscopus_pulcher:2.699056955,Phylloscopus_ibericus:2.699056955):4.95484684):2.200176326):4.144200326):0.8098580033):2.215709874,((((((Seicercus_castaniceps:0.2904527132,Seicercus_grammiceps:0.2904527132):0.9281033281,Seicercus_montis:1.218556041):8.788252182,((((Seicercus_burkii:1.869715722,Seicercus_tephrocephalus:1.869715722):2.46895671,Seicercus_affinis:4.338672432):0.6759691003,Seicercus_poliogenys:5.014641532):1.453816329,((Seicercus_soror:3.564546824,(Seicercus_valentini:2.752600901,Seicercus_whistleri:2.752600901):0.8119459236):0.5168435899,Seicercus_omeiensis:4.081390414):2.387067447):3.538350361):0.3472915068,(Phylloscopus_laetus:4.956581133,(Phylloscopus_umbrovirens:4.122352098,Phylloscopus_ruficapilla:4.122352098):0.834229035):5.397518597):0.892811138,(((Phylloscopus_nitidus:2.284201142,Phylloscopus_trochiloides:2.284201142):7.607603309,(Phylloscopus_emeiensis:8.666410988,(Phylloscopus_borealis:5.488533033,(Phylloscopus_magnirostris:4.511494549,(Phylloscopus_borealoides:1.494759371,Phylloscopus_tenellipes:1.494759371):3.016735178):0.9770384834):3.177877956):1.225393463):0.69372579,((((Phylloscopus_claudiae:3.745598978,(Phylloscopus_occipitalis:2.800295705,Phylloscopus_goodsoni:2.800295705):0.9453032726):0.4001752721,Phylloscopus_reguloides:4.14577425):3.430874552,(((Phylloscopus_presbytes:0.7090042643,Phylloscopus_xanthoschistos:0.7090042643):1.288609465,(Phylloscopus_davisoni:1.737146261,(Phylloscopus_hainanus:0.7938706238,Phylloscopus_ogilviegranti:0.7938706238):0.9432756368):0.2604674688):0.692297242,((Phylloscopus_sarasinorum:1.769095758,(Phylloscopus_amoenus:1.246448112,Phylloscopus_poliocephalus:1.246448112):0.5226476453):0.502521659,Phylloscopus_trivirgatus:2.271617417):0.4182935549):4.886737831):0.4974753997,(Phylloscopus_cantator:1.690489871,Phylloscopus_ricketti:1.690489871):6.38363433):2.511406039):0.6613806269):0.3960589774,((Phylloscopus_cebuensis:3.535446197,Phylloscopus_olivaceus:3.535446197):4.593260328,(Phylloscopus_coronatus:4.384833096,Phylloscopus_ijimae:4.384833096):3.743873428):3.51426332):5.380878479):4.943192929)Sylviidae:1.855197535):1.002772639):5.586565072,((((((((Tachycineta_stolzmanni:4.431445734,(Tachycineta_albilinea:2.611030061,Tachycineta_albiventer:2.611030061):1.820415673):1.343045898,(Tachycineta_leucorrhoa:1.936517555,Tachycineta_meyeni:1.936517555):3.837974078):3.181467071,((Tachycineta_thalassina:6.863875678,(Tachycineta_euchrysea:5.620098907,Tachycineta_cyaneoviridis:5.620098907):1.243776771):0.8692062637,Tachycineta_bicolor:7.733081942):1.222876761):4.681280313,(Riparia_paludicola:7.772025959,Riparia_riparia:7.772025959):5.865213057):0.7116795395,(((Stelgidopteryx_serripennis:3.465161743,Stelgidopteryx_ruficollis:3.465161743):8.185455221,((((((Progne_modesta:0.08474746443,Progne_murphyi:0.08474746443):1.862935049,(Progne_chalybea:1.301005674,Progne_sinaloae:1.301005674):0.6466768391):0.8301884087,Progne_elegans:2.777870922):0.7714062667,(Progne_dominicensis:0.416808453,Progne_cryptoleuca:0.416808453):3.132468736):0.5668427619,Progne_subis:4.116119951):3.128647888,Progne_tapera:7.244767838):4.405849126):1.60619667,(((Notiochelidon_pileata:4.708445764,Neochelidon_tibialis:4.708445764):2.559097988,Atticora_fasciata:7.267543752):4.113804384,((Atticora_melanoleuca:6.031890601,Pygochelidon_cyanoleuca:6.031890601):3.64754254,(Alopochelidon_fucata:8.473740379,(Notiochelidon_flavipes:6.827287821,(Haplochelidon_andecola:3.132699612,Notiochelidon_murina:3.132699612):3.694588208):1.646452558):1.205692763):1.701914994):1.875465499):1.092104922):2.305426256,((Riparia_cincta:11.87563152,(Phedina_brazzae:4.513509907,Riparia_congica:4.513509907):7.362121616):3.258905506,Phedina_borbonica:15.13453703):1.519807783):2.192711118,((((((((Hirundo_concolor:4.192071177,Hirundo_fuligula:4.192071177):0.9293770474,Hirundo_rupestris:5.121448224):0.6699278662,Hirundo_obsoleta:5.791376091):0.3791545568,Hirundo_domicola:6.170530647):7.822569661,(Hirundo_fuliginosa:8.009484265,((((Hirundo_albigularis:5.241710544,(((Hirundo_rustica:1.858702097,(Hirundo_angolensis:1.472525118,(Hirundo_lucida:0.90371255,Hirundo_aethiopica:0.90371255):0.5688125675):0.3861769797):1.70916705,Hirundo_nigrita:3.567869147):1.055836019,Hirundo_smithii:4.623705166):0.6180053774):1.169192623,(Hirundo_neoxena:2.645461646,Hirundo_tahitica:2.645461646):3.76544152):0.9006380869,((Hirundo_megaensis:3.249860024,Hirundo_cucullata:3.249860024):2.300387588,Hirundo_leucosoma:5.550247612):1.761293641):0.4533693188,(Hirundo_nigrorufa:3.137946529,Hirundo_atrocaerulea:3.137946529):4.626964043):0.2445736927):5.983616044):1.630779329,((((Hirundo_rufigula:5.445484481,Hirundo_preussi:5.445484481):3.786330085,(Hirundo_spilodera:8.122108482,((Hirundo_nigricans:4.661562454,Hirundo_fluvicola:4.661562454):1.093201467,Hirundo_ariel:5.754763921):2.367344561):1.109706084):0.6333313847,((Petrochelidon_fulva:3.181798576,Petrochelidon_pyrrhonota:3.181798576):3.599056323,(Hirundo_dimidiata:3.067881216,Hirundo_perdita:3.067881216):3.712973683):3.084291052):1.828003061,(((Hirundo_senegalensis:3.332555691,Hirundo_semirufa:3.332555691):4.49823925,Petrochelidon_rufocollaris:7.830794942):2.184057539,((Hirundo_daurica:1.476438679,Hirundo_striolata:1.476438679):3.409224402,Hirundo_abyssinica:4.885663081):5.1291894):1.678296531):3.930730626):0.424827063,(Delichon_urbicum:6.779173429,(Delichon_nipalense:3.551305123,Delichon_dasypus:3.551305123):3.227868306):9.269533271):2.108119219,((Cheramoeca_leucosterna:6.727120093,Pseudhirundo_griseopyga:6.727120093):8.566807748,(Psalidoprocne_nitens:2.544846691,((Psalidoprocne_obscura:1.208272151,(Psalidoprocne_fuliginosa:0.8168445544,Psalidoprocne_pristoptera:0.8168445544):0.3914275962):0.4505359351,Psalidoprocne_albiceps:1.658808086):0.8860386048):12.74908115):2.862898079):0.6902300097):4.926608362,(Pseudochelidon_eurystomina:6.1054551,Eurochelidon_sirintarae:6.1054551):17.66820919)Hirundinidae:6.637912207):2.803354715,((((((Andropadus_gracilirostris:8.408862912,Calyptocichla_serina:8.408862912):8.59874681,Andropadus_importunus:17.00760972):6.545885057,(Neolestes_torquatus:22.31770879,(((Bleda_syndactylus:11.92272233,(Bleda_eximius:8.315633745,(Bleda_canicapillus:1.723171131,Bleda_notatus:1.723171131):6.592462614):3.607088585):7.734418406,(((Baeopogon_indicator:7.743305629,Baeopogon_clamans:7.743305629):7.905599691,(((Chlorocichla_simplex:4.191627728,Chlorocichla_flaviventris:4.191627728):2.93524534,Chlorocichla_falkensteini:7.126873068):7.835202416,((Chlorocichla_prigoginei:3.392367372,Chlorocichla_laetissima:3.392367372):8.294609932,(Chlorocichla_flavicollis:11.07410045,(Ixonotus_guttatus:8.89427407,Thescelocichla_leucopleura:8.89427407):2.179826384):0.6128768506):3.275098179):0.6868298371):1.103688926,((((Andropadus_tephrolaemus:7.917633659,Andropadus_masukuensis:7.917633659):1.857392097,Andropadus_nigriceps:9.775025756):1.791554785,Andropadus_milanjensis:11.56658054):1.994768879,Andropadus_montanus:13.56134942):3.191244826):2.904546489):1.151166794,(((Phyllastrephus_hypochloris:9.675926283,(Phyllastrephus_fulviventris:3.635020987,Phyllastrephus_flavostriatus:3.635020987):6.040905296):3.97005487,(((Phyllastrephus_poliocephalus:3.521398949,Pyrrhurus_scandens:3.521398949):6.615525772,(((Phyllastrephus_poensis:2.691854861,Phyllastrephus_leucolepis:2.691854861):4.573100736,(((Phyllastrephus_fischeri:3.74680421,Phyllastrephus_cabanisi:3.74680421):1.439732035,(Phyllastrephus_cerviniventris:2.501608409,Phyllastrephus_baumanni:2.501608409):2.684927836):0.9993627323,Phyllastrephus_strepitans:6.185898977):1.07905662):1.639743057,Phyllastrephus_terrestris:8.904698654):1.232226067):2.890244463,((Phyllastrephus_lorenzi:10.27644242,((Phyllastrephus_albigularis:3.556019465,Phyllastrephus_xavieri:3.556019465):3.467516655,Phyllastrephus_icterinus:7.02353612):3.252906299):1.132416141,Phyllastrephus_debilis:11.40885856):1.618310624):0.6188119686):5.967511072,((((Andropadus_ansorgei:4.028314216,Andropadus_gracilis:4.028314216):4.048335711,Andropadus_curvirostris:8.076649927):7.626978054,(Andropadus_latirostris:11.39376313,Andropadus_virens:11.39376313):4.309864851):2.826333982,(Criniger_olivaceus:11.17616266,((Criniger_chloronotus:0.1515536817,Criniger_barbatus:0.1515536817):10.19878746,(Criniger_ndussumensis:0.8286953799,Criniger_calurus:0.8286953799):9.521645759):0.8258215255):7.353799298):1.083530262):1.194815304):1.50940126):1.235785991):3.371907453,(((((Pycnonotus_urostictus:9.644120925,(Pycnonotus_penicillatus:4.055261501,Pycnonotus_atriceps:4.055261501):5.588859424):1.244348599,(Pycnonotus_xantholaemus:2.008974519,Pycnonotus_hualon:2.008974519):8.879495006):5.983914539,((Pycnonotus_melanoleucos:10.88089273,(Pycnonotus_xanthopygos:4.730938132,Pycnonotus_eutilotus:4.730938132):6.149954599):4.29822939,((Pycnonotus_nieuwenhuisii:3.18454552,Pycnonotus_leucotis:3.18454552):2.59001175,Pycnonotus_luteolus:5.77455727):9.404564851):1.693261943):5.030498781,((((Pycnonotus_cyaniventris:3.585301934,Pycnonotus_tympanistrigus:3.585301934):5.948810051,(Pycnonotus_bimaculatus:3.77474072,Pycnonotus_squamatus:3.77474072):5.759371265):2.726330292,(Pycnonotus_melanicterus:10.72863972,Pycnonotus_erythropthalmos:10.72863972):1.531802553):4.006497021,((((Pycnonotus_blanfordi:3.872777272,Pycnonotus_flavescens:3.872777272):6.917368155,(((Pycnonotus_leucogenys:3.255270377,(Pycnonotus_barbatus:2.254318894,(Pycnonotus_capensis:1.150763675,Pycnonotus_nigricans:1.150763675):1.103555219):1.000951483):3.82014036,(Pycnonotus_goiavier:6.47300493,(Pycnonotus_jocosus:2.879451443,Pycnonotus_aurigaster:2.879451443):3.593553488):0.6024058064):0.8726953737,((Pycnonotus_taivanus:0.1971877007,Pycnonotus_sinensis:0.1971877007):3.402451053,Pycnonotus_xanthorrhous:3.599638754):4.348467357):2.842039316):1.74581718,(((Pycnonotus_simplex:2.777590515,Pycnonotus_cafer:2.777590515):6.212314355,(Pycnonotus_brunneus:5.451177198,Pycnonotus_plumosus:5.451177198):3.538727672):1.962439518,((Pycnonotus_zeylanicus:7.321987156,Pycnonotus_finlaysoni:7.321987156):0.3005484741,(Pycnonotus_priocephalus:3.357299057,Pycnonotus_striatus:3.357299057):4.265236573):3.329808758):1.583618219):2.464529237,((Spizixos_canifrons:5.04391751,Spizixos_semitorques:5.04391751):3.127501278,Pycnonotus_leucogrammicus:8.171418787):6.829073056):1.266447454):5.635943546):2.494506165,(Tricholestes_criniger:22.37641251,(((Alophoixus_phaeocephalus:15.81259531,((Alophoixus_pallidus:5.754841181,(Alophoixus_ochraceus:1.98153438,Alophoixus_affinis:1.98153438):3.773306801):3.602807419,(Alophoixus_flaveolus:4.870998312,(Alophoixus_finschii:3.35926297,Alophoixus_bres:3.35926297):1.511735341):4.486650288):6.454946711):3.669146131,Setornis_criniger:19.48174144):1.410971439,(((((Iole_virescens:3.48198717,Iole_olivacea:3.48198717):2.082438619,Iole_indica:5.564425789):4.162771914,Iole_propinqua:9.727197702):2.147066605,Ixos_palawanensis:11.87426431):5.78724358,(((Hemixos_castanonotus:4.522045341,Hemixos_flavala:4.522045341):9.0794869,((Hypsipetes_thompsoni:3.43809967,Ixos_malaccensis:3.43809967):7.300389498,Hypsipetes_mcclellandii:10.73848917):2.863043073):1.179166169,(Hypsipetes_nicobariensis:8.644915203,(((Ixos_siquijorensis:5.938637601,Ixos_philippinus:5.938637601):1.567205326,(Hypsipetes_virescens:5.126377037,(Ixos_rufigularis:5.079302545,Ixos_everetti:5.079302545):0.04707449269):2.37946589):0.98898186,((Hypsipetes_crassirostris:3.082782466,((Hypsipetes_parvirostris:1.784520198,Hypsipetes_leucocephalus:1.784520198):0.9821955861,((Hypsipetes_olivaceus:1.384063173,Hypsipetes_madagascariensis:1.384063173):0.7448773772,Hypsipetes_borbonicus:2.12894055):0.6377752347):0.3160666817):3.2000031,Ixos_amaurotis:6.282785566):2.212039221):0.1500904154):6.135783207):2.880809477):3.231204993):1.483699627):2.020976502):2.528013223)Pycnonotidae:3.056637211,((Bernieria_tenebrosa:14.24210884,(Bernieria_zosterops:9.29918337,(Bernieria_apperti:4.661328396,Bernieria_cinereiceps:4.661328396):4.637854974):4.942925474):3.086481718,Bernieria_madagascariensis:17.32859056)Sylviidae:12.65344888):1.245159986,((((((((((Megalurulus_llaneae:1.811110949,Megalurulus_mariei:1.811110949):4.557013513,((Megalurulus_rubiginosus:1.914961787,Megalurulus_whitneyi:1.914961787):1.284167037,Megalurulus_grosvenori:3.199128824):3.168995638)Sylviidae:4.736645204,((Neomixis_flavoviridis:8.15361707,Cryptosylvicola_randrianasoloi:8.15361707):2.16223064,Oxylabes_madagascariensis:10.31584771):0.7889219554):4.403643978,(Crossleyia_xanthophrys:12.4596759,Thamnornis_chloropetoides:12.4596759)Sylviidae:3.048737742):4.377492449,Donacobius_atricapilla:19.88590609):2.101490042,((Acrocephalus_palustris:0.201244682,Locustella_pryeri:0.201244682):16.38243881,(((Megalurus_albolimbatus:3.642660701,Megalurus_gramineus:3.642660701):9.144790237,(((Schoenicola_brevirostris:2.255562095,Schoenicola_platyurus:2.255562095):6.760170935,((((Bradypterus_cinnamomeus:4.162978199,(Bradypterus_lopezi:3.196304874,(Bradypterus_palliseri:1.535802216,Bradypterus_barratti:1.535802216):1.660502658):0.9666733243):0.8804329525,Bradypterus_bangwaensis:5.043411151):1.434630502,((Bradypterus_graueri:3.687891465,((Bradypterus_timorensis:1.542968018,Dromaeocercus_brunneus:1.542968018):2.144923447,Bradypterus_baboecala:3.687891465):0.0):1.676976859,(Hemitesia_neumanni:2.081195961,Bradypterus_carpalis:2.081195961):3.283672363):1.113173329):1.072599013,((Bradypterus_sylvaticus:2.373067167,Bradypterus_major:2.373067167):2.43171165,Bradypterus_accentor:4.804778817):2.745861849):1.465092365):1.860292905,((Megalurus_palustris:2.922676978,Megalurus_timoriensis:2.922676978):5.845447583,(Cincloramphus_mathewsi:2.965647311,Cincloramphus_cruralis:2.965647311):5.80247725):2.107901374):1.911425004):1.164463499,(((((Locustella_ochotensis:1.046615212,Locustella_pleskei:1.046615212):1.410307345,Locustella_certhiola:2.456922557):1.717219664,(Bradypterus_grandis:2.252154229,Bowdleria_punctata:2.252154229):1.921987992):5.497258194,(((Locustella_fasciolata:2.873436036,Randia_pseudozosterops:2.873436036):1.975159739,Bradypterus_caudatus:4.848595775):1.073659033,Eremiornis_carteri:5.922254808):3.749145607):2.661312759,((((Bradypterus_alishanensis:5.109574671,(Locustella_fluviatilis:1.784526603,Trichocichla_rufa:1.784526603):3.325048068):0.9111716051,(Buettikoferella_bivittata:3.675157075,(Bradypterus_alfredi:2.018901623,Locustella_luscinioides:2.018901623):1.656255452):2.345589201):2.519459066,(Bradypterus_luteoventris:2.599437878,Locustella_lanceolata:2.599437878):5.940767464):0.5054518452,(((Bradypterus_tacsanowskius:3.36896974,Locustella_naevia:3.36896974):0.542715645,Bradypterus_seebohmi:3.911685385):3.993636379,((Bradypterus_castaneus:2.420017367,Amphilais_seebohmi:2.420017367):4.211598305,((Bradypterus_davidi:2.118938059,Bradypterus_thoracicus:2.118938059):3.040453716,(Bradypterus_montis:1.145867204,Bradypterus_mandelli:1.145867204):4.013524572):1.472223897):1.273706091):1.140335424):3.287055987):1.619201264):2.631769053)Sylviidae:5.403712644):2.986922114,((((Hippolais_languida:5.723098973,Hippolais_olivetorum:5.723098973):1.585986029,(Hippolais_icterina:4.336587594,Hippolais_polyglotta:4.336587594):2.972497408):5.090545218,((Chloropeta_gracilirostris:10.89971804,((Acrocephalus_syrinx:3.494917904,Acrocephalus_aedon:3.494917904):6.380027315,(((Hippolais_pallida:6.003402199,(Chloropeta_similis:4.537177116,Chloropeta_natalensis:4.537177116):1.466225083):0.5506989031,Hippolais_opaca:6.554101102):1.152601282,(Hippolais_rama:2.272577745,Hippolais_caligata:2.272577745):5.434124639):2.168242836):1.02477282):0.5879287452,((((Acrocephalus_agricola:4.328414991,(Acrocephalus_concinens:3.396406661,(Acrocephalus_tangorum:1.45515824,Acrocephalus_rehsei:1.45515824):1.941248421):0.9320083301):2.224239203,((Acrocephalus_dumetorum:4.678160085,Acrocephalus_orinus:4.678160085):1.049605287,(Acrocephalus_scirpaceus:0.6666133116,Acrocephalus_baeticatus:0.6666133116):5.06115206):0.824888823):2.683485242,(((Acrocephalus_schoenobaenus:1.719868597,Acrocephalus_rodericanus:1.719868597):3.090281407,Acrocephalus_melanopogon:4.810150004):2.144735389,(Acrocephalus_bistrigiceps:6.01688785,(Chaetornis_striata:2.841460941,Acrocephalus_paludicola:2.841460941):3.175426909):0.9379975429):2.281254044):0.7552243543,(Acrocephalus_griseldis:7.087799193,(((Acrocephalus_sechellensis:1.843170293,Acrocephalus_newtoni:1.843170293):1.891688001,((Acrocephalus_gracilirostris:1.157860892,Acrocephalus_luscinius:1.157860892):1.80717892,(Acrocephalus_brevipennis:0.8302984897,Acrocephalus_rufescens:0.8302984897):2.134741322):0.7698184817):1.821078435,((((Acrocephalus_familiaris:1.160439262,(Acrocephalus_aequinoctialis:0.5757861095,Acrocephalus_australis:0.5757861095):0.5846531523):0.1790203826,(((Acrocephalus_vaughani:0.4684754977,Acrocephalus_taiti:0.4684754977):0.3641032659,(Acrocephalus_caffer:0.7005852475,(Acrocephalus_mendanae:0.3358146476,Acrocephalus_atyphus:0.3358146476):0.3647705999):0.1319935162):0.1594543862,(Acrocephalus_rimatarae:0.6214024875,Acrocephalus_kerearako:0.6214024875):0.3706306624):0.3474264945):0.1099539184,Acrocephalus_sorghophilus:1.449413563):1.405242007,(Acrocephalus_stentoreus:1.628846214,Acrocephalus_arundinaceus:1.628846214):1.225809356):2.701281159):1.531862464):2.903564598):1.496282994):0.9119834357):1.162079804,(Nesillas_typica:8.444220304,((Nesillas_brevicaudata:3.989447106,(Nesillas_mariae:2.262844129,Nesillas_lantzii:2.262844129):1.726602977):1.291711692,Nesillas_longicaudata:5.281158797):3.163061507):5.11748972)Sylviidae:11.41260822):1.849835301,((Scotocerca_inquieta:6.657307777,Amaurocichla_bocagei:6.657307777):17.80007559,((Hyliota_violacea:3.024604236,Hyliota_australis:3.024604236):7.12343776,(Hyliota_usambara:2.67856846,Hyliota_flavigaster:2.67856846):7.469473535)Sylviidae:14.30934137):2.366770184):0.3675994603,((((((Hypocryptadius_cinnamomeus:17.53670456,Kakamega_poliothorax:17.53670456):3.008358031,((Pnoepyga_pusilla:2.929659602,Pnoepyga_formosana:2.929659602):6.590594089,(Pnoepyga_albiventer:2.772867632,Pnoepyga_immaculata:2.772867632):6.747386059)Timaliidae:11.0248089):2.342970453,(((Yuhina_diademata:12.49514944,((((Yuhina_flavicollis:6.123965421,(Yuhina_bakeri:2.337963968,Yuhina_humilis:2.337963968):3.786001453):1.637844865,(Yuhina_gularis:6.133585835,Yuhina_occipitalis:6.133585835):1.62822445):1.941885069,(Yuhina_brunneiceps:5.997309643,Yuhina_nigrimenta:5.997309643):3.706385711):1.158208577,(Yuhina_everetti:2.705614251,(Yuhina_castaniceps:0.6050861562,Yuhina_torqueola:0.6050861562):2.100528095):8.156289681):1.633245504)Timaliidae:0.1568533139,(((Stachyris_nonggangensis:4.803664243,(Rhopocichla_atriceps:3.011091769,((Stachyris_nigrorum:0.6461191231,Stachyris_dennistouni:0.6461191231):0.9340083124,Stachyris_capitalis:1.580127435):1.430964334):1.792572474)Timaliidae:3.474892299,(((Stachyris_grammiceps:2.79254258,(Dasycrotapha_speciosa:2.088276284,Stachyris_leucotis:2.088276284):0.7042662962):2.872170398,Stachyris_plateni:5.664712978)Timaliidae:1.510948322,(((Stachyris_thoracica:2.623182247,(Rukia_longirostra:1.731073616,Rukia_ruki:1.731073616)Zosteropidae:0.8921086313):1.034927863,Stachyris_pygmaea:3.65811011):0.0,Stachyris_nigrocapitata:3.65811011):3.51755119):1.102895243):1.304671302,(((((Ptilocichla_mindanensis:1.131473987,Ptilocichla_leucogrammica:1.131473987):1.692791235,Ptilocichla_falcata:2.824265222)Timaliidae:5.325863919,(Cleptornis_marchei:7.592549552,(((Lophozosterops_superciliaris:5.498114894,(((Lophozosterops_dohertyi:1.670260733,Lophozosterops_javanicus:1.670260733):1.889008764,(Lophozosterops_squamiceps:1.730686299,Lophozosterops_pinaiae:1.730686299):1.828583198):1.271471652,Lophozosterops_goodfellowi:4.830741149):0.6673737452):0.1285210101,((Heleia_muelleri:1.41533042,Heleia_crassirostris:1.41533042):1.524624559,Oculocincta_squamifrons:2.939954979):2.686680926)Zosteropidae:1.814936395,(((((((((Chlorocharis_emiliae:1.113723213,Zosterops_somadikartai:1.113723213):0.7421503843,((Zosterops_atricapilla:1.272410647,(Zosterops_abyssinicus:0.3715354637,Zosterops_erythropleurus:0.3715354637):0.9008751833):0.5167773598,(Zosterops_montanus:0.857630733,Zosterops_japonicus:0.857630733):0.9315572739):0.06668559057):0.3225642218,Zosterops_everetti:2.178437819):0.6219785191,((((((Zosterops_kuehni:1.466862257,(Zosterops_conspicillatus:1.357338784,(Zosterops_meeki:0.4684669459,Zosterops_lateralis:0.4684669459):0.8888718385):0.109523473):0.07588112599,(Zosterops_flavifrons:1.329580656,(Zosterops_ficedulinus:0.779566683,(Woodfordia_superciliosa:0.5830772693,Woodfordia_lacertosa:0.5830772693):0.1964894138):0.5500139728):0.2131627276):0.4022626677,((Zosterops_luteirostris:1.261714419,(Zosterops_splendidus:0.8732000417,((Zosterops_kulambangrae:0.4144211134,Zosterops_samoensis:0.4144211134):0.3955579853,Zosterops_rendovae:0.8099790986):0.06322094304):0.3885143777):0.325077254,(Zosterops_vellalavella:0.7372233287,Zosterops_hypolais:0.7372233287):0.8495683447):0.3582143777):0.03198115952,((((Zosterops_rotensis:1.32452584,(Zosterops_griseotinctus:0.5803107063,Zosterops_murphyi:0.5803107063):0.7442151342):0.2801791487,(Zosterops_rennellianus:1.295754423,(Zosterops_tenuirostris:0.510043864,Zosterops_inornatus:0.510043864):0.7857105589):0.3089505663):0.0,Zosterops_stalkeri:1.604704989):0.1768512464,Zosterops_ceylonensis:1.781556236):0.1954309751):0.314878643,((((Zosterops_nehrkorni:0.6683930447,Zosterops_citrinella:0.6683930447):0.155448769,Zosterops_buruensis:0.8238418136):0.8811585512,(Zosterops_luteus:0.6317383223,Zosterops_hypoxanthus:0.6317383223):1.073262043):0.3383020803,(((Zosterops_oleagineus:1.129418616,Zosterops_cinereus:1.129418616):0.6123006352,Zosterops_fuscicapilla:1.741719252):0.2972875371,(Zosterops_stresemanni:0.8698764849,Zosterops_metcalfii:0.8698764849):1.169130304):0.004295656451):0.2485634085):0.4630528879,Zosterops_nigrorum:2.754918742):0.04549759675):0.04355793384,(((((Zosterops_uropygialis:0.6391181505,Zosterops_flavus:0.6391181505):0.3999775143,Zosterops_atrifrons:1.039095665):0.118395029,Zosterops_salvadorii:1.157490694):0.9597626513,(Zosterops_novaeguineae:1.08607201,Zosterops_chloris:1.08607201):1.031181335):0.0,Zosterops_anomalus:2.117253345):0.726720927)Zosteropidae:0.1425376744,(((((Speirops_melanocephalus:1.551422287,(Speirops_brunneus:1.325537048,(Speirops_lugubris:0.655746768,Speirops_leucophoeus:0.655746768):0.6697902798):0.2258852389):0.1327856141,((Zosterops_senegalensis:0.6796815077,Zosterops_mysorensis:0.6796815077):0.7074322614,(Zosterops_explorator:0.4947166592,Zosterops_poliogastrus:0.4947166592):0.8923971099):0.2970941317)Zosteropidae:0.499480089,(Micromacronus_sordidus:1.991692157,Micromacronus_leytensis:1.991692157)Timaliidae:0.1919958327):0.1208216987,(Zosterops_pallidus:1.682078032,(Zosterops_maderaspatanus:0.9426413398,Zosterops_modestus:0.9426413398):0.7394366919)Zosteropidae:0.6224316568):0.2173609102,((((Zosterops_sanctaecrucis:0.9522400682,Zosterops_natalis:0.9522400682):0.0,Zosterops_semperi:0.9522400682):1.024308355,((Zosterops_borbonicus:1.193208795,Zosterops_mouroniensis:1.193208795):0.5339004703,Zosterops_olivaceus:1.727109265):0.2494391588):0.3152657361,((Zosterops_mayottensis:1.80761639,Zosterops_palpebrosus:1.80761639):0.05824038666,Zosterops_meyeni:1.865856777):0.4259573831)Zosteropidae:0.230056439):0.4646413479):0.6789795133,Madanga_ruficollis:3.66549146):2.128008193,((Zosterops_finschii:2.326694909,(Zosterops_xanthochroa:0.8740339752,Zosterops_atriceps:0.8740339752):1.452660934):1.17766357,(Zosterops_vaughani:1.404073983,Zosterops_albogularis:1.404073983):2.100284496)Zosteropidae:2.289141174):1.461158512,((Zosterops_minor:2.087135699,Zosterops_wallacei:2.087135699):3.722292972,(((Zosterops_consobrinorum:1.144308042,Zosterops_griseovirescens:1.144308042):1.257300048,Tephrozosterops_stalkeri:2.401608091):1.594831994,(Zosterops_gibbsi:2.469979119,((Zosterops_chloronothus:1.527504077,Zosterops_minutus:1.527504077):0.0,(Megazosterops_palauensis:0.7812963533,Zosterops_grayi:0.7812963533):0.7462077236):0.9424750425):1.526460966):1.812988586)Zosteropidae:1.445229494):0.1869141344):0.1509772529):0.5575795884):0.04614368349,(Stachyris_nigricollis:2.837959838,Stachyris_hypogrammica:2.837959838)Timaliidae:5.358312985):0.5466423705,(Stachyris_whiteheadi:6.283583306,(Stachyris_striata:2.298019114,Stachyris_latistriata:2.298019114):3.985564192)Timaliidae:2.459331888):0.84031265):3.068774905):8.5986702,((((Spelaeornis_reptatus:9.769336613,((Spelaeornis_longicaudatus:5.030282736,(Spelaeornis_chocolatinus:2.668356294,(Spelaeornis_kinneari:1.472733376,Spelaeornis_caudatus:1.472733376):1.195622918):2.361926441):2.089289002,((Spelaeornis_oatesi:2.003296719,Spelaeornis_badeigularis:2.003296719):2.583609978,(Spelaeornis_formosus:1.871857519,Spelaeornis_troglodytoides:1.871857519):2.715049178):2.53266504):2.649764876):4.626974747,(((Pomatorhinus_erythrocnemis:2.863975628,(Stachyris_melanothorax:1.371011812,Pomatorhinus_horsfieldii:1.371011812):1.492963816):2.193968124,(Pomatorhinus_erythrogenys:2.535827656,(Pomatorhinus_hypoleucos:1.211658614,Pomatorhinus_gravivox:1.211658614):1.324169042):2.522116095):5.85575781,((((((Pomatorhinus_swinhoei:1.169594596,Malia_grata:1.169594596):0.5611444977,Pomatorhinus_ochraceiceps:1.730739093):2.081916059,Pomatorhinus_ferruginosus:3.812655152):3.155535622,(((Pomatorhinus_musicus:0.8948743269,(Pomatorhinus_ruficollis:0.5606133919,Pomatorhinus_schisticeps:0.5606133919):0.334260935):1.308091378,(Pomatorhinus_mcclellandi:0.7770457585,Pomatorhinus_montanus:0.7770457585):1.425919947):2.780334483,((Sphenocichla_roberti:1.768233618,Sphenocichla_humei:1.768233618):0.5747910872,Xiphirhynchus_superciliaris:2.343024705):2.640275483):1.984890586):2.106955751,((Pomatorhinus_melanurus:2.053613313,Stachyris_nigriceps:2.053613313):4.358568013,Stachyris_poliocephala:6.412181326):2.662965199):1.066915752,Stachyris_striolata:10.14206228):0.7716392842):3.482609799):1.114186815,(((((Stachyris_pyrrhops:2.155324579,Stachyris_herberti:2.155324579):0.05102899189,Stachyris_chrysaea:2.20635357):4.957912443,((Stachyris_rufifrons:2.082164044,(Stachyris_ruficeps:0.3051463694,Stachyris_ambigua:0.3051463694):1.777017675):3.208112908,(Stachyris_erythroptera:3.057282316,(Macronous_flavicollis:1.878463372,Macronous_kelleyi:1.878463372):1.178818944):2.232994636):1.873989062):2.7694295,(((Macronous_striaticeps:3.294169182,(Stachyris_maculata:1.539854104,Macronous_bornensis:1.539854104):1.754315078):1.515008963,Macronous_ptilosus:4.809178145):1.478803876,Stachyris_oglei:6.287982022):3.645713492):2.033738383,(Macronous_gularis:9.439090883,(Dumetia_hyperythra:8.330538135,Timalia_pileata:8.330538135):1.108552748):2.528343013):3.543064278)Timaliidae:4.613939662,(((Cutia_legalleni:4.482599834,Cutia_nipalensis:4.482599834):10.24049477,((((Garrulax_lineatus:9.646456437,(Garrulax_squamatus:8.576847457,(Garrulax_subunicolor:3.550576915,(Garrulax_striatus:2.663576589,Garrulax_merulinus:2.663576589):0.8870003262):5.026270542):1.06960898):1.899678598,(((Garrulax_variegatus:6.60305632,((((Garrulax_cinereifrons:1.808504287,Garrulax_chrysopterus:1.808504287):2.944659057,((Garrulax_morrisonianus:2.833267744,Garrulax_elliotii:2.833267744):0.8213463637,(Garrulax_annamensis:2.502697511,Garrulax_delesserti:2.502697511):1.151916597):1.098549237):0.0,Garrulax_rufifrons:4.753163344):0.5085580219,(Garrulax_virgatus:1.896750173,Garrulax_affinis:1.896750173):3.364971193):1.341334954):0.4060352842,Garrulax_maesi:7.009091604):0.08429594846,((Garrulax_milnei:4.91945743,(Garrulax_formosus:1.488241858,Garrulax_erythrocephalus:1.488241858):3.431215572):0.3605109872,Garrulax_melanostigma:5.279968417):1.813419136):4.452747483):2.422047871,((((((((Kupeornis_rufocinctus:2.025170881,(Kupeornis_gilberti:1.006304659,Kupeornis_chapini:1.006304659):1.018866222):1.824607156,(Turdoides_leucocephala:0.9660981456,Phyllanthus_atripennis:0.9660981456):2.883679892):0.7780810677,((Turdoides_bicolor:1.097559906,Turdoides_longirostris:1.097559906):0.9671075169,Turdoides_earlei:2.064667423):2.563191682):0.5312573498,(Turdoides_malcolmi:2.402443162,(Turdoides_fulva:1.332108399,Turdoides_plebejus:1.332108399):1.070334763):2.756673293):2.278913418,(Turdoides_subrufa:5.757785761,(Turdoides_hartlaubii:5.078762549,((Turdoides_altirostris:1.837022652,Turdoides_nipalensis:1.837022652):2.788282734,(Turdoides_affinis:4.546474827,((Turdoides_gularis:2.029051936,Turdoides_jardineii:2.029051936):0.2707223049,(Turdoides_melanops:1.425195129,Turdoides_reinwardii:1.425195129):0.8745791121):2.246700586):0.0788305596):0.4534571629):0.679023212):1.680244112):3.912062992,(((Turdoides_aylmeri:2.327964927,(Turdoides_squamulata:1.199553592,Turdoides_hindei:1.199553592):1.128411336):1.104098072,(((Turdoides_sharpei:2.11538693,((Turdoides_squamiceps:1.216832809,Turdoides_caudata:1.216832809):0.2195207329,Turdoides_striata:1.436353542):0.6790333878):0.8022845406,(Turdoides_hypoleuca:1.489741101,Turdoides_tenebrosa:1.489741101):1.42793037):0.4114689499,((Turdoides_rubiginosa:2.078278484,Turdoides_leucopygia:2.078278484):1.250861936,Turdoides_rufescens:3.329140421):0.0):0.1029225793):2.20411066,Turdoides_gymnogenys:5.63617366):5.713919206):1.543639589,(((((Garrulax_bieti:0.6890509794,Garrulax_taewanus:0.6890509794):1.515026975,Garrulax_canorus:2.204077955):0.0,Garrulax_sukatschewi:2.204077955):6.264524241,((Garrulax_leucolophus:1.390868612,Garrulax_palliatus:1.390868612):2.712154186,((Garrulax_ngoclinhensis:1.712082637,Garrulax_lugubris:1.712082637):0.75465915,(Garrulax_milleti:1.362050445,Garrulax_courtoisi:1.362050445):1.104691342):1.636281011):4.365579398):3.679812879,((((((Garrulax_imbricatus:3.250721468,(Garrulax_mitratus:1.786143552,Garrulax_davidi:1.786143552):1.464577916):2.447781941,Garrulax_pectoralis:5.698503409):0.4919890267,(((Garrulax_ruficeps:0.7688069219,Garrulax_albogularis:0.7688069219):0.7486705068,Garrulax_ferrarius:1.517477429):2.492389142,(((Garrulax_castanotis:0.6726444143,Garrulax_peninsulae:0.6726444143):0.5339297016,(Garrulax_poecilorhynchus:0.7341643463,Garrulax_berthemyi:0.7341643463):0.4724097696):0.4454742115,Garrulax_rufogularis:1.652048327):2.357818244):2.180625865):0.9127715655,(Babax_lanceolatus:3.285339867,(Babax_waddelli:1.509491859,Babax_koslowi:1.509491859):1.775848008):3.817924135):0.6451685184,(Garrulax_chinensis:7.137654552,((((Garrulax_caerulatus:1.090469959,(Garrulax_perspicillatus:0.7318030324,Garrulax_gularis:0.7318030324):0.3586669269):0.09645962641,Garrulax_nuchalis:1.186929586):0.2199029304,Garrulax_sannio:1.406832516):1.777018603,(Strophocincla_cachinnans:1.523133017,Strophocincla_fairbanki:1.523133017):1.660718102):3.953803433):0.6107779683):2.204699051,(((((Garrulax_ocellatus:3.29536733,(Garrulax_galbanus:1.639288556,Garrulax_maximus:1.639288556):1.656078774):2.175544588,Garrulax_lunulatus:5.470911918):0.3896476864,Garrulax_bicolor:5.860559605):0.0,Garrulax_calvus:5.860559605):2.407390213,((Garrulax_ruficollis:1.366298055,Garrulax_cineraceus:1.366298055):3.581598434,((Garrulax_vassali:1.74452496,Garrulax_strepitans:1.74452496):2.381097418,Garrulax_monileger:4.125622377):0.8222741115):3.320053329):1.685181754):2.195283503):0.7453173797):0.0,(Garrulax_konkakinhensis:5.01146805,(Garrulax_henrici:3.585255512,(Garrulax_austeni:1.435689895,Garrulax_yersini:1.435689895):2.149565617):1.426212538):7.882264404):1.074450453):0.1719763548,(((Leiothrix_argentauris:3.502161038,Leiothrix_lutea:3.502161038):6.602277507,((Actinodura_sodangorum:3.783943815,(((Actinodura_souliei:0.6435477369,Actinodura_waldeni:0.6435477369):1.217761096,Actinodura_morrisoniana:1.861308833):1.298651756,Actinodura_nipalensis:3.159960589):0.6239832258):5.300479204,((Minla_cyanouroptera:7.399267286,(Minla_strigula:5.644518483,Minla_ignotincta:5.644518483):1.754748803):0.3383259917,(Actinodura_egertoni:1.755467859,Actinodura_ramsayi:1.755467859):5.982125419):1.346829741):1.020015526):0.6433837293,((Liocichla_omeiensis:5.99900022,(Liocichla_steerii:4.858592318,(Liocichla_phoenicea:1.88465314,Liocichla_bugunorum:1.88465314):2.973939178):1.140407902):3.855240076,((Heterophasia_capistrata:3.927338611,(Heterophasia_pulchella:1.285303392,(Heterophasia_melanoleuca:0.2896079309,Heterophasia_desgodinsi:0.2896079309):0.9956954611):2.642035219):3.390315791,(((Heterophasia_annectens:2.125377113,Heterophasia_auricularis:2.125377113):0.8641931302,Heterophasia_gracilis:2.989570243):0.9549619898,Heterophasia_picaoides:3.944532233):3.37312217):2.536585894):0.8935819769):3.392336988):0.5829353436)Timaliidae:4.715692667,((((Robsonius_sorsogonensis:2.206419845,Robsonius_rabori:2.206419845)Timaliidae:4.130940201,Graminicola_bengalensis:6.337360046):10.996248,(((Gampsorhynchus_torquatus:3.76985062,Gampsorhynchus_rufulus:3.76985062):11.03342365,(((((Malacopteron_palawanense:1.560169597,Malacopteron_magnum:1.560169597):1.471634488,Malacopteron_cinereum:3.031804084):1.233113344,Malacopteron_affine:4.264917428):2.824660171,(Malacopteron_magnirostre:1.994208721,Malacopteron_albogulare:1.994208721):5.095368878):3.005517535,(Turdinus_marmorata:6.370271825,(Turdinus_macrodactylus:3.50789218,(Turdinus_atrigularis:2.011870486,Turdinus_rufipectus:2.011870486):1.496021695):2.862379644):3.724823309):4.70817914):0.7652310407,((((((Illadopsis_albipectus:3.020744205,Illadopsis_cleaveri:3.020744205):2.790626544,Ptyrticus_turdinus:5.81137075):1.547770126,(Illadopsis_puveli:4.116038207,Illadopsis_rufescens:4.116038207):3.243102669):2.689552847,(Illadopsis_fulvescens:7.800816793,(Illadopsis_pyrrhoptera:4.399617328,Illadopsis_rufipennis:4.399617328):3.401199465):2.24787693):3.383344071,(((Malacocincla_cinereiceps:6.205819523,((Malacocincla_sepiaria:2.654832006,Malacocincla_malaccensis:2.654832006):2.306961069,Malacocincla_perspicillata:4.961793075):1.244026448):4.973761346,Malacocincla_abbotti:11.17958087):1.445229067,((Napothera_crassa:9.462452933,Napothera_brevicaudata:9.462452933):2.430552596,(((Rimator_albostriatus:2.945838497,(Rimator_malacoptilus:1.308272204,Rimator_pasquieri:1.308272204):1.637566293):2.116914108,Jabouilleia_danjoui:5.062752604):3.659084805,(Gypsophila_crispifrons:2.582435209,Napothera_epilepidota:2.582435209):6.139402201):3.171168119):0.7318044072):0.8072278586):0.5973204219,(Kenopia_striata:12.90901608,(((Pellorneum_fuscocapillus:2.853074503,Pellorneum_ruficeps:2.853074503):6.798213307,(Pellorneum_capistratum:4.684711889,(Pellorneum_palustre:1.981200301,Pellorneum_albiventre:1.981200301):2.703511588):4.966575922):1.790115055,(Leonardina_woodi:7.703738984,(((((Trichastoma_tickelli:1.245132158,Trichastoma_pyrrogenys:1.245132158):1.443474701,Trichastoma_bicolor:2.688606859):0.6939843707,Trichastoma_buettikoferi:3.382591229):0.6306638165,Trichastoma_rostratum:4.013255046):1.429759776,Trichastoma_celebense:5.443014822):2.260724162):3.737663881):1.467613212):1.120342139):1.539147098)Timaliidae:1.765102734):1.023429638,Alcippe_poioicephala:18.35703769):1.081749587):0.6856505642):1.126235113):1.637360095):0.6909758696,Myzornis_pyrrhoura:23.57900891):1.553364736,((Lioptilus_nigricapillus:5.697596224,(Crocias_albonotatus:2.272635587,Crocias_langbianis:2.272635587):3.424960637):6.551136265,Parophasma_galinieri:12.24873249)Timaliidae:12.88364116):0.1777106664,(((((((Paradoxornis_heudei:2.732483463,Paradoxornis_guttaticollis:2.732483463):5.558419806,(Paradoxornis_gularis:2.611214754,Paradoxornis_verreauxi:2.611214754):5.679688514):3.18297643,((Paradoxornis_nipalensis:2.772603029,Paradoxornis_przewalskii:2.772603029):5.944412765,(Paradoxornis_margaritae:6.85344236,(((Paradoxornis_davidianus:2.943911612,Paradoxornis_zappeyi:2.943911612):1.593174917,Paradoxornis_flavirostris:4.537086529):0.5721888657,Paradoxornis_atrosuperciliaris:5.109275395):1.744166966):1.863573433):2.756863905):1.229751452,(((Paradoxornis_fulvifrons:2.411214842,Paradoxornis_conspicillatus:2.411214842):2.859381119,(Paradoxornis_unicolor:2.935176759,Chamaea_fasciata:2.935176759):2.335419202):6.387873036,(Paradoxornis_ruficeps:5.416528743,((Paradoxornis_alphonsianus:2.96709537,(Paradoxornis_webbianus:0.6229299031,Paradoxornis_brunneus:0.6229299031):2.344165467):0.9843279668,Paradoxornis_paradoxus:3.951423337):1.465105406):6.241940254):1.045162154)Timaliidae:3.090628266,((((Alcippe_ruficapilla:8.283870708,((Alcippe_vinipectus:4.241999844,(Alcippe_formosana:2.81722556,(Alcippe_manipurensis:0.596023602,Alcippe_cinereiceps:0.596023602):2.221201958):1.424774285):1.30105744,(Alcippe_striaticollis:2.575307044,Alcippe_klossi:2.575307044):2.967750241):2.740813423)Timaliidae:3.033366321,Rhopophilus_pekinensis:11.31723703):0.6364164912,((Chrysomma_sinense:2.686334353,Chrysomma_altirostre:2.686334353):3.482858328,Chrysomma_poecilotis:6.169192681)Timaliidae:5.784460839):2.203056953,Alcippe_chrysotis:14.15671047):1.637548944):5.026842804,((((Sylvia_borin:11.60182278,(Horizorhinus_dohrni:8.14263602,Pseudoalcippe_abyssinica:8.14263602)Timaliidae:3.459186756):1.610498921,Sylvia_atricapilla:13.2123217):4.304605397,(Sylvia_nana:13.72780925,(((((Sylvia_mystacea:3.441496749,Sylvia_melanocephala:3.441496749):1.554764933,Sylvia_cantillans:4.996261683):2.482993934,(Sylvia_rueppelli:5.542653544,Sylvia_melanothorax:5.542653544):1.936602073):1.239676722,((Sylvia_sarda:4.167947524,(Sylvia_deserticola:2.196811696,Sylvia_undata:2.196811696):1.971135828):2.901512172,(Sylvia_communis:6.205660079,Sylvia_conspicillata:6.205660079):0.8637996168):1.649472643):4.00655729,((((Sylvia_layardi:4.093375515,Sylvia_minula:4.093375515):5.040846334,(Sylvia_boehmi:7.428816863,Sylvia_subcaerulea:7.428816863):1.705404986):1.298088002,(Sylvia_curruca:7.322471733,((Sylvia_hortensis:4.46776543,Sylvia_leucomelaena:4.46776543):1.462241818,(Sylvia_lugens:2.850000084,Sylvia_buryi:2.850000084):3.080007164):1.392464485):3.109838118):1.681553658,(Sylvia_nisoria:4.639782192,Sylvia_althaea:4.639782192):7.474081317):0.6116261197):1.002319621)Sylviidae:3.789117844):0.0,Conostoma_oemodium:17.51692709):3.304175127):3.740579943,(((Alcippe_morrisonia:4.900221637,Alcippe_peracensis:4.900221637):5.113576632,((Alcippe_grotei:6.609805266,Alcippe_brunneicauda:6.609805266):0.2616553978,Alcippe_nipalensis:6.871460664):3.142337605):11.42587584,((Alcippe_rufogularis:7.258383137,(Alcippe_ludlowi:2.987162545,Alcippe_pyrrhoptera:2.987162545):4.271220592):9.897141955,(((Alcippe_castaneceps:4.676907463,Alcippe_danisi:4.676907463):8.199168358,(Alcippe_variegaticeps:4.703790959,Alcippe_cinerea:4.703790959):8.172284862):1.745257666,(Alcippe_brunnea:9.65917563,Alcippe_dubia:9.65917563):4.962157857):2.534191605):4.28414902)Timaliidae:3.122008052):0.748402152):1.881668695):1.570942983,(((((Cisticola_tinniens:8.449440055,((Cisticola_pipiens:4.325104834,(Cisticola_aridulus:1.620349027,Cisticola_dambo:1.620349027):2.704755806):2.298354161,((Cisticola_nigriloris:4.479069345,((Cisticola_carruthersi:1.522607426,Cisticola_exilis:1.522607426):2.199112208,Cisticola_ayresii:3.721719635):0.7573497097):0.9510722581,(Cisticola_natalensis:4.095465012,((Cisticola_cherina:2.890311926,(Cisticola_juncidis:0.8487825117,Cisticola_cinereolus:0.8487825117):2.041529414):0.5084283538,Cisticola_njombe:3.398740279):0.6967247327):1.334676591):1.193317392):1.82598106):6.318956523,(((((Cisticola_haesitatus:4.111312415,(Cisticola_robustus:2.509459425,Cisticola_textrix:2.509459425):1.60185299):2.280904909,Cisticola_angusticauda:6.392217324):2.332630435,((((Cisticola_rufilatus:1.667357136,Cisticola_eximius:1.667357136):3.135537862,(Cisticola_bodessa:2.007783981,Cisticola_rufus:2.007783981):2.795111018):1.592334329,((Cisticola_erythrops:1.733830195,Cisticola_restrictus:1.733830195):3.971384317,(Cisticola_nanus:2.092390544,Cisticola_guinea:2.092390544):3.612823968):0.6900148163):1.525462269,((Cisticola_chiniana:3.069004618,(Cisticola_cantans:1.670226952,Cisticola_aberdare:1.670226952):1.398777666):2.885006857,(((Cisticola_galactotes:1.523623407,Cisticola_bulliens:1.523623407):2.492456064,(Cisticola_brachypterus:1.833265089,Cisticola_discolor:1.833265089):2.182814383):0.7708220103,Cisticola_troglodytes:4.786901482):1.167109994):1.966680121):0.8041561632):1.386234855,Cisticola_melanurus:10.11108261):0.5646683903,((((Cisticola_subruficapilla:3.531786185,(Cisticola_ruficeps:1.293976407,Cisticola_anonymus:1.293976407):2.237809778):3.023535299,Cisticola_fulvicapilla:6.555321485):1.753249426,((Cisticola_hunteri:2.072952361,Cisticola_woosnami:2.072952361):4.587902966,((Cisticola_brunnescens:2.422129271,(Cisticola_lateralis:2.158026288,Cisticola_aberrans:2.158026288):0.2641029829):2.993702662,Cisticola_chubbi:5.415831933):1.245023394):1.647715584):1.707543474,Cisticola_lais:10.01611438):0.65963662):4.092645573)Cisticolidae:3.39271691,((((Hypergerus_atriceps:8.329228916,(Eminia_lepida:3.342380642,Phyllolais_pulchella:3.342380642):4.986848274):3.591837865,Euryptila_subcinnamomea:11.92106678)Cisticolidae:2.953940127,(Bathmocercus_winifredae:14.40425912,(Bathmocercus_rufus:2.657622751,Bathmocercus_cerviniventris:2.657622751):11.74663637)Sylviidae:0.4707477845):1.048273892,Incana_incana:15.9232808):2.237832689):2.578378054,(((((Phragmacia_substriata:4.146023591,Urolais_epichlorus:4.146023591)Cisticolidae:8.120641413,((Artisornis_metopias:2.810690417,Artisornis_moreaui:2.810690417)Sylviidae:4.175172266,(Oreolais_pulchra:5.80705591,Oreolais_ruwenzorii:5.80705591)Cisticolidae:1.178806773):5.280802321):1.4278113,((Prinia_robertsi:5.474913193,(Prinia_buchanani:3.323602903,(Prinia_hypoxantha:3.084681868,(Prinia_leucopogon:1.559781368,Prinia_leontica:1.559781368):1.5249005):0.2389210345):2.151310291):2.271255879,Malcorus_pectoralis:7.746169072)Cisticolidae:5.948307232):5.251853717,((((Heliolais_erythropterus:8.345913277,((Graueria_vittata:2.979887576,Prinia_somalica:2.979887576):2.815025358,(Prinia_rufescens:4.578104962,(Prinia_gracilis:2.971534095,(Prinia_hodgsonii:2.971534095,(Prinia_inornata:2.13326068,Prinia_bairdii:2.13326068):0.8382734155):0.0):1.606570866)Cisticolidae:1.216807972):2.551000344):1.103953959,((Prinia_socialis:4.130105107,((Prinia_burnesii:2.817694162,(Prinia_subflava:2.031577298,Prinia_fluviatilis:2.031577298):0.7861168648):0.0,Drymocichla_incana:2.817694162):1.312410944):2.132238342,(Prinia_maculosa:2.248252486,Prinia_flavicans:2.248252486):4.014090962)Cisticolidae:3.187523787):4.479433522,((((Prinia_molleri:3.873197345,(Prinia_polychroa:2.398892622,Prinia_crinigera:2.398892622):1.474304723):3.167877043,Prinia_atrogularis:7.041074388):0.5459958226,(Prinia_flaviventris:2.611015104,Prinia_cinereocapilla:2.611015104):4.976055107):4.319775549,(Prinia_familiaris:3.61206921,Prinia_sylvatica:3.61206921):8.29477655)Cisticolidae:2.022454998):2.235202699,((((Orthotomus_ruficeps:2.054351769,Orthotomus_castaneiceps:2.054351769):2.743849139,(Orthotomus_sericeus:1.951185501,Orthotomus_frontalis:1.951185501):2.847015407):2.996498144,(((Orthotomus_cinereiceps:1.85084242,Orthotomus_nigriceps:1.85084242):1.748659096,Orthotomus_derbianus:3.599501515):1.148331515,(Orthotomus_samarensis:2.351008819,Orthotomus_atrogularis:2.351008819):2.396824211):3.046866022):4.348670023,((Orthotomus_sutorius:3.048985817,Orthotomus_sepium:3.048985817):1.875120528,Orthotomus_heterolaemus:4.924106345):7.21926273)Sylviidae:4.021134382):2.781826563):0.2856546886,(((Eremomela_usticollis:2.539330009,Eremomela_atricollis:2.539330009)Sylviidae:9.390578436,((Eremomela_gregalis:1.969233943,Eremomela_pusilla:1.969233943)Sylviidae:6.589494805,((Eremomela_turneri:2.120230967,Eremomela_scotops:2.120230967)Sylviidae:6.016246674,((Eremomela_flavicrissalis:4.389728306,(Eremomela_canescens:1.95483554,Eremomela_icteropygialis:1.95483554):2.434892766):2.649255214,(Eremomela_badiceps:2.225897684,Eremomela_salvadorii:2.225897684):4.813085836):1.097494121):0.4222511063):3.371179697):4.164052541,(((Spiloptila_clamans:4.796305805,Spiloptila_rufifrons:4.796305805):10.14087181,(((((((Apalis_ruddi:3.251209707,((Apalis_flavigularis:1.151384685,Apalis_chariessa:1.151384685):0.0,Apalis_lynesi:1.151384685):2.099825023):0.6936343952,Apalis_porphyrolaema:3.944844103):2.915689585,(Apalis_melanocephala:2.628730003,Apalis_bamendae:2.628730003):4.231803684):1.499407037,(((Apalis_karamojae:1.82749887,Apalis_chapini:1.82749887):1.387269993,(Apalis_sharpii:2.004372736,Apalis_rufogularis:2.004372736):1.210396127):2.475026255,(Apalis_alticola:1.298626636,Apalis_cinerea:1.298626636):4.391168482):2.670145607):2.098070798,((Apalis_personata:3.958675568,(Apalis_binotata:2.752161396,Apalis_goslingi:2.752161396):1.206514172):2.967242602,(Apalis_fuscigularis:2.606945051,Apalis_flavida:2.606945051):4.318973118):3.532093353):1.199024683,Apalis_jacksoni:11.65703621):1.26860323,(Apalis_nigriceps:6.238971136,(Apalis_thoracica:3.617773142,(Apalis_chirindensis:2.271408233,Apalis_argentea:2.271408233):1.346364909):2.621197994):6.686668299):2.011538182)Cisticolidae:0.5441500046,((Camaroptera_chloronota:11.08821743,(Camaroptera_simplex:8.265655247,(((Camaroptera_superciliaris:2.928548603,Camaroptera_brachyura:2.928548603):1.812067462,Camaroptera_undosa:4.740616065):0.8862456772,Camaroptera_fasciolata:5.626861742):2.638793504):2.822562184)Cisticolidae:1.927039162,Poliolais_lopezi:13.01525659):2.466071029):0.6126333636):3.138023723):1.507506833):2.210118727,((Neomixis_tenella:5.453365945,Neomixis_striatigula:5.453365945):7.556507759,Neomixis_viridis:13.0098737)Timaliidae:9.939736565):5.813085724):2.464503436):1.987731784):1.521191407):0.1433113947):7.349109012):3.364084912,((((((((((Certhia_nipalensis:3.546090484,Certhia_tianquanensis:3.546090484):4.877500768,(Certhia_manipurensis:4.088124477,Certhia_discolor:4.088124477):4.335466776):3.963968233,(Certhia_himalayana:10.52083319,((Certhia_familiaris:1.703643236,Certhia_americana:1.703643236):5.281296355,(Certhia_brachydactyla:5.852978425,Certhia_hodgsoni:5.852978425):1.131961167):3.535893594):1.8667263)Certhiidae:12.94163692,(Tichodroma_muraria:6.148906173,Salpornis_spilonotus:6.148906173):19.18029023):3.322686113,(((((Odontorchilus_cinereus:5.180429379,Odontorchilus_branickii:5.180429379):8.018552623,(Campylorhynchus_brunneicapillus:8.486693223,((Campylorhynchus_yucatanicus:5.79569755,((Campylorhynchus_griseus:3.060885061,Campylorhynchus_chiapensis:3.060885061):1.475000947,((Campylorhynchus_gularis:3.363764949,Campylorhynchus_jocosus:3.363764949):0.4910108796,Campylorhynchus_rufinucha:3.854775829):0.6811101784):1.259811542):2.22542798,((Campylorhynchus_turdinus:4.895248673,Campylorhynchus_nuchalis:4.895248673):1.072685327,((Campylorhynchus_fasciatus:3.192573617,(Campylorhynchus_albobrunneus:1.665680252,Campylorhynchus_zonatus:1.665680252):1.526893365):1.259451795,Campylorhynchus_megalopterus:4.452025412):1.515908588):2.05319153):0.4655676933):4.712288779):2.835969945,((((Thryomanes_bewickii:10.00661847,(Thryothorus_ludovicianus:6.245263545,Henicorhina_leucosticta:6.245263545):3.761354928):4.157614883,((((Thryothorus_pleurostictus:6.53345601,(Thryothorus_eisenmanni:3.040287562,Thryothorus_sinaloa:3.040287562):3.493168449):3.052466935,Thryothorus_rufalbus:9.585922945):2.407862199,((Thryothorus_thoracicus:3.365812004,Thryothorus_leucopogon:3.365812004):5.754105606,((((Thryothorus_semibadius:0.7776899806,Thryothorus_nicefori:0.7776899806):4.342867481,(Thryothorus_nigricapillus:2.518487829,Ferminia_cerverai:2.518487829):2.602069633):1.485259008,(Thryothorus_superciliaris:5.921993766,((Thryothorus_guarayanus:3.748078369,Thryothorus_leucotis:3.748078369):0.7008835914,Thryothorus_longirostris:4.448961961):1.473031805):0.6838227037):1.297767566,Thryothorus_modestus:7.903584036):1.216333574):2.873867535):0.3421533948,((Henicorhina_leucophrys:3.118494261,Thryothorus_griseus:3.118494261):7.842687095,((Thryothorus_fasciatoventris:8.137096901,((Thryothorus_euophrys:6.10861916,Thryothorus_mystacalis:6.10861916):1.584056617,(Thryothorus_genibarbis:6.755725773,Thryothorus_coraya:6.755725773):0.9369500045):0.4444211242):0.434812058,(Henicorhina_negreti:5.463651996,(((Thryothorus_rutilus:3.037097001,Thryothorus_maculipectus:3.037097001):1.426705842,((Henicorhina_leucoptera:1.777043157,Thryothorus_felix:1.777043157):2.071544952,(Thryothorus_spadix:1.46881428,Thryothorus_sclateri:1.46881428):2.379773828):0.6152147354):0.3859057949,Thryothorus_atrogularis:4.849708638):0.613943358):3.108256963):2.389272397):1.374757184):1.828294817):0.1731673156,(Thryorchilus_browni:11.07606341,(((Cistothorus_palustris:2.904270152,Cistothorus_apolinari:2.904270152):5.057331501,(Cistothorus_meridae:2.701652144,Cistothorus_platensis:2.701652144):5.259949509):2.834004199,((Troglodytes_troglodytes:2.88962624,Troglodytes_tanneri:2.88962624):7.724758409,(((Troglodytes_monticola:2.626104188,Troglodytes_solstitialis:2.626104188):2.328483737,((Troglodytes_ochraceus:3.094173956,Troglodytes_rufulus:3.094173956):0.9280386772,Troglodytes_rufociliatus:4.022212633):0.9323752916):1.922651285,(Troglodytes_cobbi:3.815000012,(Troglodytes_sissonii:2.306445126,Troglodytes_aedon:2.306445126):1.508554886):3.062239197):3.737145441):0.1812212026):0.2804575608):3.261337259):0.6762952753,((Cinnycerthia_olivascens:8.338590329,(Cinnycerthia_unirufa:5.591537852,(Cinnycerthia_fulva:3.240012959,Cinnycerthia_peruana:3.240012959):2.351524893):2.747052476):5.205589487,(Uropsila_leucogastra:10.50651854,(Cyphorhinus_arada:5.819242178,(Cyphorhinus_thoracicus:2.842423313,Cyphorhinus_phaeocephalus:2.842423313):2.976818864):4.687276367):3.037661271):1.469516131):1.021256):1.988716912,((Microcerculus_marginatus:9.057224352,((Microcerculus_philomela:2.862598425,Microcerculus_bambla:2.862598425):2.549385235,Microcerculus_ustulatus:5.41198366):3.645240692):6.18398393,(((Hylorchilus_sumichrasti:3.768616462,Hylorchilus_navai:3.768616462):5.987324617,Catherpes_mexicanus:9.755941079):4.502262545,Salpinctes_obsoletus:14.25820362):0.9830046577):2.782460577)Troglodytidae:6.411692712,((((Polioptila_dumicola:5.826637318,(Polioptila_plumbea:4.727457086,((Polioptila_clementsi:3.248582563,((Polioptila_melanura:2.197274411,(Polioptila_guianensis:1.366591559,Polioptila_californica:1.366591559):0.830682852):0.7664314473,(Polioptila_albiloris:2.360110206,(Polioptila_nigriceps:1.14632451,Polioptila_schistaceigula:1.14632451):1.213785697):0.6035956517):0.2848767052):1.478874523,Polioptila_caerulea:4.727457086):0.0):1.099180233):2.185373341,(Polioptila_lembeyei:2.238900021,Polioptila_lactea:2.238900021):5.773110639):5.776858631,(Microbates_collaris:3.430540921,Microbates_cinereiventris:3.430540921):10.35832837):2.326677025,Ramphocaenus_melanurus:16.11554632)Polioptilidae:8.319815256):4.216520945):3.541641609,(((Sitta_neumayer:0.6140067052,Sitta_tephronota:0.6140067052):5.250338236,Sitta_azurea:5.864344941):14.09112209,((((((Sitta_oenochlamys:1.588201767,Sitta_castanea:1.588201767):3.681195185,((Sitta_yunnanensis:1.797210905,Sitta_frontalis:1.797210905):1.36281676,Sitta_cashmirensis:3.160027665):2.109369287):1.00550425,Sitta_magna:6.274901203):4.584691552,((Sitta_pusilla:7.079859629,(Sitta_pygmaea:2.782948132,Sitta_victoriae:2.782948132):4.296911497):3.779733126,((Sitta_formosa:3.86151629,(Sitta_krueperi:1.974762121,(Sitta_nagaensis:0.2785067785,Sitta_ledanti:0.2785067785):1.696255343):1.886754168):3.295386139,(Sitta_canadensis:5.232912578,(Sitta_leucopsis:1.591270155,(Sitta_whiteheadi:1.199846385,Sitta_villosa:1.199846385):0.3914237699):3.641642423):1.923989851):3.702690326):0.0):2.563770698,((Sitta_solangiae:4.08626065,Sitta_himalayensis:4.08626065):5.585392609,Sitta_europaea:9.671653259):3.751710194):1.786186813,Sitta_carolinensis:15.20955027):4.745916768)Sittidae:12.23805709):6.636888185,(((((((Rhabdornis_grandis:3.893348371,Rhabdornis_inornatus:3.893348371):7.051205839,Rhabdornis_mystacalis:10.94455421)Rhabdornithidae:8.019944888,(((Enodes_erythrophris:5.918978969,Scissirostrum_dubium:5.918978969):1.933842611,(Aplonis_dichroa:5.432755776,(((Aplonis_feadensis:1.365490361,Aplonis_cantoroides:1.365490361):2.444678106,((Aplonis_panayensis:2.384626068,((Aplonis_atrifusca:1.09429309,Aplonis_minor:1.09429309):0.4426391028,Aplonis_santovestris:1.536932193):0.8476938752):0.5067312085,((Aplonis_striata:1.445705459,Aplonis_magna:1.445705459):0.5918073884,Aplonis_zelandica:2.037512848):0.8538444291):0.9188111904):0.787674578,((((Aplonis_mysolensis:1.408263232,Aplonis_grandis:1.408263232):2.251397288,(Aplonis_brunneicapillus:2.193408346,(Aplonis_pelzelni:0.5105004139,Aplonis_metallica:0.5105004139):1.682907932):1.466252174):0.1137582738,((Aplonis_tabuensis:1.395697872,Aplonis_cinerascens:1.395697872):1.94934601,Aplonis_insularis:3.345043882):0.4283749123):0.5532581765,((Aplonis_crassa:1.254648627,Aplonis_mystacea:1.254648627):0.4507595008,Aplonis_opaca:1.705408128):2.621268843):0.2711660745):0.8349127308):2.420065804):0.6212582344,(((Ampeliceps_coronatus:4.849940019,(Gracula_religiosa:1.662505426,Gracula_ptilogenys:1.662505426):3.187434594):0.8670818899,(Mino_anais:4.070479627,Mino_dumontii:4.070479627):1.646542282):0.4620698411,((((Basilornis_mirandus:1.439861813,Basilornis_galeatus:1.439861813):0.7616084427,Basilornis_corythaix:2.201470256):1.87963665,(Sarcops_calvus:2.149541825,(Streptocitta_albertinae:1.010566527,Streptocitta_albicollis:1.010566527):1.138975297):1.931565081):1.774698023,Basilornis_celebensis:5.855804929):0.3232868213):2.294988065)Sturnidae:10.49041928):1.702909733,(((Creatophora_cinerea:8.145571048,((Sturnus_roseus:7.189882,(((Sturnus_philippensis:1.48177277,Sturnus_sturninus:1.48177277):3.921261718,(Sturnus_contra:3.884693978,Sturnus_nigricollis:3.884693978):1.51834051):1.358891437,((Leucopsar_rothschildi:5.1019688,((((Sturnus_malabaricus:0.87033913,Sturnus_erythropygius:0.87033913):0.9796047097,Sturnus_pagodarum:1.84994384):0.7736158609,Sturnus_sinensis:2.623559701):1.826697469,Sturnus_albofrontatus:4.45025717):0.6517116301):0.6469621442,((Sturnus_cineraceus:4.123218042,Sturnus_sericeus:4.123218042):0.6146384898,((((Acridotheres_albocinctus:0.6452076693,(Acridotheres_cristatellus:0.3613256288,Acridotheres_grandis:0.3613256288):0.2838820405):0.5584091771,(Acridotheres_fuscus:0.5231377929,Acridotheres_cinereus:0.5231377929):0.6804790535):0.7534741264,(Sturnus_burmannicus:0.9180606716,Sturnus_melanopterus:0.9180606716):1.039030301):0.8091966611,(Acridotheres_ginginianus:1.539719491,Acridotheres_tristis:1.539719491):1.226568143):1.971568898):1.011074412):1.012994981):0.4279560751):0.8143775251,(Sturnus_unicolor:0.2774172643,Sturnus_vulgaris:0.2774172643):7.726842261):0.1413115226):7.093153153,(Cinnyricinclus_leucogaster:13.07335658,Saroglossa_aurata:13.07335658):2.165367622):0.730095876,((((Lamprotornis_corruscus:12.31261628,((Lamprotornis_cupreocauda:4.477992093,Lamprotornis_purpureiceps:4.477992093):0.8311598145,Lamprotornis_elisabeth:5.309151907):7.003464371):1.788159259,((Lamprotornis_hildebrandti:7.119079517,Lamprotornis_shelleyi:7.119079517):5.502183253,((((Lamprotornis_mevesii:3.194358578,Cosmopsarus_unicolor:3.194358578):3.530238046,(Lamprotornis_purpuroptera:2.399141014,Lamprotornis_caudatus:2.399141014):4.325455609):0.7510232238,Lamprotornis_australis:7.475619848):3.787980866,(((Cosmopsarus_regius:7.665606559,(Lamprotornis_ornatus:1.011386214,Lamprotornis_splendidus:1.011386214):6.654220345):0.8790667077,((Lamprotornis_superbus:5.103590727,Lamprotornis_pulcher:5.103590727):0.9699258284,(Spreo_bicolor:5.302477209,(Spreo_albicapillus:2.766011187,Spreo_fischeri:2.766011187):2.536466022):0.7710393464):2.471156712):1.51001969,((Lamprotornis_purpureus:6.751379312,(Lamprotornis_chalybaeus:5.98778239,(Lamprotornis_nitens:3.777100286,Lamprotornis_chalcurus:3.777100286):2.210682104):0.7635969216):0.6728333626,((Lamprotornis_chloropterus:2.331046246,Lamprotornis_acuticaudus:2.331046246):3.656249088,Coccycolius_iris:5.987295335):1.43691734):2.630480282):1.208907757):1.357662057):1.479512767):0.1658304375,((Neocichla_gutturalis:11.76717725,Saroglossa_spiloptera:11.76717725):1.450199998,((Speculipastor_bicolor:11.46361202,(Cinnyricinclus_sharpii:8.35885845,(Cinnyricinclus_femoralis:7.37271122,(Poeoptera_lugubris:2.789457619,(Poeoptera_kenricki:1.630971191,Poeoptera_stuhlmanni:1.630971191):1.158486428):4.583253601):0.9861472302):3.104753571):0.717907329,Grafisia_torquata:12.18151935):1.035857901):1.049228724):0.5062896487,(Onychognathus_tenuirostris:11.51067405,(Onychognathus_nabouroup:10.03605497,(((Onychognathus_walleri:6.098749961,Onychognathus_fulgidus:6.098749961):1.093859451,((Onychognathus_albirostris:5.625527913,Onychognathus_tristramii:5.625527913):0.879576462,((Onychognathus_frater:2.42774313,Onychognathus_blythii:2.42774313):0.7637051543,Onychognathus_salvadorii:3.191448284):3.31365609):0.6875050375):0.5277409664,(Onychognathus_morio:2.898844358,Onychognathus_neumanni:2.898844358):4.821506021):2.315704587):1.474619086):3.262221572):1.195924452)Sturnidae:4.698588754):1.185697024,(((((((Mimus_macdonaldi:0.3348630878,Mimus_melanotis:0.3348630878):3.038517214,(Mimus_parvulus:2.636140042,Mimus_trifasciatus:2.636140042):0.7372402602):1.056470295,((((Mimus_gilvus:1.610248353,Mimus_polyglottos:1.610248353):0.7182547856,Mimus_graysoni:2.328503139):1.277198884,Mimus_longicaudatus:3.605702023):0.4991417984,Mimus_gundlachii:4.104843822):0.325006775):0.6198380626,((Mimus_patagonicus:1.647201537,Mimus_thenca:1.647201537):1.776810539,((Mimus_triurus:0.697838924,Mimus_dorsalis:0.697838924):1.657522002,Mimus_saturninus:2.355360926):1.068651149):1.625676584):4.377959609,Oreoscoptes_montanus:9.427648269):2.877584416,(((Toxostoma_cinereum:1.235683546,Toxostoma_bendirei:1.235683546):6.771528791,(Toxostoma_redivivum:6.365301059,(Toxostoma_crissale:5.397106244,Toxostoma_lecontei:5.397106244):0.9681948147):1.641911278):1.637622549,((Toxostoma_ocellatum:7.199815875,(Toxostoma_rufum:4.59842633,(Toxostoma_guttatum:3.79735969,Toxostoma_longirostre:3.79735969):0.80106664):2.601389545):0.8368900138,Toxostoma_curvirostre:8.036705888):1.608128997):2.6603978):2.666152573,((Melanotis_caerulescens:5.507528422,Melanotis_hypoleucus:5.507528422):6.142326702,((Melanoptila_glabrirostris:6.185252196,(Ramphocinclus_brachyurus:4.900514184,((Margarops_fuscatus:3.581896978,(Cinclocerthia_gutturalis:1.201399705,Cinclocerthia_ruficauda:1.201399705):2.380497273):0.6606026631,Margarops_fuscus:4.242499641):0.6580145431):1.284738011):0.4466736536,Dumetella_carolinensis:6.631925849):5.017929274):3.321530134)Mimidae:6.881720598):1.139922746,(Buphagus_africanus:6.21368304,Buphagus_erythrorhynchus:6.21368304)Sturnidae:16.77934556):5.078526543,((Cinclus_mexicanus:13.3837781,(Cinclus_leucocephalus:6.766160734,((Cinclus_pallasii:4.7456369,Cinclus_cinclus:4.7456369):0.9257811633,Cinclus_schulzi:5.671418064):1.09474267):6.617617365)Cinclidae:11.20144345,((((Sialia_sialis:5.095864339,(Sialia_currucoides:3.992576618,Sialia_mexicana:3.992576618):1.10328772):13.00593269,(((Myadestes_obscurus:7.439034713,Myadestes_townsendi:7.439034713):1.259196695,(((Myadestes_occidentalis:2.645145213,Myadestes_palmeri:2.645145213):2.945436856,Myadestes_unicolor:5.590582069):2.181387723,((((Myadestes_coloratus:0.9613276198,Myadestes_melanops:0.9613276198):1.650631087,Myadestes_ralloides:2.611958707):3.891398009,(Myadestes_genibarbis:2.652367524,Myadestes_lanaiensis:2.652367524):3.850989191):0.5319538474,Myadestes_elisabeth:7.035310563):0.7366592292):0.9262616155):6.988665726,((Neocossyphus_rufus:5.320127415,(Stizorhina_finschi:3.652244545,Stizorhina_fraseri:3.652244545):1.66788287):6.570521374,Neocossyphus_poensis:11.89064879):3.796248345):2.414899896)Turdidae:1.54613987,((((((Zoothera_imbricata:8.70251824,(Zoothera_dixoni:7.953178863,(Zoothera_leucolaema:3.326264438,Zoothera_mollissima:3.326264438):4.626914426):0.7493393769):4.214421029,(((Zoothera_dauma:6.216208718,(Zoothera_major:3.568579976,((Zoothera_heinei:2.563190586,Zoothera_talaseae:2.563190586):0.7064273111,Zoothera_lunulata:3.269617897):0.298962079):2.647628742):1.470612101,(Zoothera_andromedae:2.96915205,Zoothera_joiceyi:2.96915205):4.71766877):3.478178769,(Zoothera_marginata:8.734986066,Zoothera_monticola:8.734986066):2.430013523):1.75193968)Turdidae:2.269844328,((Chlamydochaera_jefferyi:3.698440778,Grandala_coelicolor:3.698440778):5.952698979,(((Cochoa_azurea:2.069200047,Cochoa_purpurea:2.069200047):1.332928377,Cochoa_beccarii:3.402128424):2.384857047,Cochoa_viridis:5.786985471)Turdidae:3.864154286):5.535643839):0.8015091564,(((((Zoothera_citrina:8.260845908,(Zoothera_dohertyi:5.941112394,(((Zoothera_schistacea:4.945580961,(Zoothera_cinerea:4.167387956,(Zoothera_erythronota:0.2354602256,Zoothera_mendeni:0.2354602256):3.93192773):0.7781930053):0.0,Zoothera_peronii:4.945580961):0.329803052,Zoothera_interpres:5.275384013):0.665728381):2.319733514):1.313197845,(Zoothera_dumasi:3.301998217,Zoothera_spiloptera:3.301998217):6.272045536):0.8804115998,(((Zoothera_turipavae:6.191428587,(Zoothera_oberlaenderi:6.191428587,(Zoothera_tanganjicae:4.778655321,Zoothera_piaggiae:4.778655321):1.412773266):0.0):1.585458519,((Zoothera_wardii:6.112982636,Zoothera_crossleyi:6.112982636):0.8242301947,Zoothera_gurneyi:6.93721283):0.8396742754):1.491790083,(Zoothera_princei:6.459547617,Zoothera_camaronensis:6.459547617):2.809129572):1.185778165):2.139444951,(Geomalia_heinrichi:4.205565541,Zoothera_guttata:4.205565541):8.388334763):2.853687403,((((Turdus_philomelos:11.02708597,Turdus_viscivorus:11.02708597):1.507753192,((((((Turdus_leucops:3.127590287,Turdus_daguae:3.127590287):3.935742672,Turdus_pelios:7.063332959):0.6926529302,((Turdus_reevei:6.814650163,(((Turdus_fulviventris:4.803223567,((Turdus_olivater:3.099991367,(Turdus_nigriceps:2.570968172,(Turdus_fuscater:1.928097192,Turdus_serranus:1.928097192):0.64287098):0.5290231958):0.8343265776,Turdus_chiguanco:3.934317945):0.8689056223):0.8497682428,(((Turdus_ignobilis:0.7370106523,Turdus_maranonicus:0.7370106523):1.179897975,Turdus_amaurochalinus:1.916908627):1.447512997,Nesocichla_eremita:3.364421624):2.288570186):0.7286914045,((((Turdus_leucomelas:4.416021747,(Turdus_fumigatus:2.425257318,Turdus_hauxwelli:2.425257318):1.990764429):0.7638879705,(Turdus_obsoletus:4.624479749,(((Turdus_grayi:1.96828998,(Turdus_nudigenis:1.66283294,Turdus_haplochrous:1.66283294):0.30545704):0.305271343,Turdus_maculirostris:2.273561323):0.736129292,Turdus_rufiventris:3.009690615):1.614789134):0.555429968):0.3482239267,(Turdus_lawrencii:5.279710103,(Turdus_albicollis:4.08465461,Turdus_assimilis:4.08465461):1.195055493):0.2484235415):0.3668034027,(Turdus_rufopalliatus:5.60362087,Turdus_flavipes:5.60362087):0.2913161769):0.4867461679):0.4329669484):0.4839427745,Turdus_falcklandii:7.298592938):0.4573929516):0.7739640655,((((Turdus_libonyanus:4.423429857,Turdus_bewsheri:4.423429857):2.952496808,(((Turdus_swalesi:5.60359724,(Turdus_aurantius:3.795624872,Turdus_plumbeus:3.795624872):1.807972368):0.4866327177,Turdus_jamaicensis:6.090229958):0.6479140772,((Turdus_infuscatus:3.430212275,Turdus_nigrescens:3.430212275):0.5935119594,(Turdus_rufitorques:0.6096940339,Turdus_migratorius:0.6096940339):3.414030201):2.7144198):0.6377826296):0.4752649461,Turdus_olivaceofuscus:7.851191611):0.2589079289,(((((Turdus_hortulorum:1.401878935,Turdus_cardis:1.401878935):2.125219512,(Turdus_dissimilis:2.162766878,Turdus_unicolor:2.162766878):1.36433157):0.03576710242,Turdus_subalaris:3.56286555):1.60089539,Turdus_boulboul:5.16376094):1.72736234,(((Turdus_kessleri:4.318739501,(Turdus_rubrocanus:3.270175639,Turdus_albocinctus:3.270175639):1.048563862):1.059685367,(Turdus_pilaris:5.059279405,((Turdus_ruficollis:1.946485416,Turdus_naumanni:1.946485416):1.307668356,Turdus_torquatus:3.254153772):1.805125633):0.319145464):0.950100819,(Turdus_poliocephalus:3.777426663,(((Turdus_feae:1.248767418,Turdus_obscurus:1.248767418):0.4291942291,Turdus_pallidus:1.677961647):0.8498841473,(Turdus_chrysolaus:0.9775028032,Turdus_celaenops:0.9775028032):1.550342991):1.249580869):2.551099024):0.5625975925):1.218976259):0.4198504152):0.44548766,((Turdus_merula:6.511687724,Turdus_menachensis:6.511687724):1.407768949,Turdus_tephronotus:7.919456673):1.055980942):0.2711892207,((Turdus_plebejus:6.263247779,(Turdus_helleri:4.704989469,Turdus_olivaceus:4.704989469):1.55825831):1.372729722,(Turdus_iliacus:6.777065333,(Turdus_lherminieri:6.659901691,Turdus_ludoviciae:6.659901691):0.1171636419):0.8589121679):1.610649335):3.288212331):1.835857877,(Turdus_mupinensis:8.606590868,Psophocichla_litsitsirupa:8.606590868):5.764106176):1.058378622,Zoothera_sibirica:15.42907567):0.01851204095)Turdidae:0.5407050457):0.3658353808,((((Entomodestes_leucotis:1.578814607,Entomodestes_coracinus:1.578814607):6.286308934,Cichlopsis_leucogenys:7.865123541):5.340982623,((((Catharus_gracilirostris:5.389110672,(((Catharus_bicknelli:1.405578051,(Catharus_minimus:1.028813636,Catharus_fuscescens:1.028813636):0.3767644148):2.560143977,Catharus_frantzii:3.965722028):0.9848656593,(Catharus_guttatus:3.267738542,Catharus_occidentalis:3.267738542):1.682849145):0.438522985):1.734593068,Catharus_ustulatus:7.12370374):1.480607657,((Catharus_dryas:5.463436896,Catharus_fuscater:5.463436896):1.31930689,(Catharus_aurantiirostris:5.980528234,Catharus_mexicanus:5.980528234):0.8022155516):1.821567611):3.76778481,(Zoothera_pinicola:11.52847739,(Zoothera_everetti:4.169205566,Hylocichla_mustelina:4.169205566):7.359271819):0.8436188218):0.8340099571):1.54072735,(Zoothera_margaretae:4.42318481,Zoothera_naevia:4.42318481):10.3236487)Turdidae:1.60729462):0.1869004951,(Zoothera_machiki:7.200304948,Cataponera_turdoides:7.200304948)Turdidae:9.340723681):3.106908271):3.898258378,(((((((((((Brachypteryx_stellata:3.48851905,Brachypteryx_montana:3.48851905):3.863321292,(Brachypteryx_leucophrys:2.641643702,Brachypteryx_hyperythra:2.641643702):4.71019664)Turdidae:3.938901187,((Luscinia_pectardens:3.697496089,(Luscinia_brunnea:2.262830733,Luscinia_cyane:2.262830733):1.434665356):6.496461384,((Luscinia_sibilans:3.922980568,Erithacus_komadori:3.922980568):0.5275766835,Erithacus_akahige:4.450557252):5.743400222)Muscicapidae:1.096784055):2.459585008,((Heinrichia_calligyna:2.654497998,Pinarornis_plumosus:2.654497998):8.502275451,(Rhinomyias_insignis:5.010957887,Rhinomyias_brunneatus:5.010957887)Muscicapidae:6.145815561):2.593553088):0.8779425627,Erithacus_rubecula:14.6282691):0.5479288079,(((Luscinia_obscura:4.371710523,Irania_gutturalis:4.371710523):8.971014073,((Luscinia_megarhynchos:2.846108143,Luscinia_luscinia:2.846108143):9.343740922,(Luscinia_svecica:10.78110593,Hodgsonius_phaenicuroides:10.78110593):1.408743133):1.152875531)Muscicapidae:1.48247673,((((((Luscinia_ruficeps:0.2921048771,Luscinia_calliope:0.2921048771):1.990353362,Rhinomyias_gularis:2.282458239):4.405336046,Luscinia_pectoralis:6.687794285):7.365779476,((((Ficedula_buruensis:1.182344111,Ficedula_bonthaina:1.182344111):9.880232307,(((Ficedula_timorensis:5.007466819,Ficedula_harterti:5.007466819):2.283204554,(Ficedula_dumetoria:4.801454762,Ficedula_platenae:4.801454762):2.489216612):1.157595157,((Xenocopsychus_ansorgei:2.359294169,Monticola_rufocinereus:2.359294169):2.971727228,Ficedula_crypta:5.331021397):3.117245133):2.614309888):1.398745687,(((Ficedula_hyperythra:9.872836554,(Ficedula_tricolor:3.155655821,Cyornis_lemprieri:3.155655821):6.717180734):1.287344429,(((Cyornis_pallipes:3.722371991,(Ficedula_strophiata:2.436386295,Ficedula_basilanica:2.436386295):1.285985695):5.586931339,((Ficedula_superciliaris:2.554596072,(Ficedula_rufigula:1.267661364,Ficedula_westermanni:1.267661364):1.286934708):1.653269333,Ficedula_sapphira:4.207865405):5.101437925):1.090170914,(Cyornis_hoevelli:6.488127803,((Rhinomyias_colonus:2.799427974,Ficedula_hodgsonii:2.799427974):2.194852091,Ficedula_mugimaki:4.994280065):1.493847738):3.911346441):0.7607067396):0.4704416266,(((Cyornis_turcosus:5.428264191,Cyornis_ruckii:5.428264191):1.073777206,((Ficedula_parva:0.6378365191,Ficedula_albicilla:0.6378365191):2.987887313,Ficedula_subrubra:3.625723832):2.876317564):1.98895899,((Ficedula_semitorquata:2.077951528,((Cyornis_sanfordi:0.6650194617,Ficedula_hypoleuca:0.6650194617):1.048867185,(Cyornis_magnirostris:0.6296695925,Ficedula_albicollis:0.6296695925):1.084217054):0.3640648809):1.306076139,Cyornis_herioti:3.384027667):5.10697272):3.139622223):0.8306994955):0.3197303879,(Ficedula_narcissina:1.50475697,Ficedula_zanthopygia:1.50475697):11.27629552):1.272521268):0.1964292405,(((((Phoenicurus_caeruleocephala:2.520307987,Phoenicurus_schisticeps:2.520307987):3.923918901,(Phoenicurus_alaschanicus:2.685292138,Phoenicurus_frontalis:2.685292138):3.75893475):1.278036727,Phoenicurus_erythronotus:7.722263615):2.509271013,((Chaimarrornis_leucocephalus:6.229983163,(Rhyacornis_fuliginosa:1.410200599,Rhyacornis_bicolor:1.410200599):4.819782564):2.31449627,(Phoenicurus_moussieri:5.757288498,(Phoenicurus_phoenicurus:5.426332156,((Phoenicurus_hodgsoni:3.501891831,Phoenicurus_erythrogastrus:3.501891831):1.406693896,(Phoenicurus_ochruros:4.190091652,Phoenicurus_auroreus:4.190091652):0.7184940758):0.517746428):0.3309563426):2.787190935):1.687055194):3.05718179,(((Monticola_cinclorhynchus:8.528570412,(Monticola_gularis:7.191821805,Monticola_rufiventris:7.191821805):1.336748607):1.177592639,(((Myrmecocichla_semirufa:4.754925656,(Monticola_angolensis:0.9045441482,Monticola_rupestris:0.9045441482):3.850381508):1.540304317,(Monticola_solitarius:2.602038896,Monticola_saxatilis:2.602038896):3.693191078):0.8700912883,((Monticola_explorator:3.777156457,((Monticola_sharpei:0.5592236321,Monticola_erythronotus:0.5592236321):1.284317732,Monticola_imerinus:1.843541364):1.933615093):1.472067786,Monticola_brevipes:5.249224243):1.916097019):2.54084179):2.851657508,(((((Saxicola_macrorhynchus:3.287223301,Saxicola_gutturalis:3.287223301):3.857477247,(Saxicola_ferreus:4.488992551,Saxicola_jerdoni:4.488992551):2.655707997):1.108084849,((((Saxicola_dacotiae:3.465775303,Saxicola_torquatus:3.465775303):0.5791465771,(Saxicola_leucurus:2.963475174,Saxicola_tectes:2.963475174):1.081446706):1.858499439,Saxicola_insignis:5.903421319):0.4002421835,Saxicola_caprata:6.303663502):1.949121896):0.3723930811,Saxicola_rubetra:8.625178479):3.270086864,((Myrmecocichla_albifrons:8.729265522,(Oenanthe_bifasciata:7.667156066,(Cercomela_schlegelii:5.279617269,(Cercomela_sinuata:1.471504943,Cercomela_tractrac:1.471504943):3.808112326):2.387538797):1.062109456):1.557590243,(((((Myrmecocichla_nigra:5.30686518,(Myrmecocichla_arnoti:3.609400894,(Myrmecocichla_tholloni:1.934663835,Myrmecocichla_melaena:1.934663835):1.674737059):1.697464286):0.8910693056,(Myrmecocichla_aethiops:5.276650722,Oenanthe_monticola:5.276650722):0.9212837637):0.8204208727,Myrmecocichla_cinnamomeiventris:7.018355359):0.6879681914,(Cercomela_sordida:3.213467025,Myrmecocichla_formicivora:3.213467025):4.492856525):2.088038766,((Oenanthe_phillipsi:8.055322944,((Oenanthe_moesta:6.69350993,(((Oenanthe_leucura:3.684074664,(Oenanthe_leucopyga:3.432171227,(((Oenanthe_lugens:0.8440466465,Oenanthe_finschii:0.8440466465):0.7535546877,(Oenanthe_chrysopygia:1.21737513,Oenanthe_xanthoprymna:1.21737513):0.3802262039):1.627786121,Oenanthe_albonigra:3.225387455):0.2067837717):0.2519034376):1.234658346,(Cercomela_fusca:3.37109877,Oenanthe_picata:3.37109877):1.54763424):1.241520921,(Cercomela_melanura:4.893036393,Cercomela_familiaris:4.893036393):1.267217538):0.5332559997):0.642449704,(Cercomela_dubia:5.217146252,Cercomela_scotocerca:5.217146252):2.118813383):0.7193633093):0.6022181118,((Oenanthe_lugentoides:3.900419328,((Oenanthe_pileata:2.45223444,(Oenanthe_isabellina:0.7865563884,Oenanthe_bottae:0.7865563884):1.665678052):1.420134113,Oenanthe_oenanthe:3.872368553):0.02805077448):3.510992807,((Oenanthe_deserti:5.191813949,Oenanthe_monacha:5.191813949):0.8483864988,((Oenanthe_pleschanka:0.2065510632,Oenanthe_hispanica:0.2065510632):0.3977979256,Oenanthe_cypriaca:0.6043489887):5.435851459):1.371211687):1.24612892):1.136821261):0.4924934479):1.608409579):0.6625552162):0.7308958586):0.9612865841)Muscicapidae:0.2696740271,(((((Enicurus_scouleri:3.245035381,Enicurus_immaculatus:3.245035381):4.372832926,Enicurus_schistaceus:7.617868306):2.028285895,(Enicurus_ruficapillus:6.851185057,((Enicurus_maculatus:2.763345338,Enicurus_leschenaulti:2.763345338):1.500585531,Enicurus_velatus:4.263930869):2.587254188):2.794969144)Muscicapidae:3.857914896,(Cinclidium_frontale:11.95877536,((((Myophonus_castaneus:2.47872932,Myophonus_caeruleus:2.47872932):3.736829802,(Myophonus_robinsoni:1.968361194,Myophonus_glaucinus:1.968361194):4.247197928):1.664631699,(((Myophonus_horsfieldii:1.487024705,Myophonus_melanurus:1.487024705):1.311460189,Myophonus_blighi:2.798484893):1.600462373,Myophonus_borneensis:4.398947266):3.481243555):1.010232509,Myophonus_insularis:8.89042333)Turdidae:3.068352028):1.545293739):0.9332515589,(Cinclidium_leucurum:5.519151558,Cinclidium_diana:5.519151558)Muscicapidae:8.918169098):0.08235637316):0.3055242981):0.3509965805):0.6157964504,(((Cyornis_concretus:11.11969377,(Myiomela_major:2.377347479,Myiomela_albiventris:2.377347479):8.742346296):1.748586374,(((((Cyornis_tickelliae:3.350831291,Ficedula_monileger:3.350831291):0.874905887,Rhinomyias_albigularis:4.225737179):1.817887149,Cyornis_hyacinthinus:6.043624328):5.264500105,((((Rhinomyias_ruficauda:2.310687499,(Rhinomyias_umbratilis:1.111820734,Cyornis_rufigastra:1.111820734):1.198866765):2.878976244,((Cyornis_poliogenys:0.8448024497,Rhinomyias_olivaceus:0.8448024497):2.790889172,Cyornis_banyumas:3.635691622):1.553972122):1.712889434,Cyornis_rubeculoides:6.902553177):0.8467162802,(Cyornis_unicolor:4.276719392,((Cyornis_caerulatus:1.182822363,Rhinomyias_oscillans:1.182822363):1.200326413,Cyornis_superbus:2.383148776):1.893570616):3.472550066):3.558854975):1.105930511,(((Niltava_davidi:2.636769121,Niltava_sumatrana:2.636769121):6.0067928,Niltava_sundara:8.643561921):2.311641215,(Niltava_vivida:10.42082805,(Niltava_grandis:9.722449143,Niltava_macgrigoriae:9.722449143):0.6983789096):0.5343750839):1.458851807):0.4542252045):0.449562454,((Eumyias_indigo:5.255174175,(((Eumyias_panayensis:2.23302191,Rhinomyias_additus:2.23302191):0.1649443521,Eumyias_albicaudatus:2.397966262):1.596534839,(Eumyias_sordidus:1.418566058,Eumyias_thalassinus:1.418566058):2.575935043):1.260673074):2.869306528,Cyanoptila_cyanomelana:8.124480703):5.1933619)Muscicapidae:2.474151756):0.6240765695,(Ficedula_nigrorufa:14.54293556,(((((((Fraseria_ocreata:7.250214619,Fraseria_cinerascens:7.250214619):0.4316486206,(Myioparus_plumbeus:3.378090947,Myioparus_griseigularis:3.378090947):4.303772293):1.173805025,((Melaenornis_ardesiacus:3.97187457,(Melaenornis_annamarulae:2.6318749,(Melaenornis_pammelaina:1.651744707,Melaenornis_edolioides:1.651744707):0.9801301927):1.33999967):2.8817489,(Empidornis_semipartitus:5.706270698,(Namibornis_herero:2.73654245,Sigelus_silens:2.73654245):2.969728247):1.147352772):2.002044795):0.7193342402,((Bradornis_infuscatus:4.348244329,Bradornis_pallidus:4.348244329):4.313459897,(Bradornis_microrhynchus:7.466314913,Bradornis_mariquensis:7.466314913):1.195389313):0.9132982792):0.3123090844,(((Muscicapa_dauurica:3.313261815,(Muscicapa_olivascens:1.920414088,Muscicapa_comitata:1.920414088):1.392847727):3.646047156,(Muscicapa_caerulescens:0.9136941492,Muscicapa_randi:0.9136941492):6.045614822):2.717984873,((((Muscicapa_sethsmithi:3.371272913,Muscicapa_tessmanni:3.371272913):2.954264458,(Muscicapa_adusta:5.550738564,(Muscicapa_striata:4.732209442,(((Muscicapa_ruficauda:1.662120879,Muscicapa_aquatica:1.662120879):1.564245023,(Muscicapa_cassini:1.901210215,Muscicapa_boehmi:1.901210215):1.325155688):0.9782330216,Muscicapa_gambagae:4.204598924):0.527610518):0.8185291216):0.7747988067):0.8653058764,((Muscicapa_sibirica:3.004264048,Muscicapa_ferruginea:3.004264048):3.360562395,(((Muscicapa_griseisticta:1.840002583,Muscicapa_lendu:1.840002583):1.600395908,Muscicapa_ussheri:3.440398491):1.496810833,(Muscicapa_muttui:2.356776688,Muscicapa_epulata:2.356776688):2.580432637):1.427617119):0.8260168041):1.650255057,(Muscicapa_segregata:4.406191072,Muscicapa_infuscata:4.406191072):4.434907232):0.8361955395):0.2100177452):0.2053882749,Rhinomyias_goodfellowi:10.09269986):3.192200662,((((Erythropygia_signata:2.768469158,Erythropygia_coryphaeus:2.768469158):5.975534522,((Erythropygia_quadrivirgata:4.931804996,Erythropygia_barbata:4.931804996):1.576590535,Erythropygia_leucosticta:6.508395531):2.235608148):2.411137721,(Erythropygia_paena:8.844960493,((Erythropygia_hartlaubi:5.032338917,Erythropygia_leucophrys:5.032338917):3.143912054,(Cercotrichas_podobe:4.7336414,Erythropygia_galactotes:4.7336414):3.442609571):0.6687095221):2.310180907):0.6614518394,(((Trichixos_pyrropygus:9.688686198,(Copsychus_luzoniensis:7.721374831,((Copsychus_niger:4.659606734,(Copsychus_stricklandii:1.203818681,Copsychus_malabaricus:1.203818681):3.455788053):0.6519971502,Copsychus_cebuensis:5.311603884):2.409770946):1.967311367):0.8895204099,((((Cyornis_hainanus:0.07911966777,Copsychus_saularis:0.07911966777):1.437881186,Copsychus_sechellarum:1.517000854):1.694233395,Copsychus_albospecularis:3.211234249):5.663748153,Saxicoloides_fulicatus:8.874982402):1.703224206):0.1075741518,((Dioptrornis_brunneus:3.239219512,(Dioptrornis_fischeri:0.5740922433,Dioptrornis_chocolatinus:0.5740922433):2.665127268):4.715587569,Cyornis_omissus:7.954807081):2.730973679):1.13081248):1.468307287):1.258035035)Muscicapidae:1.873135366):0.08690691186,(((Alethe_poliocephala:8.331222776,((Alethe_fuelleborni:4.067474439,Alethe_choloensis:4.067474439):3.237039119,Alethe_poliophrys:7.304513558):1.026709219):6.24312835,Alethe_diademata:14.57435113)Turdidae:0.5068338978,((((Cossypha_isabellae:7.226340892,Cossyphicula_roberti:7.226340892):5.11952214,(Cossypha_cyanocampter:10.649379,((((Cossypha_niveicapilla:6.066479288,(Cossypha_semirufa:3.948197458,Cossypha_heuglini:3.948197458):2.11828183):0.8581780859,(Cossypha_dichroa:4.106627459,Cossypha_heinrichi:4.106627459):2.818029915):1.882528791,Cossypha_albicapilla:8.807186165):0.0,Ficedula_henrici:8.807186165):1.842192835):1.696484032):1.214803788,((((Sheppardia_lowei:2.063468152,Sheppardia_aurantiithorax:2.063468152):3.563900553,Sheppardia_montana:5.627368705):5.2269828,(((Sheppardia_aequatorialis:4.079915959,Sheppardia_gabela:4.079915959):1.025411035,Sheppardia_cyornithopsis:5.105326993):3.361512421,((Sheppardia_sharpei:6.105991033,(Cossypha_polioptera:5.859602114,(Cossypha_natalensis:1.697964257,Sheppardia_gunningi:1.697964257):4.161637857):0.2463889193):0.70526991,Sheppardia_bocagei:6.811260943):1.655578471):2.387512091):1.830723952,(Cossypha_humeralis:11.05549432,((Cossypha_archeri:5.471034877,Cossypha_caffra:5.471034877):1.827991801,Cossypha_anomala:7.299026678):3.756467641):1.629581138):0.8755913627):0.6136797912,(((Cichladusa_arquata:2.886639674,Cichladusa_ruficauda:2.886639674):3.133352076,Cichladusa_guttata:6.019991749):7.524588266,((Swynnertonia_swynnertoni:11.85042047,Pogonocichla_stellata:11.85042047):0.9860248315,(Stiphrornis_erythrothorax:3.994552207,Humblotia_flavirostris:3.994552207):8.841893098):0.7081347107):0.6297665952)Muscicapidae:0.9068384138):1.421792815):0.7327523404,((Ficedula_solitaris:6.996463493,Ficedula_disposita:6.996463493):9.099060109,(((Tarsiger_chrysaeus:5.048494783,Tarsiger_johnstoniae:5.048494783):1.969446637,Tarsiger_indicus:7.01794142):2.522416474,(Tarsiger_hyperythrus:3.139712228,Tarsiger_cyanurus:3.139712228):6.400645667):6.555165708)Muscicapidae:1.140206578):1.207602903,Muscicapella_hodgsoni:18.44333308):5.102862196):1.039026268):3.486333599):10.75885716):1.809272686,((((Hypocolius_ampelinus:25.59087639,Hylocitrea_bonensis:25.59087639):4.590383554,(Bombycilla_cedrorum:10.87374156,(Bombycilla_japonica:7.127272544,Bombycilla_garrulus:7.127272544):3.746469017)Bombycillidae:19.30751838):3.004110352,(Phainoptila_melanoxantha:27.62234924,((Ptilogonys_caudatus:8.110377315,Ptilogonys_cinereus:8.110377315):13.80487857,Phainopepla_nitens:21.91525589):5.707093351)Bombycillidae:5.563021059):3.322659818,Dulus_dominicus:36.50803011):4.131654882):3.94623413,(((Regulus_ignicapilla:15.169245,Regulus_madeirensis:15.169245):14.39907121,(Regulus_goodfellowi:18.87626124,(Regulus_regulus:12.22579995,Regulus_calendula:12.22579995):6.650461289):10.69205497):5.033245236,Regulus_satrapa:34.60156145)Reguliidae:9.984357678):0.5098343025,((((Modulatrix_stictigula:22.80200988,Modulatrix_orostruthus:22.80200988)Muscicapidae:17.22274876,(Promerops_gurneyi:5.521652329,Promerops_cafer:5.521652329)Promeropidae:34.50310631):0.9457457745,Urocynchramus_pylzowi:40.97050441):0.4084121361,((((((((((Euphonia_musica:2.788682313,Euphonia_cyanocephala:2.788682313):2.232119783,Euphonia_luteicapilla:5.020802096):8.806751953,((((Euphonia_chlorotica:4.119005862,Euphonia_finschi:4.119005862):2.611318612,Euphonia_affinis:6.730324473):2.199133378,((Euphonia_elegantissima:1.99613433,Euphonia_pectoralis:1.99613433):3.569695627,((Euphonia_chalybea:2.194831373,(Euphonia_plumbea:1.670402109,Euphonia_saturata:1.670402109):0.5244292643):0.05100152023,(Euphonia_xanthogaster:1.760019376,Euphonia_violacea:1.760019376):0.485813517):3.319997064):3.363627894):2.11525447,(Euphonia_rufiventris:9.787228558,(((Euphonia_concinna:1.792043155,Euphonia_cayennensis:1.792043155):3.249204353,(Euphonia_gouldi:2.832718454,(Euphonia_imitans:1.023300991,Euphonia_fulvicrissa:1.023300991):1.809417463):2.208529055):4.745981049,((Euphonia_trinitatis:2.450193679,(Euphonia_mesochrysa:1.955208018,Euphonia_hirundinacea:1.955208018):0.494985661):3.615429986,((((Euphonia_jamaica:1.492212695,Euphonia_laniirostris:1.492212695):0.3700079996,Euphonia_anneae:1.862220695):0.5848696869,Euphonia_chrysopasta:2.447090382):2.541611628,Euphonia_minuta:4.988702009):1.076921655):3.721604893):0.0):1.257483764):2.782841727)Thraupidae:8.710245688,((((Eophona_migratoria:4.016516718,Eophona_personata:4.016516718):8.785479766,((Mycerobas_icterioides:3.059952603,Mycerobas_carnipes:3.059952603):7.788801566,(Mycerobas_melanozanthos:3.192172315,Mycerobas_affinis:3.192172315):7.656581853):1.953242315):2.055880354,(Coccothraustes_vespertinus:10.20413912,(Coccothraustes_coccothraustes:3.423599809,Coccothraustes_abeillei:3.423599809):6.780539308):4.653737721):4.524586479,(((((((Haematospiza_sipahi:4.130211009,Neospiza_concolor:4.130211009):1.049871862,Callacanthis_burtoni:5.180082871):7.196878963,Uragus_sibiricus:12.37696183):1.823477674,((((Carpodacus_rubicilloides:2.532738794,Carpodacus_rubicilla:2.532738794):6.216486752,(Carpodacus_edwardsii:4.505684019,(Carpodacus_rodochroa:2.549043647,Carpodacus_vinaceus:2.549043647):1.956640372):4.243541526):1.119888997,((Carpodacus_thura:5.180296634,Carpodacus_trifasciatus:5.180296634):1.446181464,(Carpodacus_pulcherrimus:5.080978722,Carpodacus_roseus:5.080978722):1.545499376):3.242636445):3.875604911,(((Carpodacus_puniceus:4.410795899,(Carpodacus_cassinii:3.448013492,Carpodacus_purpureus:3.448013492):0.9627824074):6.990560024,(((Psittirostra_psittacea:1.355293884,Carpodacus_roborowskii:1.355293884):2.53929292,Carpodacus_erythrinus:3.894586805):2.633759085,Carpodacus_mexicanus:6.52834589):4.873010033):1.446443279,((((Leucosticte_brandti:1.21813556,Leucosticte_sillemi:1.21813556):1.793296629,((Leucosticte_tephrocotis:0.2461304812,(Leucosticte_atrata:0.1604866075,Leucosticte_australis:0.1604866075):0.08564387368):1.24673638,Leucosticte_arctoa:1.492866861):1.518565328):3.629421616,Leucosticte_nemoricola:6.640853805):1.759548177,(((Carpodacus_rodopeplus:2.817668799,Carpodacus_nipalensis:2.817668799):1.343183776,(Carpodacus_rubescens:1.589352006,Carpodacus_rhodochlamys:1.589352006):2.571500568):2.470433764,(Carpodacus_synoicus:1.818979881,Carpodacus_eos:1.818979881):4.812306457):1.769115643):4.447397221):0.8969202512):0.4557200555):1.233719644,(((((((Hemignathus_lucidus:1.07989042,Hemignathus_flavus:1.07989042):2.491455236,((Hemignathus_virens:1.67005387,Hemignathus_kauaiensis:1.67005387):1.815213634,Hemignathus_parvus:3.485267504):0.08607815173):0.4683184091,Hemignathus_munroi:4.039664065):0.9121054664,((Pseudonestor_xanthophrys:3.164979482,(Loxops_caeruleirostris:1.679374052,Loxops_coccineus:1.679374052):1.48560543):1.414283556,((Vestiaria_coccinea:1.902687826,Himatione_sanguinea:1.902687826):0.8433913444,Palmeria_dolei:2.746079171):1.833183868):0.3725064931):0.7562917498,(Loxioides_bailleui:4.208134306,(Telespiza_cantans:1.369847272,Telespiza_ultima:1.369847272):2.838287034):1.499926975):0.5816800763,(Oreomystis_bairdi:5.522582166,Oreomystis_mana:5.522582166):0.7671591914):1.691155606,(Paroreomyza_montana:3.077911357,Paroreomyza_maculata:3.077911357):4.902985607):7.453262189):0.7163771885,((Bucanetes_githagineus:6.251863221,Eremopsaltria_mongolicus:6.251863221):8.42742314,(((Pyrrhula_nipalensis:6.439726771,((Pyrrhula_murina:1.312404288,Pyrrhula_leucogenis:1.312404288):2.901213983,(Pyrrhula_pyrrhula:3.671109268,(Pyrrhula_aurantiaca:2.078392869,(Pyrrhula_erythaca:1.333840196,Pyrrhula_erythrocephala:1.333840196):0.7445526731):1.592716399):0.5425090033):2.226108499):0.911188356,Pyrrhoplectes_epauletta:7.350915127):4.288671629,(Pinicola_enucleator:3.877363374,Pinicola_subhimachala:3.877363374):7.762223382):3.039699606):1.47124998):0.8251243226,(((Rhodopechys_obsoletus:2.517634575,Rhodopechys_sanguineus:2.517634575):5.048171563,(Carduelis_chloris:2.256246,((Carduelis_ambigua:0.7013813198,Carduelis_spinoides:0.7013813198):0.7170057636,Carduelis_sinica:1.418387083):0.8378589166):5.309560138):3.237934745,(((((((Carduelis_pinus:1.941616547,Carduelis_spinus:1.941616547):0.5113936846,Carduelis_yemenensis:2.453010232):2.792692377,(((Carduelis_psaltria:1.726511348,Carduelis_lawrencei:1.726511348):1.741003278,Carduelis_tristis:3.467514626):1.217626794,(Carduelis_atriceps:3.082598435,((Carduelis_notata:2.805758337,((Carduelis_olivacea:1.405020393,(Carduelis_barbata:1.306494698,(((Carduelis_cucullata:0.8739111387,((Carduelis_crassirostris:0.1284950132,Carduelis_uropygialis:0.1284950132):0.5504763847,(Carduelis_spinescens:0.5449791013,Carduelis_siemiradzkii:0.5449791013):0.1339922967):0.1949397408):0.1381038875,Carduelis_atrata:1.012015026):0.1384359447,(Carduelis_magellanica:0.4821967607,Carduelis_yarrellii:0.4821967607):0.6682542102):0.1560437272):0.09852569502):0.2605614944,Carduelis_xanthogastra:1.665581888):1.14017645):0.0,Carduelis_corsicana:2.805758337):0.2768400977):1.602542985):0.5605611886):0.1543859595,((Rhynchostruthus_louisae:1.266376013,Rhynchostruthus_percivali:1.266376013):1.73582926,Rhynchostruthus_socotranus:3.002205273):2.397883296):1.487954462,((Melamprosops_phaeosoma:1.961477819,Carduelis_dominicensis:1.961477819):2.313839303,(Carduelis_flavirostris:4.053933069,Carduelis_cannabina:4.053933069):0.2213840536):2.612725908):1.737843154,((Serinus_thibetanus:7.053545265,((Serinus_serinus:1.981167914,Serinus_rufobrunneus:1.981167914):4.52411685,(((Serinus_mennelli:1.48229521,Serinus_buchanani:1.48229521):2.123772456,(Serinus_canaria:1.799903892,Serinus_leucopterus:1.799903892):1.806163774):2.193568729,(Serinus_rothschildi:4.733907389,((Serinus_pusillus:3.103072789,((Serinus_ankoberensis:1.559602902,(Serinus_xanthopygius:1.054907436,Serinus_alario:1.054907436):0.5046954668):0.744047288,((Serinus_flavivertex:0.8608828823,Serinus_menachensis:0.8608828823):0.84219771,Serinus_canicollis:1.703080592):0.6005695982):0.7994225985):1.562262919,(Serinus_melanochrous:1.673858287,Serinus_tristriatus:1.673858287):2.991477422):0.06857168063):1.065729006):0.7056483683):0.5482605013):1.035072814,((((Serinus_scotops:1.656888915,Serinus_donaldsoni:1.656888915):2.014633068,((Serinus_hypostictus:0.2460999497,Serinus_citrinelloides:0.2460999497):0.6486714633,Serinus_capistratus:0.8947714129):2.77675057):2.702025389,(Serinus_mozambicus:4.937462365,(((Serinus_citrinipectus:3.049385744,(Serinus_atrogularis:2.495726052,Serinus_leucopygius:2.495726052):0.5536596912):0.2207590762,Serinus_symonsi:3.27014482):1.122831295,(Serinus_flavigula:2.890532863,(Serinus_dorsostriatus:1.43221182,Serinus_estherae:1.43221182):1.458321043):1.502443252):0.5444862498):1.436085007):1.173504956,(((((Serinus_syriacus:2.475758237,(Serinus_reichardi:1.774582091,Serinus_albogularis:1.774582091):0.7011761459):2.416747504,(Serinus_flaviventris:2.352426405,(Serinus_sulphuratus:0.9192938621,Serinus_koliensis:0.9192938621):1.433132542):2.540079336):0.14285284,Serinus_gularis:5.035358581):1.198582821,Serinus_burtoni:6.233941401):0.5404854116,((Serinus_totta:1.766750983,Serinus_frontalis:1.766750983):3.79452101,(((Serinus_xantholaemus:1.226493887,Serinus_striolatus:1.226493887):0.5062393314,Serinus_nigriceps:1.732733219):1.035701068,Serinus_whytii:2.768434287):2.792837706):1.21315482):0.7726255152):0.5415657509):0.537268106):0.07880839989,((((Loxia_megaplaga:0.9914957056,Loxia_leucoptera:0.9914957056):0.7163651092,((Loxia_scotica:0.3562838675,Loxia_pytyopsittacus:0.3562838675):0.2865112039,Loxia_curvirostra:0.6427950714):1.065065743):3.643626906,(Carduelis_flammea:0.6119803484,Carduelis_hornemanni:0.6119803484):4.739507373):2.516116665,(((Carduelis_citrinella:2.546141397,Carduelis_monguilloti:2.546141397):3.258355276,(Carduelis_johannis:2.158316292,Carduelis_carduelis:2.158316292):3.646180382):1.059604247,Linurgus_olivaceus:6.86410092):1.003503466):0.8370901984):2.099046297):6.171919782):2.406802653)Fringillidae:3.15533642):2.136877909,((Fringilla_teydea:4.816904576,Fringilla_coelebs:4.816904576):2.742287732,Fringilla_montifringilla:7.559192308)Fringillidae:17.11548534):1.334777181,((((((((Habia_cristata:2.495478451,Habia_fuscicauda:2.495478451):4.101744643,(Habia_gutturalis:2.493559077,Habia_atrimaxillaris:2.493559077):4.103664017)Cardinalidae:4.382956541,(Habia_rubica:8.328199676,(Chlorothraupis_stolzmanni:7.078809647,((Chlorothraupis_carmioli:3.493386826,Chlorothraupis_olivacea:3.493386826)Cardinalidae:0.4859799362,Chlorothraupis_frenata:3.979366762):3.099442885):1.249390029):2.65197996):5.927029027,(((Piranga_erythrocephala:9.644635081,(Piranga_leucoptera:7.595920751,Piranga_rubriceps:7.595920751):2.04871433)Cardinalidae:3.899894289,(Piranga_roseogularis:10.7256554,(((Piranga_rubra:7.995861005,(Piranga_flava:6.976665218,((Piranga_ludoviciana:2.902968804,Piranga_olivacea:2.902968804):1.835084227,Piranga_bidentata:4.738053031):2.238612187):1.019195787)Cardinalidae:0.07848721146,Piranga_lutea:8.074348216):0.04332344821,Piranga_hepatica:8.117671664):2.60798374):2.818873965):2.213861591,((Cardinalis_sinuatus:6.605645941,(Cardinalis_phoeniceus:3.72053392,Cardinalis_cardinalis:3.72053392):2.885112022):7.68770917,((Caryothraustes_canadensis:4.112797087,Caryothraustes_poliogaster:4.112797087):7.394285995,(Periporphyrus_erythromelas:8.556864416,Rhodothraupis_celaeno:8.556864416):2.950218665):2.78627203)Cardinalidae:1.465035849):1.148817702):1.195928965,((Pheucticus_tibialis:8.688184183,(Pheucticus_chrysopeplus:5.531855733,((Pheucticus_ludovicianus:3.475480127,Pheucticus_melanocephalus:3.475480127):1.387029379,(Pheucticus_aureoventris:1.923972563,Pheucticus_chrysogaster:1.923972563):2.938536944):0.669346226):3.156328451)Cardinalidae:8.392992051,(((((Passerina_amoena:4.637680863,Passerina_caerulea:4.637680863):3.620021424,((Passerina_rositae:6.73602079,(Passerina_leclancherii:5.716469562,(Passerina_ciris:2.462755917,Passerina_versicolor:2.462755917):3.253713645):1.019551228):0.83402943,Passerina_cyanea:7.57005022):0.6876520667)Emberizidae:3.435721427,((((Amaurospiza_carrizalensis:2.456887764,Amaurospiza_moesta:2.456887764):3.042918005,Amaurospiza_concolor:5.499805769):3.511873235,(Cyanocompsa_cyanoides:7.339995604,(Cyanocompsa_brissonii:4.09720864,Cyanoloxia_glaucocaerulea:4.09720864):3.242786963):1.6716834):1.983881689,Cyanocompsa_parellina:10.99556069)Cardinalidae:0.697863021):1.160433596,Spiza_americana:12.85385731):2.960548936,((Granatellus_venustus:8.044159854,Granatellus_sallaei:8.044159854):1.880716316,Granatellus_pelzelni:9.92487617)Cardinalidae:5.889530075):1.266769988):1.021961395):1.605446301,(Catamblyrhynchus_diadema:18.67258372,(((((Lamprospiza_melanoleuca:9.579680043,Rhodinocichla_rosea:9.579680043)Thraupidae:2.552823445,((Mitrospingus_cassinii:5.884273115,Mitrospingus_oleagineus:5.884273115)Thraupidae:5.433396108,(((Phaenicophilus_palmarum:1.609722145,Phaenicophilus_poliocephalus:1.609722145)Thraupidae:6.976090626,(Nesospingus_speculiferus:7.873450568,(((Nesospiza_questi:0.1436504956,Nesospiza_acunhae:0.1436504956):0.1505188361,Nesospiza_wilkinsi:0.2941693317):3.289326122,Rowettia_goughensis:3.583495454)Emberizidae:4.289955114):0.7123622029):1.506981756,(Calyptophilus_tertius:5.894523656,Calyptophilus_frugivorus:5.894523656)Thraupidae:4.19827087):1.224874697):0.8148342647):0.3172330504,((Chlorophonia_callophrys:1.937225176,Chlorophonia_pyrrhophrys:1.937225176):3.866861724,((Chlorophonia_occipitalis:0.8222766045,Chlorophonia_cyanea:0.8222766045):1.59307955,Chlorophonia_flavirostris:2.415356155):3.388730745)Thraupidae:6.645649639):0.633927874,(Parkerthraustes_humeralis:12.08254562,(((Calochaetes_coccineus:9.497400474,(((((((Anisognathus_lacrymosus:2.594737146,Anisognathus_igniventris:2.594737146):0.9879757596,Anisognathus_melanogenys:3.582712905)Thraupidae:3.638167959,((Thraupis_cyanocephala:6.005057978,Buthraupis_wetmorei:6.005057978)Thraupidae:0.791936254,(Chlorornis_riefferii:6.123064205,((Dubusia_taeniata:3.240531914,Delothraupis_castaneoventris:3.240531914)Thraupidae:1.949781133,Saltator_rufiventris:5.190313047):0.9327511578):0.6739300271):0.4238866322):0.4327560779,((Anisognathus_notabilis:5.348248912,Anisognathus_somptuosus:5.348248912):1.648530545,(Buthraupis_montana:5.199116231,(Buthraupis_aureodorsalis:4.14128269,Buthraupis_eximia:4.14128269):1.057833541):1.797663225)Thraupidae:0.6568574852):0.0,Oreothraupis_arremonops:7.653636942):0.0,(Cyanicterus_cyanicterus:2.64005515,Orthogonys_chloricterus:2.64005515)Thraupidae:5.013581792):1.651574523,(Thraupis_bonariensis:7.925083499,((Thraupis_abbas:2.308583281,(Thraupis_glaucocolpa:1.215890898,(Thraupis_ornata:0.87416139,Thraupis_palmarum:0.87416139):0.3417295084):1.092692382)Thraupidae:1.518371713,(((Thraupis_episcopus:1.177228189,Thraupis_sayaca:1.177228189):1.69536856,Thraupis_cyanoptera:2.87259675)Thraupidae:0.0621853382,Urothraupis_stolzmanni:2.934782088):0.8921729056):4.098128506):1.380127965):0.1921890093):0.5206141067,(((((Tangara_vassorii:4.495082835,((Tangara_fucosa:2.625446194,Tangara_dowii:2.625446194):0.8023395322,(Tangara_nigroviridis:1.283312371,Tangara_phillipsi:1.283312371):2.144473355):1.067297109):2.453800949,Tangara_labradorides:6.948883783):0.382724333,(((Tangara_xanthocephala:3.96413026,Tangara_chrysotis:3.96413026):0.9421543985,(Tangara_parzudakii:3.996587483,((Tangara_schrankii:3.081529133,Tangara_johannae:3.081529133):0.4822481415,((Tangara_icterocephala:2.009239519,Tangara_florida:2.009239519):0.7688865714,Tangara_arthus:2.778126091):0.7856511839):0.4328102087):0.9096971752):1.452326888,(((Tangara_chilensis:2.4211059,(Tangara_callophrys:1.335193736,Tangara_velia:1.335193736):1.085912164):2.912504815,(Tangara_mexicana:2.761108243,Tangara_inornata:2.761108243):2.572502472):0.5718327403,((((Tangara_cyanocephala:2.033602935,(Tangara_desmaresti:1.377586535,Tangara_cyanoventris:1.377586535):0.6560163995):0.06977820617,Tangara_rufigenis:2.103381141):0.7949704391,(Tangara_fastuosa:1.247555888,Tangara_seledon:1.247555888):1.650795692):2.77739619,(Tangara_peruviana:5.079520922,(Tangara_cyanotis:4.980378122,(Tangara_lavinia:2.583864697,Tangara_gyrola:2.583864697):2.396513425):0.09914279961):0.5962268486):0.2296956856):0.4531680901):0.9729965703):0.8619194738,((Tangara_cyanoptera:2.963721149,(Tangara_viridicollis:0.8256419396,(Tangara_argyrofenges:0.272439013,Tangara_heinei:0.272439013):0.5532029266):2.138079209):3.002901875,(Tangara_ruficervix:5.670956,((((Tangara_guttata:3.262855641,(Tangara_rufigula:2.972890689,(Tangara_punctata:2.325733869,Tangara_xanthogastra:2.325733869):0.6471568193):0.2899649521):0.5569393669,Tangara_varia:3.819795007):1.280206372,(((Tangara_larvata:1.810333998,(Tangara_cabanisi:0.842068582,Tangara_cyanicollis:0.842068582):0.9682654158):0.737821682,Tangara_nigrocincta:2.54815568):2.24409134,Tangara_palmeri:4.79224702):0.3077543591):0.2721333022,(Tangara_preciosa:3.10827583,(((Tangara_cucullata:0.4789506794,Tangara_vitriolina:0.4789506794):0.2349399845,Tangara_cayana:0.7138906639):0.9739330641,Tangara_meyerdeschauenseei:1.687823728):1.420452102):2.263858852):0.2988213186):0.2956670238):2.226904566)Thraupidae:1.418358087,((((Compsothraupis_loricata:2.164097432,Loxipasser_anoxanthus:2.164097432):3.071005708,(((Geospiza_fortis:4.47194131,(Certhidea_olivacea:2.439830591,((((Geospiza_magnirostris:0.4471501083,(Geospiza_conirostris:0.3440077324,(Geospiza_difficilis:0.2292079221,Geospiza_fuliginosa:0.2292079221):0.1147998103):0.1031423759):0.1548325485,Geospiza_scandens:0.6019826568):0.4399967301,(Pinaroloxias_inornata:0.753698187,(Camarhynchus_heliobates:0.530788436,((Camarhynchus_pauper:0.1346422259,Camarhynchus_parvulus:0.1346422259):0.2141945346,(Camarhynchus_psittacula:0.2463057117,Camarhynchus_pallidus:0.2463057117):0.1025310488):0.1819516755):0.222909751):0.2882811999):0.5729719451,Platyspiza_crassirostris:1.614951332):0.8248792592):2.032110719):0.03480110477,Melanospiza_richardsoni:4.506742415):0.3882963241,(Tiaris_olivaceus:4.696362887,((Tiaris_bicolor:4.090718268,(Tiaris_obscurus:2.009064391,Tiaris_fuliginosus:2.009064391):2.081653877):0.2309512547,Tiaris_canorus:4.321669523):0.3746933641):0.1986758519)Emberizidae:0.3400644011):1.137290967,(Euneornis_campestris:5.999116904,((((Orchesticus_abeillei:1.384928604,Loxigilla_violacea:1.384928604):2.843621242,(Melopyrrha_nigra:1.94361818,Loxigilla_barbadensis:1.94361818)Emberizidae:2.284931666):0.7702976953,Loxigilla_portoricensis:4.998847541):0.8934340521,Loxigilla_noctis:5.892281593):0.1068353114):0.3732772019):0.9068541444,Coereba_flaveola:7.279248251):2.332637427):0.4061289032):0.7211357577,((((((Bangsia_rothschildi:3.629780134,Bangsia_melanochlamys:3.629780134):0.9923505616,(Bangsia_aureocincta:0.7697937713,Bangsia_edwardsi:0.7697937713):3.852336925):2.267693797,Bangsia_arcaei:6.889824493):1.176248668,Wetmorethraupis_sterrhopteron:8.066073162):0.8801132788,((((Iridosornis_reinhardti:1.918769262,Iridosornis_rufivertex:1.918769262):2.178913185,Iridosornis_jelskii:4.097682446):1.131998512,(Iridosornis_porphyrocephalus:2.685422028,Iridosornis_analis:2.685422028):2.54425893):2.407874406,Pipraeidea_melanonota:7.637555365):1.308631076)Thraupidae:1.089997688,((Stephanophorus_diadematus:8.523618397,((((Diuca_speculifera:2.626101794,Diuca_diuca:2.626101794):4.437249438,(Lophospingus_griseocristatus:1.304622085,Lophospingus_pusillus:1.304622085):5.758729147)Emberizidae:0.1059444392,(Neothraupis_fasciata:2.580784857,Gubernatrix_cristata:2.580784857):4.588510814):0.7889836513,((Cissopis_leverianus:4.04114094,(Schistochlamys_ruficapillus:1.41685844,Schistochlamys_melanopis:1.41685844):2.6242825)Thraupidae:3.047286651,((((Paroaria_capitata:1.24216905,Paroaria_gularis:1.24216905):1.22395362,Paroaria_coronata:2.466122669):0.7203557786,Paroaria_baeri:3.186478448):0.9532888109,Paroaria_dominicana:4.139767259)Emberizidae:2.948660332):0.8698517324):0.5653390737):1.355637714,((Chlorochrysa_nitidissima:2.021992016,Chlorochrysa_calliparaea:2.021992016):1.697604431,Chlorochrysa_phoenicotis:3.719596447)Thraupidae:6.159659664):0.1569280177):0.70296621):1.343395278):1.001118796):0.4853698353,(((Saltatricula_multicolor:4.734488981,Saltator_atricollis:4.734488981):7.304198702,((Saltator_orenocensis:8.226866381,(((Saltator_maximus:4.245548552,(Saltator_atriceps:3.172991604,Saltator_atripennis:3.172991604):1.072556948):0.3545854023,Saltator_maxillosus:4.600133954):3.45092791,((Saltator_fuliginosus:3.525468005,((Saltator_striatipectus:1.895027293,(Saltator_albicollis:0.3185218859,Saltator_similis:0.3185218859):1.576505407):1.151408318,Saltator_coerulescens:3.046435611):0.4790323938):3.730395275,(Saltator_nigriceps:6.28558753,(Saltator_grossus:4.813415625,Saltator_aurantiirostris:4.813415625):1.472171904):0.9702757495):0.7951985845):0.1758045175):0.1355459708,Saltator_cinctus:8.362412352)Cardinalidae:3.676275331):0.02611087404,((((((((Conirostrum_speciosum:4.365249007,((Conirostrum_cinereum:1.408697577,Conirostrum_sitticolor:1.408697577):2.30269796,((Conirostrum_tamarugense:1.417813518,Oreomanes_fraseri:1.417813518):1.896649315,(Conirostrum_albifrons:1.287918431,Conirostrum_rufum:1.287918431):2.026544401):0.3969327043):0.6538534697):1.301635806,((Conirostrum_leucogenys:1.139738552,Conirostrum_margaritae:1.139738552):2.081033406,(Conirostrum_bicolor:1.149448749,Conirostrum_ferrugineiventre:1.149448749):2.07132321):2.446112854)Thraupidae:5.071879645,(((((((Haplospiza_rustica:5.806548279,Haplospiza_unicolor:5.806548279):0.1353401395,Acanthidops_bairdii:5.941888419):0.8610447573,(Phrygilus_plebejus:2.519484539,Phrygilus_unicolor:2.519484539):4.283448637)Emberizidae:1.612506395,(Xenodacnis_parina:7.88079018,((Phrygilus_erythronotus:1.699931306,Phrygilus_dorsalis:1.699931306):3.39314264,(Charitospiza_eucosma:2.689554844,(Phrygilus_punensis:1.936053389,Idiopsar_brachyurus:1.936053389):0.7535014553):2.403519102)Emberizidae:2.787716233):0.5346493909):0.2681237843,((Catamenia_inornata:2.358470102,Catamenia_homochroa:2.358470102):3.75282272,Catamenia_analis:6.111292823)Emberizidae:2.572270532):0.8671834008,((((Diglossa_mystacalis:1.878144457,(Diglossa_gloriosissima:0.7520854617,Diglossa_lafresnayii:0.7520854617):1.126058996):4.51647755,(Diglossa_duidae:4.243414752,(Diglossa_major:3.850982971,((Diglossa_venezuelensis:1.923278908,Diglossa_albilatera:1.923278908):1.43900388,(Diglossa_brunneiventris:0.2738095481,((Diglossa_carbonaria:0.1283036215,Diglossa_humeralis:0.1283036215):0.05410413246,Diglossa_gloriosa:0.182407754):0.09140179413):3.08847324):0.4887001835):0.3924317805):2.151207256):1.256651956,(Diglossa_indigotica:6.774860765,(Diglossa_sittoides:3.368971965,(Diglossa_plumbea:0.4447463355,Diglossa_baritula:0.4447463355):2.92422563):3.405888799):0.8764131991):1.053646984,((Diglossa_caerulescens:3.209576804,Diglossa_cyanea:3.209576804):2.66531725,Diglossa_glauca:5.874894055):2.830026893)Thraupidae:0.8458258079):0.4149171636,(((((Sicalis_columbiana:1.389839254,Sicalis_olivascens:1.389839254):2.480440642,(Sicalis_lutea:2.149671685,(Sicalis_raimondii:1.168349345,Sicalis_luteocephala:1.168349345):0.98132234):1.720608211):0.605842201,(Sicalis_uropygialis:1.342445035,Sicalis_auriventris:1.342445035):3.133677062):2.831535518,((Sicalis_luteola:1.32001088,Sicalis_lebruni:1.32001088):3.55493775,((Sicalis_taczanowskii:1.374593951,Sicalis_flaveola:1.374593951):1.052175519,Sicalis_citrina:2.42676947):2.448179161):2.432708985):1.195050628,((Melanodera_melanodera:2.600032465,Melanodera_xanthogramma:2.600032465):4.208497504,((Phrygilus_gayi:1.198818787,Phrygilus_atriceps:1.198818787):0.3279915591,Phrygilus_patagonicus:1.526810346):5.281719623):1.694178274)Emberizidae:1.462955676):0.7731005384):0.3361318229,((((Oryzoborus_atrirostris:1.873528393,(Oryzoborus_maximiliani:1.603207419,(Oryzoborus_crassirostris:0.585491631,Oryzoborus_nuttingi:0.585491631):1.017715788):0.2703209746):1.323297485,(Oryzoborus_angolensis:0.3162686311,Oryzoborus_funereus:0.3162686311):2.880557247):0.9407140921,Dolospingus_fringilloides:4.13753997):0.4938766222,((((Sporophila_nigricollis:0.2690753484,Sporophila_caerulescens:0.2690753484):1.644541676,(Sporophila_melanops:0.7656514911,Sporophila_luctuosa:0.7656514911):1.147965533):1.800399868,(((Sporophila_plumbea:1.624334424,Sporophila_collaris:1.624334424):0.2278897902,Sporophila_albogularis:1.852224214):1.395199936,((Sporophila_falcirostris:0.5893723405,Sporophila_schistacea:0.5893723405):2.278414377,(Sporophila_torqueola:1.316453333,Sporophila_frontalis:1.316453333):1.551333384):0.379637433):0.4665927417):0.5777607289,(((Sporophila_murallae:2.193861057,(Sporophila_ardesiaca:1.27386222,Sporophila_leucoptera:1.27386222):0.9199988376):1.272329566,((Sporophila_telasco:1.47751157,Sporophila_castaneiventris:1.47751157):1.191961489,(((Sporophila_bouvronides:0.28335519,(((Sporophila_palustris:0.1556640465,Sporophila_bouvreuil:0.1556640465):0.04939828902,((Sporophila_ruficollis:0.08067167971,Sporophila_hypochroma:0.08067167971):0.04693427975,Sporophila_hypoxantha:0.1276059595):0.07745637601):0.04466344173,Sporophila_nigrorufa:0.2497257772):0.0336294128):0.4286100137,(Sporophila_cinnamomea:0.2368015288,Sporophila_melanogaster:0.2368015288):0.4751636749):0.9231973534,(Sporophila_peruviana:0.7278337184,Sporophila_minuta:0.7278337184):0.9073288387):1.034310502):0.7967175637):0.3938574514,((Sporophila_simplex:0.8615103881,Sporophila_lineola:0.8615103881):1.450026653,(Sporophila_intermedia:2.040324701,(Sporophila_corvina:0.6146901171,Sporophila_americana:0.6146901171):1.425634583):0.2712123408):1.548511033):0.4317295469):0.3396389712)Emberizidae:6.443479688):0.30330466,((((((((Dacnis_flaviventer:1.281475428,Dacnis_lineata:1.281475428):0.4975774107,Dacnis_viguieri:1.779052839):2.196795749,(Dacnis_venusta:1.418614765,Dacnis_hartlaubi:1.418614765):2.557233822):0.5926658957,Dacnis_albiventris:4.568514484):2.174730588,(Dacnis_nigripes:3.619981676,((Dacnis_egregia:1.357854451,Dacnis_berlepschi:1.357854451):1.172272357,Dacnis_cayana:2.530126808):1.089854867):3.123263396)Thraupidae:0.9083326809,(Tersina_viridis:2.54174866,Piezorhina_cinerea:2.54174866):5.109829093):0.6559202306,((Cyanerpes_caeruleus:4.413431915,(Cyanerpes_nitidus:3.847077289,Cyanerpes_lucidus:3.847077289):0.5663546267):2.136343886,Cyanerpes_cyaneus:6.549775801)Thraupidae:1.757722182):2.903736199,((Cnemoscopus_rubrirostris:8.417645207,(((Compsospiza_baeri:0.8795467834,Compsospiza_garleppi:0.8795467834):3.52975008,Hemispingus_rufosuperciliaris:4.409296864)Thraupidae:3.861553247,(((Nephelornis_oneilli:6.315197074,((Poospiza_lateralis:4.252261956,((Poospiza_erythrophrys:2.916715986,(Poospiza_alticola:2.229557058,(Poospiza_cinerea:0.7863426865,Poospiza_melanoleuca:0.7863426865):1.443214371):0.687158928)Emberizidae:0.3758371529,(Hemispingus_trifasciatus:2.496543306,Poospiza_torquata:2.496543306):0.7960098326):0.9597088177):1.898805177,((Poospiza_cabanisi:2.070947943,(Cypsnagra_hirundinacea:1.468113642,Donacospiza_albifrons:1.468113642):0.6028343015):1.423717282,(Poospiza_caesar:1.873379086,Poospiza_hypochondria:1.873379086)Emberizidae:1.621286139):2.656401908):0.1641299406):0.5173906554,(((Poospiza_nigrorufa:1.212074055,Hemispingus_ochraceus:1.212074055):2.821858994,(Hemispingus_piurae:3.871344485,(Hemispingus_frontalis:2.62251281,Hemispingus_melanotis:2.62251281):1.248831675)Thraupidae:0.1625885648):2.014212923,((Pyrrhocoma_ruficeps:3.998592657,((Thlypopsis_ornata:1.155909217,Thlypopsis_ruficeps:1.155909217):2.608052881,(((Thlypopsis_pectoralis:0.9701378005,Thlypopsis_fulviceps:0.9701378005):0.615780048,Thlypopsis_inornata:1.585917848):0.7787983094,Thlypopsis_sordida:2.364716158):1.39924594):0.234630559):0.1923159231,Hemispingus_superciliaris:4.19090858)Thraupidae:1.857237393):0.7844417564):1.002143574,((((Hemispingus_calophrys:0.2206612988,Hemispingus_parodii:0.2206612988):4.261004555,(Hemispingus_reyi:1.389613467,(Hemispingus_atropileus:0.1986128867,Hemispingus_auricularis:0.1986128867):1.19100058):3.092052386)Thraupidae:0.07438348783,Poospiza_rubecula:4.556049341):2.871200667,((Poospiza_hispaniolensis:4.751260588,(Poospiza_thoracica:3.939325923,(Hemispingus_verticalis:3.939325923,(Poospiza_ornata:2.580480282,(Hemispingus_xanthophthalmus:1.108250055,Poospiza_boliviana:1.108250055):1.472230228):1.358845641):0.0):0.8119346655):0.8155732754,(Poospiza_whitii:1.642022099,Hemispingus_goeringi:1.642022099)Thraupidae:3.924811765):1.860416144):0.4074812957):0.4361188073):0.1467950957):2.60635705,((((Emberizoides_ypiranganus:2.217914333,Emberizoides_herbicola:2.217914333):0.3440586832,Emberizoides_duidae:2.561973016):2.422430723,(Embernagra_longicauda:1.980877139,Embernagra_platensis:1.980877139):3.0035266)Emberizidae:5.373356682,((Phrygilus_fruticeti:5.351438259,((Phrygilus_carbonarius:1.73529423,Porphyrospiza_caerulescens:1.73529423):2.597105423,Phrygilus_alaudinus:4.332399653):1.019038606)Emberizidae:3.794503149,(Creurgops_verticalis:4.619354676,Creurgops_dentatus:4.619354676)Thraupidae:4.526586733):1.211819013):0.6662418358):0.1872319249):0.1669667587):0.3038447848,((((Tachyphonus_surinamus:8.854794994,(((Coryphospingus_pileatus:3.364465394,Coryphospingus_cucullatus:3.364465394)Emberizidae:4.681018341,(Lanio_versicolor:4.053090172,(Lanio_fulvus:3.513363453,(Lanio_aurantius:0.4197890592,Lanio_leucothorax:0.4197890592):3.093574394):0.5397267191)Thraupidae:3.992393563):0.7074187161,((Rhodospingus_cruentus:7.012682914,Tachyphonus_delatrii:7.012682914):1.033346335,(Tachyphonus_cristatus:4.486878727,(Tachyphonus_luctuosus:4.108497264,Tachyphonus_rufiventer:4.108497264):0.3783814629)Thraupidae:3.559150522):0.706873202):0.1018925429):0.09333048475,(Eucometis_penicillata:4.650452871,Trichothraupis_melanops:4.650452871)Thraupidae:4.297672608):0.7777774266,(((((Ramphocelus_costaricensis:0.4247930751,Ramphocelus_passerinii:0.4247930751):1.553124128,(Ramphocelus_flammigerus:0.8475698295,Ramphocelus_icteronotus:0.8475698295):1.130347374):0.9939651204,(((Ramphocelus_carbo:0.3529834827,Ramphocelus_melanogaster:0.3529834827):0.8365378041,Ramphocelus_bresilius:1.189521287):0.3199827321,(Ramphocelus_nigrogularis:0.7461481758,Ramphocelus_dimidiatus:0.7461481758):0.763355843):1.462378305):1.976287858,Ramphocelus_sanguinolentus:4.948170181):0.948537704,((Tachyphonus_coronatus:2.868985227,Tachyphonus_rufus:2.868985227):1.95267306,Tachyphonus_phoenicius:4.821658287):1.075049598)Thraupidae:3.82919502):0.8626138283,((Conothraupis_mesoleuca:2.625977144,Conothraupis_speculigera:2.625977144)Thraupidae:5.829819841,Volatinia_jacarina:8.455796985):2.132719748):1.093528992):0.1165227046,((((Hemithraupis_ruficapilla:3.695523577,(Hemithraupis_flavicollis:1.579746984,Hemithraupis_guira:1.579746984):2.115776592):4.066665759,(Heterospingus_xanthopygius:1.759452804,Heterospingus_rubrifrons:1.759452804):6.002736532):0.7043755904,(Chrysothlypis_chrysomelas:2.602944723,Chrysothlypis_salmoni:2.602944723):5.863620203)Thraupidae:1.649360295,((((Incaspiza_laeta:1.049990442,Incaspiza_watkinsi:1.049990442):0.782226575,Incaspiza_pulchra:1.832217017):1.932136973,(Incaspiza_ortizi:1.089678802,Incaspiza_personata:1.089678802):2.674675188)Emberizidae:2.711504891,(Chlorophanes_spiza:4.380277199,Iridophanes_pulcherrimus:4.380277199)Thraupidae:2.095581681):3.640066341):1.682643208):0.2661094792,((Coryphaspiza_melanotis:2.625343068,Sericossypha_albocristata:2.625343068):6.547103974,((Nemosia_rourei:2.922126783,Nemosia_pileata:2.922126783)Thraupidae:0.4636216051,Xenospingus_concolor:3.385748388):5.786698654):2.892230867):1.206479856E-4):1.50423569):5.103549468):1.036000214):1.805503555,(((((((Atlapetes_nationi:1.64669296,Calamospiza_melanocorys:1.64669296):1.841926411,((Atlapetes_flaviceps:1.655851557,Atlapetes_terborghi:1.655851557):0.4418239021,Atlapetes_personatus:2.097675459):1.390943912):3.198728398,(Atlapetes_leucopterus:3.295947349,(((Atlapetes_schistaceus:2.029788726,((Atlapetes_rufigenis:0.7930418342,Atlapetes_canigenis:0.7930418342):1.028066879,Atlapetes_melanopsis:1.821108713):0.2086800128):0.5300030484,((Atlapetes_seebohmi:1.528131476,(Atlapetes_tricolor:1.076434367,Atlapetes_rufinucha:1.076434367):0.4516971081):0.9431661894,Atlapetes_melanolaemus:2.471297665):0.08849410945):0.653438344,(Chondestes_grammacus:1.182638462,Atlapetes_melanocephalus:1.182638462):2.030591656):0.08271723064):3.39140042)Emberizidae:4.469178386,(((((((Spizella_wortheni:2.366726561,Spizella_pusilla:2.366726561):0.5410574794,Spizella_breweri:2.907784041):1.076449853,(Torreornis_inexpectata:2.407752679,(Spizella_pallida:2.28231155,Spizella_passerina:2.28231155):0.1254411291):1.576481214):1.072055644,Spizella_atrogularis:5.056289538):3.797815145,(Aimophila_quinquestriata:6.644656075,Amphispiza_bilineata:6.644656075):2.209448608):1.115187684,(((((((Arremon_flavirostris:1.871548893,(Arremon_virenticeps:1.246561287,Arremon_abeillei:1.246561287):0.6249876058):1.770229932,(Arremon_aurantiirostris:1.272072158,Arremon_taciturnus:1.272072158):2.369706667):0.5335301429,Arremon_franciscanus:4.175308968):1.557441662,((Arremon_brunneinucha:2.006122128,(Arremon_semitorquatus:1.585372839,(Arremon_torquatus:1.147650106,Arremon_crassirostris:1.147650106):0.437722733):0.4207492891):1.319181832,(Arremon_schlegeli:1.122595262,Arremon_castaneiceps:1.122595262):2.202708697):2.407446671):0.2444360758,Atlapetes_latinuchus:5.977186706):0.1306780056,Atlapetes_pallidiceps:6.107864712):2.840677016,(((((((Pipilo_ocai:2.591482947,(Pipilo_maculatus:0.677259377,Pipilo_erythrophthalmus:0.677259377):1.91422357):0.219185211,Pipilo_chlorurus:2.810668158):2.469990096,((Atlapetes_forbesi:1.420459705,Atlapetes_albiceps:1.420459705):2.534942045,(((Atlapetes_pileatus:1.620867684,Atlapetes_albinucha:1.620867684):0.2375876549,Atlapetes_semirufus:1.858455339):1.707882267,((Atlapetes_fulviceps:0.5389621359,Atlapetes_citrinellus:0.5389621359):2.201157871,(Pselliophorus_tibialis:0.4329932729,Pselliophorus_luteoviridis:0.4329932729):2.307126735):0.8262175988):0.3890641436):1.325256504):1.913033264,(((((Aimophila_notosticta:2.622725195,Aimophila_ruficeps:2.622725195):1.334925737,Aimophila_rufescens:3.957650932):1.890534152,(((Melozone_cabanisi:1.919171756,Melozone_kieneri:1.919171756):2.64231886,((Pipilo_fuscus:2.712693287,Pipilo_albicollis:2.712693287):0.491772092,(Pipilo_crissalis:0.9440501276,Pipilo_aberti:0.9440501276):2.260415251):1.357025238):0.8349055739,(Melozone_biarcuata:4.40441906,Melozone_leucotis:4.40441906):0.9919771305):0.4517888935):0.6001268738,Atlapetes_leucopis:6.448311958):0.5792021111,Pezopetes_capitalis:7.027514069):0.1661774485):0.8444764841,((((Ammodramus_henslowii:3.494077943,Ammodramus_bairdii:3.494077943):0.8673337704,(Xenospiza_baileyi:3.446033538,((Melospiza_georgiana:1.262215675,Melospiza_lincolnii:1.262215675):0.9823512341,Melospiza_melodia:2.244566909):1.201466629):0.915378176):0.8945304835,Passerculus_sandwichensis:5.255942197):1.588052248,((((Ammodramus_maritimus:2.063849029,(Ammodramus_caudacutus:0.7263198319,Ammodramus_nelsoni:0.7263198319):1.337529197):0.8527539812,Ammodramus_leconteii:2.91660301):2.897778522,(Amphispiza_belli:4.957116286,Pooecetes_gramineus:4.957116286):0.8572652457):0.4171499085,Oriturus_superciliosus:6.23153144):0.6124630051):1.194173556):0.425295371,((Spizella_arborea:5.976400781,Passerella_iliaca:5.976400781):0.8033183402,(((Junco_insularis:1.345484234,Junco_vulcani:1.345484234):1.597229678,(Junco_hyemalis:0.3571190983,Junco_phaeonotus:0.3571190983):2.585594814):2.333169102,(Zonotrichia_capensis:3.849825375,((Zonotrichia_leucophrys:0.3467619845,Zonotrichia_atricapilla:0.3467619845):1.443418448,(Zonotrichia_albicollis:1.272795404,Zonotrichia_querula:1.272795404):0.517385029):2.059644942):1.426057639):1.503836107):1.683744252):0.2945733995,(Atlapetes_fuscoolivaceus:2.844404126,(Atlapetes_albofrenatus:1.197310076,Atlapetes_pallidinucha:1.197310076):1.64709405):5.913632646):0.1905049556):1.020750638)Emberizidae:0.6380316086,((((Aimophila_strigiceps:5.179761397,Aimophila_stolzmanni:5.179761397):1.982441965,(Aimophila_sumichrasti:4.990205569,Aimophila_carpalis:4.990205569):2.171997793):0.7230118297,((((Ammodramus_aurifrons:3.714408249,Ammodramus_humeralis:3.714408249):0.9103130617,Ammodramus_savannarum:4.624721311):2.149803987,(Arremonops_conirostris:5.825474142,((Arremonops_rufivirgatus:1.317504986,Arremonops_tocuyensis:1.317504986):1.825215418,Arremonops_chloronotus:3.142720404):2.682753738):0.949051156):0.6800731161,(((Aimophila_cassinii:2.732834427,Aimophila_aestivalis:2.732834427):2.180537452,Aimophila_botterii:4.91337188):1.377209738,((Aimophila_mystacalis:3.070519147,Aimophila_humeralis:3.070519147):1.415041773,Aimophila_ruficauda:4.48556092):1.805020698):1.164016796):0.4306167775)Emberizidae:1.831826712,((Chlorospingus_pileatus:4.313365196,(Chlorospingus_ophthalmicus:3.540182521,(Chlorospingus_inornatus:2.801204194,(Chlorospingus_tacarcunae:2.441010569,(Chlorospingus_flavovirens:1.126977353,Chlorospingus_semifuscus:1.126977353):1.314033216):0.3601936251):0.7389783271):0.7731826744):2.571808529,(Chlorospingus_canigularis:5.829123472,(Chlorospingus_parvirostris:3.921223391,Chlorospingus_flavigularis:3.921223391):1.907900081):1.056050252)Thraupidae:2.831868179):0.8902820709):0.5492021807):0.8647654876,(((Emberiza_capensis:5.109751041,((Emberiza_striolata:3.561989159,(Emberiza_tahapisi:1.342397377,Emberiza_cineracea:1.342397377):2.219591782):1.03256865,(Emberiza_socotrana:1.966742317,Emberiza_impetuani:1.966742317):2.627815492):0.515193232):2.48078841,(Emberiza_flaviventris:5.453925569,Emberiza_cabanisi:5.453925569):2.136613881):3.417961353,((((((Emberiza_chrysophrys:3.321060649,(Emberiza_tristrami:2.186243862,Emberiza_variabilis:2.186243862):1.134816788):1.465819724,((Emberiza_fucata:3.256739107,Emberiza_pusilla:3.256739107):1.057250601,(((Emberiza_rutila:3.119613843,Emberiza_aureola:3.119613843):0.5902277415,Emberiza_spodocephala:3.709841585):0.273083536,Emberiza_sulphurata:3.982925121):0.3310645877):0.4728906651):0.8834062248,Emberiza_rustica:5.670286598):1.321207209,((Emberiza_pallasi:3.765849446,Emberiza_schoeniclus:3.765849446):2.240861013,Emberiza_yessoensis:6.006710459):0.9847833482):1.17661969,(Emberiza_elegans:6.117370341,(Latoucheornis_siemsseni:2.548644547,Emberiza_affinis:2.548644547):3.568725794):2.050743155):1.872886895,(((Emberiza_melanocephala:3.504871424,Emberiza_bruniceps:3.504871424):2.166488803,Melophus_lathami:5.671360228):3.786516053,((((Emberiza_cia:1.772145965,(Emberiza_godlewskii:1.360610752,Emberiza_cioides:1.360610752):0.4115352136):2.322246814,(Emberiza_vincenti:1.50834952,Emberiza_jankowskii:1.50834952):2.586043258):2.790675485,((Emberiza_cirlus:4.763079759,((Emberiza_leucocephalos:0.3616003893,Emberiza_citrinella:0.3616003893):2.763199318,Emberiza_stewarti:3.124799707):1.638280052):1.340436126,(((Emberiza_hortulana:1.041125947,Emberiza_koslowi:1.041125947):1.345812103,Emberiza_caesia:2.38693805):2.218448182,Emberiza_buchanani:4.605386232):1.498129654):0.7815523782):0.9321087755,(Miliaria_calandra:2.810703722,Emberiza_poliopleura:2.810703722):5.006473317):1.640699242):0.5831241107):0.9675004123)Emberizidae:1.012790839):1.202141186E-4,(((((((Icterus_pectoralis:3.42804233,Icterus_graceannae:3.42804233):0.954371585,(Icterus_jamacaii:2.141074567,Icterus_icterus:2.141074567):2.241339348):0.5693060051,Icterus_mesomelas:4.95171992):1.230067444,(Icterus_maculialatus:5.624547354,((Icterus_wagleri:2.070486541,Icterus_croconotus:2.070486541):2.725268864,(Icterus_cucullatus:3.715870382,((Icterus_prosthemelas:2.868993875,Icterus_spurius:2.868993875):0.5105370678,((Icterus_dominicensis:1.557404726,Icterus_auricapillus:1.557404726):1.295347286,((Icterus_laudabilis:1.981899208,(Icterus_oberi:1.675397453,Icterus_bonana:1.675397453):0.3065017553):0.1579021071,Icterus_cayanensis:2.139801315):0.7129506962):0.5267789312):0.3363394389):1.079885023):0.8287919492):0.5572400105):0.8711526822,((Icterus_parisorum:3.852140219,(Icterus_graduacauda:0.8699084066,Icterus_chrysater:0.8699084066):2.982231813):0.9462377605,(Icterus_leucopteryx:2.574332995,(((Icterus_abeillei:0.1350255653,Icterus_galbula:0.1350255653):1.974159877,(Icterus_pustulatus:1.525506947,Icterus_bullockii:1.525506947):0.5836784952):0.2153148708,(Icterus_auratus:2.006808634,(Icterus_nigrogularis:1.277590261,Icterus_gularis:1.277590261):0.7292183731):0.3176916792):0.2498326816):2.224044985):2.254562067):4.169384081,((Amblycercus_holosericeus:9.739885683,(((((Molothrus_oryzivorus:2.438186548,((Molothrus_aeneus:1.209639887,(Molothrus_bonariensis:0.8988885708,Molothrus_ater:0.8988885708):0.3107513159):0.1558635602,Molothrus_armenti:1.365503447):1.072683101):0.9739600538,Molothrus_rufoaxillaris:3.412146601):2.523451741,((Agelaius_xanthomus:0.6038853679,Agelaius_humeralis:0.6038853679):4.190709057,((Agelaius_tricolor:1.667973237,Agelaius_assimilis:1.667973237):2.159653652,Agelaius_phoeniceus:3.827626889):0.9669675358):1.141003917):0.2532321752,((Euphagus_carolinus:3.004026681,Euphagus_cyanocephalus:3.004026681):1.369269599,(((Quiscalus_nicaraguensis:1.176164009,Quiscalus_lugubris:1.176164009):0.4405306189,(Quiscalus_niger:1.001126013,(Quiscalus_mexicanus:0.821728568,Quiscalus_major:0.821728568):0.1793974454):0.6155686145):0.838818618,Quiscalus_quiscula:2.455513246):1.917783034):1.815534237):0.7407551546,((((Gymnomystax_mexicanus:4.870403753,(Lampropsar_tanagrinus:4.509178128,Hypopyrrhus_pyrohypogaster:4.509178128):0.3612256243):0.269967909,(Macroagelaius_imthurni:2.134504859,Macroagelaius_subalaris:2.134504859):3.005866803):0.4526307648,(((Gnorimopsar_chopi:4.642958295,((Agelasticus_xanthophthalmus:0.221852784,Agelasticus_cyanopus:0.221852784):3.607684663,Agelasticus_thilius:3.829537446):0.8134208482):0.1539190018,(((Chrysomus_icterocephalus:1.566810117,Chrysomus_ruficapillus:1.566810117):2.491266297,((Pseudoleistes_guirahuro:1.225901592,Pseudoleistes_virescens:1.225901592):0.6816887365,Xanthopsar_flavus:1.907590329):2.150486085):0.3424109629,(Oreopsar_bolivianus:3.371915122,Agelaioides_badius:3.371915122):1.028572255):0.3963899194):0.4399171648,(Amblyramphus_holosericeus:4.082069556,(Curaeus_forbesi:1.716254042,Curaeus_curaeus:1.716254042):2.365815514):1.154724905):0.3562079653):0.9711517136,(Nesopsar_nigerrimus:5.956713028,(Dives_warszewiczi:3.276164129,(Dives_dives:1.358776739,Dives_atroviolaceus:1.358776739):1.91738739):2.680548899):0.6074411125):0.3654315319):2.810300011):1.157117669,(((Cacicus_melanicterus:5.860282707,Cacicus_solitarius:5.860282707):0.4738534555,(((((Ocyalus_latirostris:1.654083279,Clypicterus_oseryi:1.654083279):0.3617694957,Cacicus_haemorrhous:2.015852775):2.500277601,(Cacicus_leucoramphus:3.059703223,Cacicus_chrysonotus:3.059703223):1.456427153):0.5210155374,((Cacicus_microrhynchus:1.720551756,Cacicus_cela:1.720551756):2.45384444,Cacicus_uropygialis:4.174396197):0.862749717):0.7301297577,((Cacicus_chrysopterus:3.082698683,Cacicus_sclateri:3.082698683):0.1782409354,Cacicus_koepckeae:3.260939618):2.506336053):0.5668604914):0.2222413143,((Psarocolius_decumanus:2.476428348,(Psarocolius_viridis:0.9492034867,(Psarocolius_montezuma:0.7147386665,Psarocolius_bifasciatus:0.7147386665):0.2344648203):1.527224862):1.826419231,(Psarocolius_cassini:2.699456618,((Psarocolius_guatimozinus:1.956123752,(Psarocolius_atrovirens:1.890173851,Psarocolius_angustifrons:1.890173851):0.06594990058):0.6063615263,Psarocolius_wagleri:2.562485278):0.1369713399):1.603390961):2.253529898):4.340625875):0.325320776):0.7989675148,((((Sturnella_neglecta:2.275075628,Sturnella_magna:2.275075628):1.720113172,(Sturnella_loyca:2.349798188,(Sturnella_superciliaris:1.003825812,Sturnella_defilippii:1.003825812):1.345972377):1.645390612):4.566596376,(Sturnella_bellicosa:3.30474701,Sturnella_militaris:3.30474701):5.257038166):2.147484192,(Dolichonyx_oryzivorus:8.179576875,Xanthocephalus_xanthocephalus:8.179576875):2.529692494):1.312022274)Icteridae:1.202141186E-4):6.962831306,((((Teretistris_fornsi:4.383210609,Teretistris_fernandinae:4.383210609):11.66680388,Icteria_virens:16.05001449):1.224635121,(Seiurus_aurocapilla:11.32038877,((((((Limnothlypis_swainsonii:7.520032422,Protonotaria_citrea:7.520032422):1.176603577,(((Oporornis_formosus:5.158539713,((Oporornis_tolmiei:1.301901883,Oporornis_philadelphia:1.301901883):2.015264728,Oporornis_agilis:3.317166611):1.841373102):0.318563998,(((Geothlypis_auricularis:2.667900816,(Geothlypis_velata:1.47753758,Geothlypis_poliocephala:1.47753758):1.190363236):1.945821903,(Geothlypis_chiriquensis:1.906304098,Geothlypis_aequinoctialis:1.906304098):2.707418621):0.5534600506,(Geothlypis_speciosa:3.364055588,(Geothlypis_semiflava:2.648078229,(Geothlypis_beldingi:0.9326058879,(((Geothlypis_nelsoni:0.2667759638,Geothlypis_flavovelata:0.2667759638):0.06523177743,Geothlypis_trichas:0.3320077413):0.2409044498,Geothlypis_rostrata:0.5729121911):0.3596936968):1.715472341):0.7159773595):1.803127181):0.309920942):0.7683523492,Leucopeza_semperi:6.245456061):2.451179938):0.2268540923,(Mniotilta_varia:7.563001189,(Seiurus_motacilla:3.781890481,Seiurus_noveboracensis:3.781890481):3.781110708):1.360488903):0.3266834202,(((((((Dendroica_aestiva:2.206936913,Dendroica_magnolia:2.206936913):1.475310281,Dendroica_subita:3.682247193):1.921892861,(((Dendroica_cerulea:4.947665054,(Parula_americana:0.8144525035,Parula_pitiayumi:0.8144525035):4.13321255):0.2008170419,(Dendroica_tigrina:4.900648287,(Dendroica_kirtlandii:4.619460533,(((Dendroica_pensylvanica:2.273257002,Dendroica_petechia:2.273257002):1.228502189,(Dendroica_striata:2.141886946,Dendroica_castanea:2.141886946):1.359872244):0.3771029056,Dendroica_fusca:3.878862096):0.740598437):0.2811877533):0.2478338091):0.1018599432,(((Dendroica_caerulescens:2.102950737,Dendroica_delicata:2.102950737):2.622466898,Setophaga_ruticilla:4.725417636):0.3356205591,(((Dendroica_discolor:1.281592157,Dendroica_vitellina:1.281592157):1.644277796,(Dendroica_adelaidae:2.656160323,(((Dendroica_virens:0.4855033022,Dendroica_chrysoparia:0.4855033022):0.4751220766,(Dendroica_townsendi:0.4948796129,Dendroica_occidentalis:0.4948796129):0.465745766):1.264564337,(Dendroica_graciae:0.6919684439,Dendroica_nigrescens:0.6919684439):1.533221272):0.4309706064):0.2697096309):1.840380681,(Dendroica_palmarum:4.400188139,(Dendroica_coronata:4.086681858,(Dendroica_dominica:3.7929385,(Dendroica_pinus:2.733418565,Dendroica_pityophila:2.733418565):1.059519935):0.2937433576):0.313506281):0.3660624957):0.2947875606):0.1893038439):0.3537980158):0.2991516127,Wilsonia_citrina:5.903291667):0.4446002,((Dendroica_pharetra:5.694844852,Dendroica_plumbea:5.694844852):0.2880967018,Dendroica_angelae:5.982941554):0.3649503135):0.9101478823,Catharopeza_bishopi:7.25803975):1.677042605,((((Wilsonia_canadensis:5.258335162,(Wilsonia_pusilla:4.717033202,((Ergaticus_ruber:0.8685158321,Ergaticus_versicolor:0.8685158321):2.675515773,Cardellina_rubrifrons:3.544031605):1.173001597):0.5413019597):0.9998311268,(Myioborus_pictus:5.356442893,(Myioborus_miniatus:4.123495655,(((Myioborus_albifacies:2.828940556,(Myioborus_pariae:2.627626138,((Myioborus_castaneocapilla:1.205662034,Myioborus_cardonai:1.205662034):0.8775001659,Myioborus_brunniceps:2.0831622):0.5444639381):0.2013144178):0.2652363435,Myioborus_torquatus:3.094176899):0.2271997726,(Myioborus_flavivertex:3.047566406,(Myioborus_albifrons:2.097798139,(Myioborus_melanocephalus:0.3490003062,Myioborus_ornatus:0.3490003062):1.748797833):0.9497682665):0.2738102662):0.8021189833):1.232947238):0.9017233954):1.087926249,((((Basileuterus_hypoleucus:1.018511508,Basileuterus_culicivorus:1.018511508):4.411856405,(Basileuterus_tristriatus:2.859544869,Basileuterus_trifasciatus:2.859544869):2.570823043):0.02735874319,Basileuterus_ignotus:5.457726656):1.446178157,((Basileuterus_rufifrons:5.115303338,(Basileuterus_melanogenys:3.300099141,Basileuterus_belli:3.300099141):1.815204197):1.369530742,Euthlypis_lachrymosa:6.48483408):0.4190707332):0.4421877244):0.7271967015,((((Basileuterus_griseiceps:0.9902052831,Basileuterus_chlorophrys:0.9902052831):1.847059598,Basileuterus_coronatus:2.837264881):2.744868297,(((Basileuterus_bivittatus:3.866626447,Basileuterus_chrysogaster:3.866626447):0.3113232733,(Basileuterus_cinereicollis:1.3176045,Basileuterus_conspicillatus:1.3176045):2.860345219):0.4517735404,Basileuterus_fraseri:4.62972326):0.952409918):1.830898441,(((Phaeothlypis_fulvicauda:2.87136664,Phaeothlypis_rivularis:2.87136664):2.724147325,Basileuterus_nigrocristatus:5.595513965):0.9646245068,((Basileuterus_luteoviridis:4.827940291,(Basileuterus_basilicus:3.324126712,Basileuterus_signatus:3.324126712):1.503813578):1.242264885,(Basileuterus_leucophrys:5.678505507,(Basileuterus_leucoblepharus:3.206407069,Basileuterus_flaveolus:3.206407069):2.472098438):0.3916996682):0.4899332965):0.8528931471):0.6602576199):0.8617931159):0.3150911565):0.1727653645,((((Vermivora_celata:1.540790338,(((Vermivora_virginiae:0.7133655356,Vermivora_luciae:0.7133655356):0.2370242099,Vermivora_ruficapilla:0.9503897455):0.1820815295,Vermivora_crissalis:1.132471275):0.4083190626):3.215255313,Vermivora_peregrina:4.756045651):0.5106202659,(Parula_superciliosa:0.4512995953,Parula_gutturalis:0.4512995953):4.815366321):3.131519011,((Vermivora_chrysoptera:1.542213248,Vermivora_pinus:1.542213248):3.94397352,Vermivora_bachmanii:5.486186768):2.91199816):1.024753948):0.8994049026,Helmitheros_vermivorum:10.32234378):0.9980449942):5.95426084)Parulidae:0.9176702031,((Microligea_palustris:10.4670826,Xenoligea_montana:10.4670826)Parulidae:6.763102076,(Zeledonia_coronata:15.19567402,(Spindalis_dominicensis:6.643659066,((Spindalis_nigricephala:1.944335448,Spindalis_zena:1.944335448):0.9620352224,Spindalis_portoricensis:2.906370671):3.737288395)Thraupidae:8.552014949):2.03451066):0.9621351409):0.7919233472):2.529844322):1.397907701,((Calcarius_lapponicus:15.14130629,(Calcarius_mccownii:11.93323681,(Calcarius_pictus:4.506348095,Calcarius_ornatus:4.506348095):7.426888717):3.208069473):1.807287187,(Plectrophenax_hyperboreus:1.453988602,Plectrophenax_nivalis:1.453988602):15.49460487)Emberizidae:5.963401713):3.097459639):1.572270371,((Tmetothylacus_tenellus:4.999509373,Dendronanthus_indicus:4.999509373):15.74158805,((((Macronyx_fuellebornii:2.433642761,Macronyx_croceus:2.433642761):8.958193765,((Macronyx_sharpei:2.267409386,Macronyx_ameliae:2.267409386):5.741666887,((Macronyx_grimwoodi:4.31277526,(Macronyx_flavicollis:2.489754867,Macronyx_capensis:2.489754867):1.823020393):1.341474215,Macronyx_aurantiigula:5.654249475):2.354826798):3.382760253):6.100398655,((((Anthus_bogotensis:2.213134927,(Anthus_brachyurus:2.061542958,Anthus_pallidiventris:2.061542958):0.1515919692):2.273882767,(Anthus_gutturalis:2.267413196,Anthus_godlewskii:2.267413196):2.219604498):2.518486345,((((Anthus_berthelotii:2.014960359,Anthus_campestris:2.014960359):2.642958283,Anthus_richardi:4.657918642):0.0287828241,Anthus_similis:4.686701466):0.3537477818,(Anthus_novaeseelandiae:1.900222193,Anthus_lineiventris:1.900222193):3.140227055):1.965054791):9.939282472,((Anthus_vaalensis:2.617620138,Anthus_nilghiriensis:2.617620138):10.9032352,((((((Anthus_roseatus:2.014456809,Anthus_cervinus:2.014456809):3.376597111,((Anthus_nattereri:3.403880294,(Anthus_pratensis:3.32523436,(Anthus_petrosus:1.086569912,Anthus_spinoletta:1.086569912):2.238664447):0.07864593429):1.639889228,((Anthus_rubescens:2.299290383,Anthus_hoeschi:2.299290383):0.6315831199,Anthus_sokokensis:2.930873503):2.112896019):0.347284398):1.117496753,Anthus_leucophrys:6.508550673):3.424300136,((Anthus_trivialis:3.25076543,Anthus_hodgsoni:3.25076543):0.9300625656,Anthus_antarcticus:4.180827996):5.752022814):1.48258037,(Anthus_gustavi:3.087599194,Anthus_crenatus:3.087599194):8.327831986):1.288104132,(((Anthus_chloris:2.209437785,Anthus_chacoensis:2.209437785):2.532071489,((Anthus_correndera:2.720596275,Anthus_caffer:2.720596275):0.1047002008,(Anthus_sylvanus:2.234580561,Anthus_melindae:2.234580561):0.5907159145):1.916212799):5.014139081,((Anthus_lutescens:5.969378797,(Anthus_spragueii:2.339899131,Anthus_rufulus:2.339899131):3.629479667):0.9183139179,(Anthus_hellmayri:4.968051222,(Anthus_longicaudatus:2.186476934,Anthus_furcatus:2.186476934):2.781574288):1.919641494):2.86795564):2.947886956):0.8173200261):3.423931173):0.5474486702):2.20379433,(((Motacilla_aguimp:5.999599892,(Motacilla_samveasnae:4.113113193,((Motacilla_alba:3.159930299,(Motacilla_citreola:1.92853568,Motacilla_flava:1.92853568):1.231394619):0.8195202211,(Motacilla_madaraspatensis:3.197046132,Motacilla_cinerea:3.197046132):0.7824043877):0.1336626725):1.886486699):0.08487692507,Motacilla_grandis:6.084476817):2.787727755,((Motacilla_capensis:3.922907049,Motacilla_clara:3.922907049):2.594030375,Motacilla_flaviventris:6.516937423):2.355267148):10.82382494):1.045067915)Motacillidae:6.84062777):1.676632182,(Petronia_brachydactyla:25.1305582,((((Petronia_xanthocollis:9.369271795,(Petronia_dentata:5.265333831,Petronia_pyrgita:5.265333831):4.103937964):0.6509340846,Petronia_superciliaris:10.02020588):6.940719843,(Petronia_petronia:14.67273453,(((Montifringilla_adamsi:3.031381317,Montifringilla_nivalis:3.031381317):5.585378875,(Montifringilla_theresae:6.79643061,((Montifringilla_blanfordi:0.9070929859,Montifringilla_davidiana:0.9070929859):5.775500061,Montifringilla_ruficollis:6.682593047):0.1138375629):1.820329582):1.705522713,Montifringilla_taczanowskii:10.3222829):4.350451626):2.288191192):2.984033244,((Passer_griseus:6.861188669,(Passer_gongonensis:4.698508198,(Passer_melanurus:2.472134953,Passer_pyrrhonotus:2.472134953):2.226373245):2.162680471):5.556507424,((Passer_ammodendri:2.989627698,Passer_hemileucus:2.989627698):5.642497701,((Passer_diffusus:5.030888267,(Passer_euchlorus:2.64316893,Passer_rutilans:2.64316893):2.387719337):2.457636557,(((Passer_luteus:2.076142939,Passer_swainsonii:2.076142939):2.588700466,((Passer_suahelicus:1.978041317,Passer_motitensis:1.978041317):0.4417243141,(Passer_flaveolus:1.928764306,Passer_moabiticus:1.928764306):0.4910013259):2.245077774):0.9521385201,(((Passer_castanopterus:2.046387714,Passer_iagoensis:2.046387714):1.241500711,((Passer_insularis:1.870729024,Passer_hispaniolensis:1.870729024):0.6143020415,Passer_domesticus:2.485031066):0.8028573596):1.969437354,((Passer_shelleyi:3.961619083,(Passer_eminibey:2.130281299,Passer_cordofanicus:2.130281299):1.831337785):0.4720138429,((Passer_montanus:2.09579703,Passer_simplex:2.09579703):1.354186305,Passer_rufocinctus:3.449983335):0.9836495911):0.8236928528):0.3596561469):1.871542898):1.143600576):3.785570694):7.527262873):5.18559923)Passeridae:4.127799182):4.201506146,((((((Bubalornis_albirostris:1.827821776,Bubalornis_niger:1.827821776)Ploceidae:13.63033848,(((Malimbus_cassini:8.906283135,(((Malimbus_ballmanni:4.34170181,((Malimbus_scutatus:1.492973528,Malimbus_ibadanensis:1.492973528):2.429829922,(Malimbus_erythrogaster:1.730177696,Malimbus_nitens:1.730177696):2.192625753):0.4188983604):2.132424165,(Malimbus_racheliae:1.450057106,Malimbus_malimbicus:1.450057106):5.024068869):0.6399065205,(Malimbus_rubricollis:1.525420132,Malimbus_coronatus:1.525420132):5.588612363):1.79225064):3.143471796,(((((Ploceus_aureonucha:0.840707845,Ploceus_nelicourvi:0.840707845):2.548021339,Ploceus_galbula:3.388729184):3.523270101,(Ploceus_dichrocephalus:3.402147933,((Ploceus_megarhynchus:1.055318818,Ploceus_superciliosus:1.055318818):0.8726625268,Ploceus_princeps:1.927981344):1.474166588):3.509851352):0.9165974151,(Ploceus_benghalensis:1.446514864,Ploceus_sanctithomae:1.446514864):6.382081836):3.79282813,((((Ploceus_castanops:1.307481327,Ploceus_pelzelni:1.307481327):7.504521876,((Ploceus_angolensis:2.779844577,(Ploceus_insignis:1.196667844,Ploceus_xanthops:1.196667844):1.583176733):5.235369224,((Ploceus_spekei:1.267854921,Ploceus_nigricollis:1.267854921):3.531240625,(Ploceus_temporalis:1.783175418,Ploceus_batesi:1.783175418):3.015920128):3.216118255):0.7967894011):2.491269348,((((Ploceus_preussi:1.061888707,Ploceus_katangae:1.061888707):2.171337594,(Ploceus_weynsi:1.34732556,Ploceus_sakalava:1.34732556):1.885900741):0.4698223158,Ploceus_baglafecht:3.703048617):3.309011046,(((Ploceus_philippinus:0.4286057158,Ploceus_manyar:0.4286057158):0.3800362703,Ploceus_hypoxanthus:0.808641986):0.4736404084,Ploceus_tricolor:1.282282394):5.729777268):4.291212888):0.0,((Ploceus_nicolli:4.21242675,(Ploceus_bojeri:2.255437741,(Ploceus_spekeoides:1.470009828,Ploceus_dorsomaculatus:1.470009828):0.7854279124):1.956989009):5.362171507,(((Ploceus_castaneiceps:1.556979793,Ploceus_jacksoni:1.556979793):3.564540542,(Ploceus_albinucha:2.140852728,(Ploceus_golandi:1.531475928,Ploceus_vitellinus:1.531475928):0.6093767999):2.980667607):1.825951294,((Ploceus_subpersonatus:1.571444063,Ploceus_heuglini:1.571444063):5.149883516,((Ploceus_bicolor:1.52852792,Ploceus_melanogaster:1.52852792):3.955322632,((((((Ploceus_olivaceiceps:0.8120738922,(Ploceus_melanocephalus:0.3175717585,Ploceus_taeniopterus:0.3175717585):0.4945021337):0.8304159861,((Ploceus_reichardi:0.7217242194,(Ploceus_bertrandi:0.7217242194,Ploceus_intermedius:0.7217242194):0.0):0.3738869102,Ploceus_ruweti:1.09561113):0.5468787487):0.6993886104,(Ploceus_aurantius:1.212175546,Ploceus_burnieri:1.212175546):1.129702943):0.007003251606,((Ploceus_xanthopterus:1.489957674,Ploceus_badius:1.489957674):0.05659944876,(Ploceus_grandis:1.546557122,(Ploceus_bannermani:1.272565638,Ploceus_nigrimentus:1.272565638):0.2739914845):0.0):0.802324618):1.134184572,(Ploceus_nigerrimus:1.445133979,(Ploceus_cucullatus:1.146268886,Ploceus_flavipes:1.146268886):0.2988650929):2.037932334):1.677570096,(((Ploceus_alienus:1.626302007,Ploceus_luteolus:1.626302007):1.718043581,(((Ploceus_capensis:0.1041695235,Ploceus_ocularis:0.1041695235):0.11116393,Ploceus_velatus:0.2153334535):0.8650977797,Ploceus_subaureus:1.080431233):2.263914354):0.0,Ploceus_rubiginosus:3.344345587):1.816290821):0.3232141433):1.237477026):0.2261440508):2.627126628):1.728674293):0.3181522798):0.4283301018)Ploceidae:0.4124370099,((((((Euplectes_gierowii:2.964599011,Euplectes_franciscanus:2.964599011):0.634357378,(Euplectes_ardens:3.048968948,((Euplectes_hordeaceus:1.001707402,Euplectes_diadematus:1.001707402):0.53191749,(Euplectes_nigroventris:0.8571786736,Euplectes_orix:0.8571786736):0.6764462184):1.515344056):0.5499874409):1.537810515,(Euplectes_capensis:4.401501925,(Euplectes_macroura:3.861655431,((Euplectes_hartlaubi:2.308266758,(Euplectes_jacksoni:1.588860374,(Euplectes_psammocromius:1.061161921,Euplectes_progne:1.061161921):0.5276984534):0.7194063838):1.312126958,(Euplectes_axillaris:1.704162504,Euplectes_albonotatus:1.704162504):1.916231212):0.2412617147):0.5398464944):0.7352649795):1.678558244,Euplectes_aureus:6.815325148):0.7587262989,Euplectes_afer:7.574051447)Ploceidae:2.904656887,(((Foudia_omissa:4.719333254,((Foudia_flavicans:0.9049402605,Foudia_madagascariensis:0.9049402605):2.217859812,(Foudia_eminentissima:1.212986453,(Foudia_rubra:0.7462361062,Foudia_sechellarum:0.7462361062):0.4667503469):1.909813619):1.596533182)Ploceidae:0.8090295646,(Pseudonigrita_arnaudi:2.138935627,Pseudonigrita_cabanisi:2.138935627)Passeridae:3.389427191):2.876586209,(Anaplectes_rubriceps:6.423050411,(Quelea_cardinalis:5.404650362,(Quelea_quelea:2.173325938,Quelea_erythrops:2.173325938):3.231324423):1.01840005)Ploceidae:1.981898616):2.073759307):1.983483608):2.99596831):1.687271079,((Philetairus_socius:9.975225173,(Dinemellia_dinemelli:5.648079596,((Plocepasser_rufoscapulatus:1.608807269,Plocepasser_donaldsoni:1.608807269):3.58317965,(Plocepasser_mahali:1.48131974,Plocepasser_superciliosus:1.48131974):3.71066718)Passeridae:0.4560926766):4.327145577):4.632779436,(Brachycope_anomala:6.624390612,(Histurgops_ruficaudus:5.319642926,(Sporopipes_frontalis:3.345219372,Sporopipes_squamifrons:3.345219372):1.974423555)Passeridae:1.304747686):7.983613997):2.537426721):3.468915537,Amblyospiza_albifrons:20.61434687):2.669455219,(((Amandava_formosa:9.707320635,(Amandava_subflava:7.791052614,Amandava_amandava:7.791052614):1.916268021):4.848953684,((((((Pytilia_melba:8.467613578,(Pytilia_afra:1.221311277,(Pytilia_lineata:0.847155972,(Pytilia_phoenicoptera:0.2263409048,Pytilia_hypogrammica:0.2263409048):0.6208150672):0.3741553054):7.246302301):1.84927694,((((((Uraeginthus_bengalus:0.831218795,Uraeginthus_cyanocephalus:0.831218795):0.9525914754,Uraeginthus_angolensis:1.78381027):4.795110262,(Uraeginthus_granatinus:4.33045094,Uraeginthus_ianthinogaster:4.33045094):2.248469591):1.62877859,((Pyrenestes_minor:4.119211376,(Pyrenestes_ostrinus:1.670860569,Pyrenestes_sanguineus:1.670860569):2.448350807):2.645547875,(Spermophaga_ruficapilla:3.706086023,(Spermophaga_poliogenys:1.562972041,Spermophaga_haematina:1.562972041):2.143113981):3.058673228):1.442939871):0.4088651538,Clytospiza_monteiri:8.616564275):0.9703942241,((Lagonosticta_larvata:6.800656028,((((Lagonosticta_landanae:1.555612959,Lagonosticta_rhodopareia:1.555612959):2.329966994,(Lagonosticta_virata:2.928690415,(Lagonosticta_sanguinodorsalis:1.4249742,Lagonosticta_umbrinodorsalis:1.4249742):1.503716215):0.9568895378):1.45123402,Lagonosticta_rubricata:5.336813973):0.8020501321,Lagonosticta_rara:6.138864105):0.6617919234):0.9711938406,(Lagonosticta_senegala:4.13653407,(Lagonosticta_nitidula:2.279674121,Lagonosticta_rufopicta:2.279674121):1.856859949):3.635315799):1.81510863):0.7299320194):0.3449645223,((Euschistospiza_dybowskii:5.926083193,Euschistospiza_cinereovinacea:5.926083193):2.032009943,(Hypargos_margaritatus:5.302388728,Hypargos_niveoguttatus:5.302388728):2.655704409):2.703761905):0.6306878208,(Amadina_erythrocephala:1.972577715,Amadina_fasciata:1.972577715):9.319965147):1.148057817,((((((Estrilda_melanotis:1.698142594,Estrilda_quartinia:1.698142594):2.731991167,Nesocharis_shelleyi:4.430133761):0.3936810549,(Estrilda_nigriloris:1.432455551,Estrilda_poliopareia:1.432455551):3.391359265):3.894503442,((((Estrilda_erythronotos:2.074952492,Estrilda_kandti:2.074952492):2.739721852,(Estrilda_perreini:3.723661975,(Estrilda_caerulescens:1.636672035,Estrilda_rufibarba:1.636672035):2.08698994):1.091012369):1.805052487,(((Estrilda_atricapilla:0.3741571793,Estrilda_nonnula:0.3741571793):2.623055532,Estrilda_astrild:2.997212712):0.5686309792,(Estrilda_thomensis:2.237338143,((Estrilda_troglodytes:1.712562492,Estrilda_paludicola:1.712562492):0.5247756509,((Estrilda_rhodopyga:0.7379068403,Estrilda_charmosyna:0.7379068403):0.7851821594,Estrilda_melpoda:1.523089):0.714249143):0.0):1.328505548):3.05388314):0.4275293262,(Nesocharis_ansorgei:2.370507049,Nesocharis_capistrata:2.370507049):4.676749108):1.671062101):0.6106895142,(Mandingoa_nitidula:6.630895162,((Cryptospiza_jacksoni:1.511594695,Cryptospiza_shelleyi:1.511594695):2.973914195,(Cryptospiza_reichenovii:1.721818255,Cryptospiza_salvadorii:1.721818255):2.763690635):2.145386271):2.69811261):0.8955538774,(((Parmoptila_jamesoni:1.461696612,Parmoptila_woodhousei:1.461696612):1.816067961,Parmoptila_rubrifrons:3.277764573):2.411828234,(Nigrita_bicolor:5.019583043,(Nigrita_luteifrons:3.028496154,(Nigrita_canicapillus:1.859577974,Nigrita_fusconotus:1.859577974):1.16891818):1.991086889):0.6700097638):4.534968842):2.21603903):1.184567713,(((((Erythrura_pealii:3.977371579,((Erythrura_regia:1.826886693,Erythrura_prasina:1.826886693):1.305252617,Erythrura_cyaneovirens:3.13213931):0.8452322685):2.37205942,(Erythrura_coloria:3.277011243,((Erythrura_tricolor:1.171870754,Erythrura_kleinschmidti:1.171870754):1.755948126,(Erythrura_trichroa:1.15051597,Erythrura_viridifacies:1.15051597):1.77730291):0.3491923627):3.072419756):2.645210746,(((Erythrura_papuana:1.628224919,Erythrura_hyperythra:1.628224919):1.897283133,Erythrura_gouldiae:3.525508052):1.366588581,Erythrura_psittacea:4.892096634):4.102545111):2.292641007,(((Ortygospiza_atricollis:1.782589086,Ortygospiza_locustella:1.782589086):3.42629933,(Ortygospiza_fuscocrissa:1.683716584,Ortygospiza_gabonensis:1.683716584):3.525171832):3.080328175,Heteromunia_pectoralis:8.289216591):2.998066162):1.498414441,(((Stagonopleura_guttata:4.741905839,(Stagonopleura_oculata:1.86215014,Stagonopleura_bella:1.86215014):2.879755699):5.623275349,((((Poephila_personata:5.544239362,(Poephila_cincta:2.3301019,Poephila_acuticauda:2.3301019):3.214137462):1.629290547,(Neochmia_ruficauda:6.94972377,((Neochmia_phaeton:2.174268719,Neochmia_modesta:2.174268719):3.963208801,Neochmia_temporalis:6.13747752):0.8122462502):0.2238061387):0.8505784807,(Taeniopygia_guttata:7.237576005,Taeniopygia_bichenovii:7.237576005):0.786532385):0.5580763989,(Oreostruthus_fuliginosus:3.047071117,Emblema_pictum:3.047071117):5.535113672):1.782996399):1.546040343,((Padda_oryzivora:3.347608707,Padda_fuscata:3.347608707):7.484181709,(((((((Lonchura_hunsteini:0.9940263361,Lonchura_leucogastra:0.9940263361):2.605046592,(Lonchura_fuscans:1.203866841,Lonchura_melaena:1.203866841):2.395206088):2.746431722,(Lonchura_monticola:1.750592081,Lonchura_caniceps:1.750592081):4.594912569):0.636202772,(Lonchura_leucosticta:6.057274202,(((Lonchura_teerinki:1.230868192,Lonchura_stygia:1.230868192):0.6662156877,(Lonchura_spectabilis:1.897083879,Lonchura_nana:1.897083879):0.0):1.934152224,Lonchura_flaviprymna:3.831236103):2.226038099):0.9244332195):2.65405665,(((Lonchura_cantans:0.6438332788,Lonchura_malabarica:0.6438332788):1.395532598,Lonchura_forbesi:2.039365877):3.614196498,(Lonchura_atricapilla:1.420325153,Lonchura_vana:1.420325153):4.233237221):3.982201697):0.0,((Lonchura_ferruginosa:1.64215247,Lonchura_grandis:1.64215247):5.534659333,((((Lonchura_kelaarti:0.6650458337,Lonchura_striata:0.6650458337):0.5175119826,Lonchura_leucogastroides:1.182557816):2.558737701,Lonchura_punctulata:3.741295517):1.340933099,(((Lonchura_malacca:1.101458101,(Lonchura_pallida:0.2340954386,Lonchura_maja:0.2340954386):0.8673626621):1.553527079,(Lonchura_tristissima:1.045351464,(Lonchura_quinticolor:0.7231361464,Lonchura_castaneothorax:0.7231361464):0.322215318):1.609633715):0.9676433781,(Lonchura_nigerrima:1.62714848,Lonchura_nevermanni:1.62714848):1.995480078):1.459600058):2.094583187):2.458952269):0.9558388434,((Lonchura_griseicapilla:2.048942697,Lonchura_molucca:2.048942697):6.086382703,((Lonchura_montana:1.624290142,Lonchura_cucullata:1.624290142):4.789798411,((Lonchura_bicolor:1.172403702,Lonchura_nigriceps:1.172403702):1.27409109,Lonchura_fringilloides:2.446494792):3.967593761):1.721236848):2.456277514):0.2401875008):1.079431116):0.8744756625):0.8394711989):0.9311059262)Estrildidae:5.751720721,((Vidua_larvaticola:8.089174781,((((Vidua_togoensis:1.121697175,(Vidua_funerea:1.111586083,((Vidua_chalybeata:0.6634300944,Vidua_purpurascens:0.6634300944):0.323951286,Vidua_raricola:0.9873813803):0.1242047026):0.01011109158):0.7242330863,((Vidua_camerunensis:0.2517179307,Vidua_wilsoni:0.2517179307):0.8443738662,Vidua_fischeri:1.096091797):0.7498384639):0.968400954,Vidua_regia:2.814331215):4.24129849,((((Vidua_obtusa:0.7286055458,Vidua_paradisaea:0.7286055458):0.6754209277,(Vidua_orientalis:0.4448474179,Vidua_interjecta:0.4448474179):0.9591790557):1.654289117,(Vidua_maryae:3.058315591,(Vidua_codringtoni:1.636482329,Vidua_nigeriae:1.636482329):1.421833262):0.0):2.939838213,(Vidua_hypocherina:5.464498933,Vidua_macroura:5.464498933):0.5336548704):1.057475901):1.033545077):9.560794596,Anomalospiza_imberbis:17.64996938)Viduidae:2.658025663):2.975807046):8.8569544,((((Prunella_fagani:4.876152916,Prunella_strophiata:4.876152916):4.994254444,(((((Prunella_modularis:0.4147858741,Prunella_collaris:0.4147858741):2.001723851,Prunella_rubida:2.416509725):2.698830245,Prunella_montanella:5.11533997):2.329047665,(Prunella_atrogularis:5.257222958,Prunella_fulvescens:5.257222958):2.187164677):1.273034355,(Prunella_koslowi:4.162764937,Prunella_ocularis:4.162764937):4.554657053):1.15298537):10.2022729,((Prunella_immaculata:4.734770239,Prunella_rubeculoides:4.734770239):3.727422281,Prunella_himalayana:8.46219252):11.61048774)Prunellidae:11.33054513,Peucedramus_taeniatus:31.40322539):0.7375310972):1.319107037):4.655267209,(((((Chloropsis_kinabaluensis:5.972958901,Chloropsis_media:5.972958901):16.0369166,((Chloropsis_venusta:5.647661479,Chloropsis_flavipennis:5.647661479):13.03101194,((Chloropsis_sonnerati:10.28495967,(Chloropsis_cochinchinensis:6.684502993,Chloropsis_aurifrons:6.684502993):3.600456672):4.841684079,(Chloropsis_cyanopogon:5.515810171,Chloropsis_palawanensis:5.515810171):9.610833574):3.552029672):3.331202087):3.425198027,(Chloropsis_jerdoni:6.189572504,Chloropsis_hardwickii:6.189572504):19.24550103)Chloropseidae:4.239721295,(Irena_cyanogastra:10.41043553,Irena_puella:10.41043553)Irenidae:19.2643593):1.531769458,((((((Prionochilus_percussus:7.758378044,(Prionochilus_xanthopygius:4.719642812,Prionochilus_plateni:4.719642812):3.038735232):6.693790054,(Prionochilus_thoracicus:12.23794307,Prionochilus_maculatus:12.23794307):2.21422503):5.203519158,Prionochilus_olivaceus:19.65568726):1.364236376,(((Dicaeum_retrocinctum:5.049211085,Dicaeum_chrysorrheum:5.049211085):11.21999324,(Dicaeum_melanoxanthum:14.61983634,(Dicaeum_everetti:9.795992644,Dicaeum_agile:9.795992644):4.823843696):1.649367989):4.35446497,((((Dicaeum_quadricolor:3.623515677,Dicaeum_anthonyi:3.623515677):6.552132306,(Dicaeum_bicolor:6.098320517,(Dicaeum_trochileum:2.693512707,Dicaeum_maugei:2.693512707):3.40480781):4.077327466):5.48720171,(((((((Dicaeum_erythrorhynchos:3.362329298,Dicaeum_nehrkorni:3.362329298):1.199437963,Dicaeum_tristrami:4.561767261):4.489311927,((Dicaeum_igniferum:5.994469502,Dicaeum_cruentatum:5.994469502):1.509565277,(Dicaeum_sanguinolentum:2.905096349,Dicaeum_nitidum:2.905096349):4.59893843):1.547044409):0.7507854928,(Dicaeum_haematostictum:3.523211872,(Dicaeum_concolor:1.39998178,Dicaeum_pygmaeum:1.39998178):2.123230092):6.278652808):0.6099123042,((((Dicaeum_hirundinaceum:2.65164735,Dicaeum_proprium:2.65164735):3.128541737,(Dicaeum_geelvinkianum:0.1464372872,Dicaeum_pectorale:0.1464372872):5.6337518):2.038473506,(Dicaeum_aeneum:7.11360802,(Dicaeum_erythrothorax:2.556427948,Dicaeum_eximium:2.556427948):4.557180072):0.7050545732):1.28981833,(((Dicaeum_aeruginosum:2.118781279,Dicaeum_celebicum:2.118781279):4.065309472,(Dicaeum_ignipectus:2.302957391,Dicaeum_vulneratum:2.302957391):3.88113336):2.206574643,Dicaeum_monticolum:8.390665394):0.7178155302):1.303296061):2.341789499,(Dicaeum_nigrilore:4.632280006,Dicaeum_annae:4.632280006):8.121286478):1.709786569,(Dicaeum_aureolimbatum:13.76069609,(Dicaeum_trigonostigma:10.75065739,Dicaeum_australe:10.75065739):3.0100387):0.7026569597):1.19949664):2.941830215,(Dicaeum_vincens:3.524273948,Dicaeum_hypoleucum:3.524273948):15.08040596):2.01898939):0.3962543339)Dicaeidae:7.172321328,((((Hypogramma_hypogrammicum:4.303562089,Arachnothera_flavigaster:4.303562089):2.496422778,Arachnothera_everetti:6.799984867):12.70879874,((Arachnothera_chrysogenys:4.361823512,Arachnothera_juliae:4.361823512):12.30093241,(Arachnothera_magna:13.98291568,(Arachnothera_crassirostris:5.006007747,Arachnothera_affinis:5.006007747):8.976907936):2.679840239):2.846027689):5.180701535,((Arachnothera_clarae:4.611047302,Arachnothera_longirostra:4.611047302):11.60695543,Arachnothera_robusta:16.21800273):8.471482418)Nectariniidae:3.502759814):2.272143132,((((Anthreptes_metallicus:3.873438371,Anthreptes_malacensis:3.873438371):13.74795448,((((Anthreptes_orientalis:4.071534264,Anthreptes_aurantium:4.071534264):3.147183797,Anthreptes_platurus:7.218718062):3.924464707,(Anthreptes_gabonicus:7.187928658,((Anthreptes_reichenowi:2.769359544,Anthreptes_longuemarei:2.769359544):2.202178461,Anthreptes_simplex:4.971538005):2.216390653):3.95525411):5.390521139,((Anthreptes_rubritorques:4.285574904,Anthreptes_rectirostris:4.285574904):10.12592757,(((Anthreptes_pallidigaster:3.92184645,Anthreptes_collaris:3.92184645):6.015001087,(Anthreptes_neglectus:3.705348156,Anthreptes_fraseri:3.705348156):6.23149938):0.4572128834,((Anthreptes_singalensis:2.773291697,Anthreptes_rhodolaemus:2.773291697):2.566419532,Anthreptes_anchietae:5.339711229):5.05434919):4.017442056):2.122201431):1.08768894):0.8415065699,((((((Nectarinia_jugularis:4.103112719,Nectarinia_buettikoferi:4.103112719):9.435937078,(Nectarinia_venusta:8.646205133,(Nectarinia_talatala:8.131451626,Nectarinia_bouvieri:8.131451626):0.5147535074):4.892844664):1.121996382,(Nectarinia_olivacea:9.112703358,(Nectarinia_oritis:2.86840157,Nectarinia_rufipennis:2.86840157):6.244301788):5.548342821):0.8062637351,(Nectarinia_purpureiventris:12.34330097,((Nectarinia_comorensis:8.795413289,((Nectarinia_coccinigaster:2.823812296,Nectarinia_cyanolaema:2.823812296):5.091783742,(Nectarinia_bocagii:2.673923123,Nectarinia_alinae:2.673923123):5.241672915):0.8798172509):3.036284145,Nectarinia_newtonii:11.83169743):0.5116035398):3.12400894):0.6550063676,(((Nectarinia_mariquensis:10.59161985,((((Nectarinia_neergardi:2.033065209,Nectarinia_batesi:2.033065209):4.259341692,Nectarinia_hartlaubii:6.292406901):1.703508234,(((Nectarinia_shelleyi:3.675412024,Nectarinia_reichenbachii:3.675412024):1.244922515,Nectarinia_famosa:4.920334538):3.075580596,(Nectarinia_minulla:3.263553184,Nectarinia_fuelleborni:3.263553184):4.732361951):0.0):1.675762916,(Nectarinia_bannermani:4.527113843,(Nectarinia_chloropygia:3.163813524,Nectarinia_pulchella:3.163813524):1.363300319):5.144564208):0.9199417969):1.306148521,((Nectarinia_habessinica:1.931148116,(Nectarinia_nectarinioides:1.931148116,Nectarinia_congensis:1.931148116):0.0):5.337306512,(Nectarinia_stuhlmanni:2.738866821,Nectarinia_superba:2.738866821):4.529587806):4.629313741):3.460480541,((Nectarinia_rockefelleri:11.63867152,((Nectarinia_minima:2.509813952,Nectarinia_kilimensis:2.509813952):5.843477927,((Nectarinia_adelberti:1.175950956,Nectarinia_hunteri:1.175950956):5.155670304,((Nectarinia_pembae:2.606357068,Nectarinia_balfouri:2.606357068):0.1050932337,Nectarinia_senegalensis:2.711450301):3.620170958):2.021670619):3.285379637):2.013144444,((Nectarinia_verticalis:2.32381164,((Nectarinia_manoensis:1.569217482,Nectarinia_thomensis:1.569217482):0.0,Nectarinia_erythrocerca:1.569217482):0.754594158):4.189832402,(Nectarinia_notata:1.816105044,Nectarinia_fuliginosa:1.816105044):4.697538998):7.138171918):1.70643295):0.7640673724):1.699306402,((((Nectarinia_solaris:5.315368047,(Nectarinia_ursulae:3.21551516,Nectarinia_mediocris:3.21551516):2.099852888):0.395408901,Nectarinia_tacazze:5.710776948):4.935489961,(((((Nectarinia_sovimanga:2.345530451,Nectarinia_chalybea:2.345530451):2.288198566,(Nectarinia_lotenia:2.42763867,Nectarinia_cuprea:2.42763867):2.206090347):1.938327801,(((Nectarinia_tsavoensis:2.848288559,Nectarinia_ludovicensis:2.848288559):0.6230281375,Nectarinia_johannae:3.471316696):2.771749661,Nectarinia_bifasciata:6.243066358):0.32899046):0.966588472,Nectarinia_oustaleti:7.53864529):2.606371606,((Nectarinia_reichenowi:5.343625727,(Nectarinia_aspasia:3.532575293,(Nectarinia_loveridgei:2.971481504,Nectarinia_moreaui:2.971481504):0.5610937887):1.811050434):3.385364384,(((Nectarinia_afra:2.712366062,Nectarinia_dussumieri:2.712366062):1.959044456,Nectarinia_zeylonica:4.671410518):3.337566727,((((Nectarinia_violacea:1.727445881,Nectarinia_coquerellii:1.727445881):0.0,Nectarinia_johnstoni:1.727445881):1.994609684,(Nectarinia_regia:1.63508448,Nectarinia_seimundi:1.63508448):2.086971085):3.903161885,(((Nectarinia_fusca:4.132225329,(Nectarinia_preussi:2.136343926,Nectarinia_osea:2.136343926):1.995881403):2.316999394,(Nectarinia_humbloti:2.410553586,(Nectarinia_veroxii:2.410553586,Nectarinia_sperata:2.410553586):0.0):4.038671138):0.3493503586,((Nectarinia_amethystina:2.997321389,Nectarinia_rubescens:2.997321389):0.5180705557,Nectarinia_asiatica:3.515391945):3.283183137):0.8266423683):0.383759795):0.7200128654):1.416026786):0.5012500131):2.060517353,(Nectarinia_chalcomelas:2.398267559,Nectarinia_calcostetha:2.398267559):10.3085167):5.114838422):0.6412767326):7.240999935,(Aethopyga_duyvenbodei:20.4689643,((((Aethopyga_christinae:3.3683936,Aethopyga_shelleyi:3.3683936):3.478184826,Aethopyga_eximia:6.846578426):6.836397594,((Aethopyga_saturata:2.981402443,Aethopyga_bella:2.981402443):6.709343116,((Aethopyga_ignicauda:2.089234176,Aethopyga_primigenia:2.089234176):3.906731868,(Aethopyga_boltoni:1.974738928,Aethopyga_flagrans:1.974738928):4.021227116):3.694779516):3.992230461):4.201701205,(((Aethopyga_nipalensis:4.169843861,Aethopyga_siparaja:4.169843861):5.447008387,((Aethopyga_pulcherrima:3.425853736,Aethopyga_mystacalis:3.425853736):1.176886094,Aethopyga_linaraborae:4.60273983):5.014112418):0.7570945263,Aethopyga_gouldiae:10.37394677):7.510730451):2.584287077):5.234935049)Nectariniidae:4.76048874):0.7421761916):6.908566449):3.263785815):3.71683688):0.4968745116):1.716821344):0.692726837):2.110721929):0.4632181107):2.471536924):1.986472953):5.327444145)Passeri:4.199982392):2.224967532)PASSERIFORMES:7.999283768):0.8581606009):0.5280680878):0.2676510016,((Colius_leucocephalus:39.86677441,((Colius_striatus:20.00185902,Colius_colius:20.00185902):5.033000257,Colius_castanotus:25.03485928):14.83191513):10.52035521,(Urocolius_indicus:33.89710895,Urocolius_macrourus:33.89710895):16.49002067)COLIIFORMES:26.05255394):1.969856678,(((Leptosomus_discolor:75.84059638,((((Apalharpactes_mackloti:9.189908046,Apalharpactes_reinwardtii:9.189908046):11.01346583,((Pharomachrus_mocinno:12.88878714,((Pharomachrus_pavoninus:4.748850963,Pharomachrus_auriceps:4.748850963):1.163550474,(Pharomachrus_antisianus:0.3498557773,Pharomachrus_fulgidus:0.3498557773):5.56254566):6.976385704):5.674110215,Euptilotis_neoxenus:18.56289736):1.640476523):12.20185378,(((Priotelus_roseigaster:12.93932477,Priotelus_temnurus:12.93932477):11.80835083,(((Trogon_mesurus:10.16658488,(Trogon_clathratus:9.66928536,(Trogon_comptus:6.485603207,(Trogon_melanurus:5.066493483,Trogon_massena:5.066493483):1.419109724):3.183682153):0.4972995207):5.998072907,(((Trogon_surrucura:3.332555562,Trogon_curucui:3.332555562):1.107172348,Trogon_violaceus:4.43972791):7.889549979,(((Trogon_viridis:0.2777964346,Trogon_chionurus:0.2777964346):3.406108042,Trogon_bairdii:3.683904477):4.719858539,(Trogon_citreolus:1.078737727,Trogon_melanocephalus:1.078737727):7.325025289):3.925514873):3.835379898):3.73462587,(Trogon_caligatus:14.56186874,((((Trogon_personatus:8.76696613,(Trogon_aurantiiventris:0.9830301065,Trogon_collaris:0.9830301065):7.783936023):1.752770281,Trogon_mexicanus:10.51973641):1.399523173,Trogon_elegans:11.91925958):2.53367182,Trogon_rufus:14.4529314):0.1089373401):5.337414914):4.848391941):2.31275707,(((Harpactes_duvaucelii:10.4150417,Harpactes_orrhophaeus:10.4150417):9.136775242,(Harpactes_oreskios:18.27223754,((Harpactes_diardii:11.56948336,(Harpactes_kasumba:10.77512782,(Harpactes_wardi:10.0707944,(Harpactes_ardens:9.122623653,(Harpactes_whiteheadi:8.084510765,Harpactes_erythrocephalus:8.084510765):1.038112888):0.9481707479):0.7043334223):0.7943555416):1.855922857,Harpactes_fasciatus:13.42540622):4.846831322):1.279579395):5.527934348,(Apaloderma_vittatum:10.14865886,(Apaloderma_narina:4.009666972,Apaloderma_aequatoriale:4.009666972):6.13899189):14.93109243):1.98068138):5.344794989)TROGONIFORMES:39.6765036,((((((((Tockus_camurus:6.931239127,(Tockus_pallidirostris:3.560222872,Tockus_hemprichii:3.560222872):3.371016255):7.435101753,(((Tockus_flavirostris:7.741110316,(Tockus_erythrorhynchus:5.145581245,Tockus_monteiri:5.145581245):2.595529072):0.8419586365,Tockus_bradfieldi:8.583068953):2.338902782,(Tockus_leucomelas:3.118298121,Tockus_jacksoni:3.118298121):7.803673614):3.444369145):0.0,Tockus_deckeni:14.36634088):4.749836076,((Tockus_nasutus:10.42986041,(Tockus_fasciatus:6.656279935,Tockus_alboterminatus:6.656279935):3.773580473):0.5066423423,Tockus_hartlaubi:10.93650275):8.179674206)Bucerotidae:6.657560875,(Bucorvus_cafer:7.561499334,Bucorvus_abyssinicus:7.561499334)Bucorvidae:18.2122385):7.646375123,((((((Ceratogymna_atrata:5.725490666,Ceratogymna_elata:5.725490666):7.73295571,((((Bycanistes_subcylindricus:1.563664803,Bycanistes_fistulator:1.563664803):2.187048892,Bycanistes_brevis:3.750713695):3.755084356,(Bycanistes_cylindricus:2.899118938,Bycanistes_bucinator:2.899118938):4.606679113):1.668912335,Bycanistes_albotibialis:9.174710386):4.28373599):4.109848648,Tropicranus_albocristatus:17.56829502):3.67988456,(Ocyceros_griseus:11.53402546,(Ocyceros_gingalensis:4.86234834,Ocyceros_birostris:4.86234834):6.671677116):9.714154129):6.850337653,((((Anthracoceros_malayanus:5.302964188,Anthracoceros_coronatus:5.302964188):11.33881427,((Anthracoceros_montani:5.166533155,Anthracoceros_albirostris:5.166533155):3.522098934,Anthracoceros_marchei:8.688632089):7.953146365):3.895877931,(Anorrhinus_galeritus:12.53534125,(Anorrhinus_austeni:6.13854616,Anorrhinus_tickelli:6.13854616):6.396795093):8.002315132):5.624921623,(((Aceros_waldeni:15.08507176,(((Aceros_subruficollis:4.391928756,Aceros_narcondami:4.391928756):5.97688069,((Aceros_cassidix:4.094985363,Aceros_everetti:4.094985363):5.405667406,(Aceros_undulatus:3.785712195,Aceros_plicatus:3.785712195):5.714940575):0.868156677):4.593749607,(((Penelopides_affinis:2.486103634,Penelopides_exarhatus:2.486103634):5.210950798,((Penelopides_panini:2.229281677,Penelopides_samarensis:2.229281677):3.29761923,(Penelopides_mindorensis:1.984425446,Penelopides_manillae:1.984425446):3.542475461):2.170153525):3.453795858,(Aceros_leucocephalus:4.106742252,Aceros_corrugatus:4.106742252):7.044108038):3.811708764):0.1225127068):3.490336426,Aceros_nipalensis:18.57540819):5.377011655,Aceros_comatus:23.95241984):2.210158166):1.935939231):1.061906974,(Rhinoplax_vigil:16.24948187,((Buceros_hydrocorax:3.782394155,Buceros_bicornis:3.782394155):5.160254013,Buceros_rhinoceros:8.942648167):7.306833704):12.91094234)Bucerotidae:4.259688742):21.86395758,((((Phoeniculus_somaliensis:8.084667023,Phoeniculus_bollei:8.084667023):14.58309443,(Phoeniculus_castaneiceps:7.905077075,(Phoeniculus_damarensis:2.701135276,Phoeniculus_purpureus:2.701135276):5.203941799):14.76268438):12.58074175,((Rhinopomastus_cyanomelas:9.194230986,Rhinopomastus_minor:9.194230986):11.22194239,Rhinopomastus_aterrimus:20.41617337):14.83232983)Phoeniculidae:3.524885569E-4,Upupa_epops:35.24885569):20.03521484)BUCEROTIFORMES:15.41971006,((((Meropogon_forsteni:15.62798299,(((((Merops_nubicoides:8.857675838,(Merops_albicollis:8.81842717,((((((Merops_persicus:1.278062874,Merops_superciliosus:1.278062874):1.354259047,Merops_philippinus:2.632321921):0.9812637918,(Merops_apiaster:3.058152559,Merops_ornatus:3.058152559):0.5554331538):2.396741335,(Merops_orientalis:5.051888748,(Merops_viridis:2.688256286,Merops_leschenaulti:2.688256286):2.363632461):0.9584383003):0.6820103209,Merops_nubicus:6.692337369):1.030439944,Merops_malimbicus:7.722777313):1.095649857):0.039248668):0.08880327657,Merops_revoilii:8.946479114):2.764430535,(((Merops_gularis:5.690396606,Merops_muelleri:5.690396606):2.940664274,(Merops_hirundineus:7.029022555,((Merops_pusillus:2.078410417,Merops_variegatus:2.078410417):1.539375583,Merops_oreobates:3.617786):3.411236556):1.602038325):2.021517032,Merops_boehmi:10.65257791):1.058331737):1.721762727,Merops_breweri:13.43267238):0.6835238418,(Merops_bulocki:5.351699087,Merops_bullockoides:5.351699087):8.764497131):1.511786769):30.41618747,(Nyctyornis_athertoni:13.42762505,Nyctyornis_amictus:13.42762505):32.61654542)Meropidae:16.68975485,(((((Uratelornis_chimaera:14.54129695,(Atelornis_crossleyi:9.665610114,Atelornis_pittoides:9.665610114):4.87568684):3.074527281,Brachypteracias_squamiger:17.61582423):4.857895399,Brachypteracias_leptosomus:22.47371963)Brachypteraciidae:19.44279145,(((((Coracias_benghalensis:5.127370876,(Coracias_caudatus:4.227697511,(Coracias_abyssinicus:2.679186102,Coracias_garrulus:2.679186102):1.548511409):0.8996733645):0.8434944931,Coracias_temminckii:5.970865369):5.32794299,(Coracias_cyanogaster:4.343431714,Coracias_spatulatus:4.343431714):6.955376646):3.373387602,Coracias_naevia:14.67219596):7.903712259,((Eurystomus_azureus:6.286127525,(Eurystomus_orientalis:4.943849263,Eurystomus_glaucurus:4.943849263):1.342278261):6.181571257,Eurystomus_gularis:12.46769878):10.10820944)Coraciidae:19.34060286):20.69029903,((((Todus_multicolor:11.80351943,Todus_todus:11.80351943):6.73953508,Todus_angustirostris:18.54305451):8.707414048,(Todus_mexicanus:13.98808487,Todus_subulatus:13.98808487):13.26238369)Todidae:19.48161291,(((((Ceyx_madagascariensis:7.24207684,(Alcedo_leucogaster:5.789406964,(Alcedo_cristata:3.592304313,Alcedo_vintsioides:3.592304313):2.197102651):1.452669876):2.266194828,(Ceyx_lecontei:4.390538311,Ceyx_pictus:4.390538311):5.117733358):0.8480173566,((Ceyx_fallax:8.3332668,((((Ceyx_erithaca:0.533899821,Ceyx_rufidorsa:0.533899821):3.758114718,(Ceyx_lepidus:2.895265136,(Alcedo_argentata:1.531319532,Alcedo_cyanopectus:1.531319532):1.363945604):1.396749403):0.3846197566,Ceyx_melanurus:4.676634295):1.688377347,(Alcedo_pusilla:3.907620428,(Alcedo_websteri:1.2446985,Alcedo_azurea:1.2446985):2.662921927):2.457391215):1.968255157):1.295276388,((((Alcedo_atthis:3.917467247,Alcedo_coerulescens:3.917467247):0.9490722486,(Alcedo_semitorquata:2.440516988,Alcedo_quadribrachys:2.440516988):2.426022508):1.195669352,(Alcedo_hercules:3.044189012,Alcedo_meninting:3.044189012):3.018019836):1.887693919,Alcedo_euryzona:7.949902767):1.67864042):0.7277458377):16.54144602,((((((Chloroceryle_inda:4.897750464,Chloroceryle_americana:4.897750464):2.331916765,Chloroceryle_aenea:7.229667228):3.39035502,Chloroceryle_amazona:10.62002225):5.256388089,Ceryle_rudis:15.87641034):1.743858265,((Megaceryle_alcyon:3.387631724,Megaceryle_torquata:3.387631724):6.489736492,(Megaceryle_maxima:3.72368375,Megaceryle_lugubris:3.72368375):6.153684465):7.742900387):7.207866544,((((Pelargopsis_capensis:5.853564228,(Pelargopsis_melanorhyncha:2.476761762,Pelargopsis_amauroptera:2.476761762):3.376802466):6.181950912,(((Halcyon_leucocephala:4.467523984,(Halcyon_chelicuti:2.023343911,Halcyon_coromanda:2.023343911):2.444180073):4.049862207,((((Halcyon_senegalensis:1.592996573,Halcyon_albiventris:1.592996573):2.105561855,(Halcyon_malimbica:1.466461217,Halcyon_cyanoventris:1.466461217):2.232097211):0.4407039147,Halcyon_senegaloides:4.139262342):2.883302104,(Halcyon_smyrnensis:2.138872616,Halcyon_badia:2.138872616):4.88369183):1.494821744):1.081769658,Halcyon_pileata:9.599155848):2.436359292):3.840899122,((((Actenoides_hombroni:3.577271101,(Actenoides_lindsayi:2.183939665,Actenoides_monachus:2.183939665):1.393331436):4.720473102,((Actenoides_princeps:2.074113488,Actenoides_bougainvillei:2.074113488):1.616630281,Actenoides_concretus:3.690743769):4.607000434):3.710967204,((Syma_megarhyncha:3.586752927,Syma_torotoro:3.586752927):5.704962231,(((((Todiramphus_gambieri:1.675917914,Todiramphus_ruficollaris:1.675917914):3.79059092,(Todiramphus_godeffroyi:1.684388785,Todiramphus_enigma:1.684388785):3.78212005):2.331040719,(Todiramphus_australasia:2.909401314,(Todiramphus_winchelli:1.890223946,Todiramphus_lazuli:1.890223946):1.019177368):4.88814824):0.2566347127,((((Todiramphus_tutus:0.8456285281,Todiramphus_macleayii:0.8456285281):0.5189834943,(Todiramphus_sanctus:0.7943330072,Todiramphus_chloris:0.7943330072):0.5702790152):1.946881633,((Todiramphus_nigrocyaneus:1.135802077,Todiramphus_leucopygius:1.135802077):0.9086957269,(Todiramphus_funebris:1.621542031,Todiramphus_pyrrhopygius:1.621542031):0.4229557726):1.266995852):1.563075301,(Todiramphus_cinnamominus:2.564356211,(Todiramphus_diops:1.84228978,Todiramphus_saurophaga:1.84228978):0.7220664307):2.310212746):3.17961531):0.1032869246,(Todiramphus_albonotatus:4.229815111,((Todiramphus_farquhari:1.553024183,Todiramphus_veneratus:1.553024183):2.156896373,Todiramphus_recurvirostris:3.709920556):0.5198945547):3.92765608):1.134243968):2.716996248):1.349219581,((Cittura_cyanotis:9.168883783,(((Tanysiptera_ellioti:1.681353744,Tanysiptera_carolinae:1.681353744):3.409566387,(((Tanysiptera_hydrocharis:1.769015487,Tanysiptera_riedelii:1.769015487):1.002591156,Tanysiptera_danae:2.771606643):1.089880264,Tanysiptera_nympha:3.861486907):1.229433224):2.158569774,(Tanysiptera_galatea:1.757104453,Tanysiptera_sylvia:1.757104453):5.492385452):1.919393878):3.002106532,(Melidora_macrorrhina:9.817283384,(Clytoceyx_rex:4.780024515,(Dacelo_tyro:2.697729162,((Dacelo_novaeguineae:1.442813743,Dacelo_leachii:1.442813743):0.8892058079,Dacelo_gaudichaud:2.332019551):0.3657096108):2.082295354):5.037258869):2.353706931):1.186940673):2.518483274):2.479226971,(Lacedo_pulchella:5.011356343,Caridonax_fulgidus:5.011356343):13.34428489):6.472493912):2.069599904)Alcedinidae:9.290427501,((((((Momotus_mexicanus:2.408818376,Momotus_aequatorialis:2.408818376):2.790252034,Momotus_momota:5.19907041):1.516942878,Baryphthengus_ruficapillus:6.716013288):2.846745458,Aspatha_gularis:9.562758745):9.069195226,Baryphthengus_martii:18.63195397):12.7961068,((Hylomanes_momotula:8.330180213,Eumomota_superciliosa:8.330180213):11.74965249,(Electron_carinatum:6.761028059,Electron_platyrhynchum:6.761028059):13.31880465):11.34822807)Momotidae:4.760101778):10.54391892):15.87472864):0.1271151918)CORACIIFORMES:6.889839983,(((((((Notharchus_swainsoni:15.18346564,((Notharchus_ordii:4.053992335,Notharchus_hyperrhynchus:4.053992335):7.255521946,((Notharchus_pectoralis:4.218428648,Notharchus_macrorhynchos:4.218428648):2.695172784,Notharchus_tectus:6.913601432):4.395912849):3.873951364):4.980300259,(Hypnelus_ruficollis:11.89549957,(Micromonacha_lanceolata:6.455156447,Hapaloptila_castanea:6.455156447):5.44034312):8.268266337):5.39460035,(((Nonnula_brunnea:4.381557222,Nonnula_amaurocephala:4.381557222):5.145307593,(Nonnula_rubecula:4.122129593,Nonnula_frontalis:4.122129593):5.404735223):5.778924712,(Nonnula_ruficapilla:4.117602836,Nonnula_sclateri:4.117602836):11.18818669):10.25257673):4.583311616,((((Malacoptila_fulvogularis:5.069945881,Malacoptila_striata:5.069945881):6.101840636,(Malacoptila_rufa:5.257266164,Malacoptila_semicincta:5.257266164):5.914520353):4.688606493,(Malacoptila_panamensis:5.259805303,Malacoptila_fusca:5.259805303):10.60058771):6.087441934,Malacoptila_mystacalis:21.94783495):8.193842924):6.420531279,(((Monasa_nigrifrons:4.100889043,Monasa_atra:4.100889043):8.433932864,(Monasa_flavirostris:4.190443531,Monasa_morphoeus:4.190443531):8.344378376):17.00452481,((Bucco_capensis:14.79413902,(((Nystalus_radiatus:4.047839357,Nystalus_chacuru:4.047839357):3.048378538,Nystalus_striolatus:7.096217895):4.533083194,Nystalus_maculatus:11.62930109):3.164837932):9.558820273,((Bucco_macrodactylus:7.797568076,Chelidoptera_tenebrosa:7.797568076):8.400776231,(Bucco_tamatia:6.184653724,Bucco_noanamae:6.184653724):10.01369058):8.154614989):5.186387426):7.022862426)Bucconidae:5.528351449,((Jacamaralcyon_tridactyla:22.99209577,((Brachygalba_lugubris:6.050450691,Brachygalba_albogularis:6.050450691):11.01461467,(Brachygalba_salmoni:5.78578382,Brachygalba_goeringi:5.78578382):11.27928154):5.927030412):10.71804911,(((Galbula_leucogastra:15.95028865,((Galbula_tombacea:4.426847412,Galbula_dea:4.426847412):7.950147363,((Galbula_ruficauda:4.056522018,Galbula_cyanicollis:4.056522018):7.028003287,((Galbula_galbula:4.139427811,Galbula_chalcothorax:4.139427811):3.881877902,((Galbula_pastazae:2.691800263,Galbula_albirostris:2.691800263):2.2740052,Galbula_cyanescens:4.965805463):3.055500249):3.063219593):1.29246947):3.573293876):4.580460252,(Galbalcyrhynchus_leucotis:8.69099159,Galbalcyrhynchus_purusianus:8.69099159):11.83975731):4.880389146,Jacamerops_aureus:25.41113805):8.29900683)Galbulidae:8.380415717):20.81148201,(((((((((((Ramphastos_vitellinus:1.362353536,Ramphastos_brevis:1.362353536):1.454339931,Ramphastos_dicolorus:2.816693467):0.8886281871,(Ramphastos_tucanus:2.261183745,(Ramphastos_swainsonii:0.8304199768,Ramphastos_ambiguus:0.8304199768):1.430763769):1.444137908):0.4946013909,Ramphastos_sulfuratus:4.199923045):1.296055743,Ramphastos_toco:5.495978787):7.75270378,((((Aulacorhynchus_coeruleicinctis:5.407458017,((Aulacorhynchus_sulcatus:2.808873573,Aulacorhynchus_haematopygus:2.808873573):0.9453421111,Aulacorhynchus_derbianus:3.754215684):1.653242333):0.8312807824,(Aulacorhynchus_huallagae:2.255276606,Aulacorhynchus_prasinus:2.255276606):3.983462193):3.405174787,((Andigena_cucullata:3.289401877,(Andigena_hypoglauca:2.050301564,(Andigena_nigrirostris:1.142477014,Andigena_laminirostris:1.142477014):0.9078245506):1.239100313):3.571949896,((Selenidera_spectabilis:4.921271688,(Selenidera_reinwardtii:2.977501046,(Selenidera_maculirostris:1.550474152,(Selenidera_gouldii:0.6243808346,Selenidera_nattereri:0.6243808346):0.9260933172):1.427026895):1.943770642):1.371688056,Selenidera_piperivora:6.292959744):0.5683920289):2.782561814):1.885548705,((Pteroglossus_aracari:3.545085125,(((Pteroglossus_torquatus:0.8692772563,Pteroglossus_frantzii:0.8692772563):1.157462749,Pteroglossus_azara:2.026740005):0.7682534958,(Pteroglossus_castanotis:1.274559363,Pteroglossus_pluricinctus:1.274559363):1.520434138):0.750091624):0.977097102,((Pteroglossus_bailloni:2.529228847,(Pteroglossus_viridis:1.259083428,Pteroglossus_inscriptus:1.259083428):1.270145419):0.9999470551,(Pteroglossus_beauharnaesii:1.777849784,Pteroglossus_bitorquatus:1.777849784):1.751326118):0.9930063252):7.007280065):1.719220276):2.875289964,(Semnornis_ramphastinus:5.468895716,Semnornis_frantzii:5.468895716):10.65507682):1.819998932,((Capito_quinticolor:9.855949302,((Capito_wallacei:4.362984189,((Capito_niger:2.075976576,Capito_auratus:2.075976576):0.8940818911,(Capito_maculicoronatus:1.035524808,Capito_squamatus:1.035524808):1.934533659):1.392925722):2.550865887,(((Capito_hypoleucus:2.208878363,Capito_aurovirens:2.208878363):3.12038502,Capito_dayi:5.329263384):0.2290672119,Capito_brunneipectus:5.558330596):1.355519481):2.942099226):4.161273617,((Eubucco_richardsoni:2.192040446,Eubucco_tucinkae:2.192040446):4.784094099,(Eubucco_bourcierii:2.057245331,Eubucco_versicolor:2.057245331):4.918889214):7.041088375):3.926748544):5.097256892,((((((((Lybius_undatus:1.92975821,Lybius_leucocephalus:1.92975821):1.852363458,Lybius_rubrifacies:3.782121668):2.767902139,(((Lybius_melanopterus:1.535747889,Lybius_chaplini:1.535747889):2.288687336,((Lybius_dubius:1.234388589,Lybius_rolleti:1.234388589):1.67867738,(Tricholaema_melanocephala:1.317754383,Lybius_bidentatus:1.317754383):1.595311586):0.9113692558):2.409220509,(Lybius_guifsobalito:3.828784178,(Tricholaema_lacrymosa:3.828784178,(Lybius_vieilloti:1.85955599,Lybius_torquatus:1.85955599):1.969228188):0.0):2.404871556):0.3163680724):1.933198145,(Tricholaema_diademata:2.180377779,Tricholaema_leucomelas:2.180377779):6.302844171):1.981712833,((Tricholaema_frontata:1.808949219,Lybius_minor:1.808949219):2.504837965,Tricholaema_hirsuta:4.313787184):6.1511476):3.807622644,(Pogoniulus_coryphaeus:11.42226098,(((((Pogoniulus_makawai:1.643468635,Pogoniulus_pusillus:1.643468635):3.037453678,(Pogoniulus_scolopaceus:3.575835251,(Pogoniulus_chrysoconus:1.466718056,Pogoniulus_simplex:1.466718056):2.109117194):1.105087063):1.663537451,Pogoniulus_atroflavus:6.344459764):0.5546650421,Pogoniulus_leucomystax:6.899124807):1.926272816,(Pogoniulus_bilineatus:3.216222841,Pogoniulus_subsulphureus:3.216222841):5.609174781):2.596863353):2.850296453):1.90316516,((Stactolaema_olivacea:11.77295056,((Stactolaema_anchietae:3.199134478,(Stactolaema_whytii:2.548612844,Stactolaema_leucotis:2.548612844):0.6505216345):3.233967713,((Gymnobucco_calvus:2.375873612,(Gymnobucco_sladeni:1.459182583,Gymnobucco_bonapartei:1.459182583):0.9166910288):1.504777211,Gymnobucco_peli:3.880650823):2.552451368):5.339848372):1.593859254,Buccanodon_duchaillui:13.36680982):2.808912771):4.571833755,(((Trachyphonus_usambiro:1.059609504,Trachyphonus_darnaudii:1.059609504):5.448129732,Trachyphonus_erythrocephalus:6.507739236):5.470273601,(Trachyphonus_purpuratus:6.302257555,(Trachyphonus_vaillantii:2.419518539,Trachyphonus_margaritatus:2.419518539):3.882739016):5.675755282):8.769543506):2.293672012):2.024290343,((((Megalaima_corvina:2.088956368,Megalaima_flavifrons:2.088956368):5.457827386,((Megalaima_faiostricta:1.781146716,Megalaima_eximia:1.781146716):5.108208516,(Megalaima_haemacephala:4.004478994,(Megalaima_australis:1.727782553,Megalaima_javensis:1.727782553):2.276696441):2.884876238):0.6574285219):7.764702805,(((Megalaima_mystacophanos:4.60246097,(Megalaima_incognita:1.886800949,Megalaima_armillaris:1.886800949):2.715660021):4.975771596,(Psilopogon_pyrolophus:5.227544205,(Megalaima_virens:1.815722986,Megalaima_rubricapillus:1.815722986):3.411821218):4.350688361):0.3503139685,((Megalaima_lineata:2.486569709,Megalaima_viridis:2.486569709):3.672741653,((((Megalaima_franklinii:1.649207765,Megalaima_henricii:1.649207765):0.2537626321,Megalaima_zeylanica:1.902970397):3.439262898,((Megalaima_asiatica:3.085309927,((Megalaima_oorti:0.1748556326,Megalaima_nuchalis:0.1748556326):1.36719332,Megalaima_faber:1.542048953):1.543260974):0.364380923,Megalaima_rafflesii:3.44969085):1.892542445):0.004354537654,((Megalaima_lagrandieri:1.892410536,Megalaima_pulcherrima:1.892410536):1.760414212,(Megalaima_chrysopogon:3.386726291,Megalaima_monticola:3.386726291):0.2660984569):1.693763085):0.8127235304):3.769235171):5.382940025):6.059083074,Calorhamphus_fuliginosus:21.37056963):3.694949065)Ramphastidae:8.076966855,((((Xiphidiopicus_percussus:19.38613991,(((Hemicircus_canente:4.54203235,Hemicircus_concretus:4.54203235):12.02380257,((((((Chrysocolaptes_lucidus:2.755324491,Chrysocolaptes_festivus:2.755324491):4.105486086,Reinwardtipicus_validus:6.860810578):3.822836992,(Blythipicus_rubiginosus:5.450543236,Blythipicus_pyrrhotis:5.450543236):5.233104334):1.163046232,((Campephilus_robustus:2.23997846,Campephilus_haematogaster:2.23997846):3.650959798,((Campephilus_magellanicus:1.628505897,(Campephilus_principalis:0.9521951433,Campephilus_imperialis:0.9521951433):0.6763107533):2.646790279,((((Campephilus_melanoleucos:2.229277706,Campephilus_pollens:2.229277706):0.3896842371,Campephilus_gayaquilensis:2.618961943):0.3251930505,Campephilus_guatemalensis:2.944154994):0.5329980421,(Campephilus_leucopogon:2.659135311,Campephilus_rubricollis:2.659135311):0.8180177252):0.7981431402):1.615642082):5.955755544):2.36056571,((((Picus_mineaceus:2.300570173,Picus_squamatus:2.300570173):3.777081082,(Picus_mentalis:3.963333575,Picus_flavinucha:3.963333575):2.11431768):3.35093136,(Picus_awokera:7.410986335,((((Picus_xanthopygaeus:2.462238327,Picus_rabieri:2.462238327):0.5082539958,(Picus_vittatus:1.410609684,Picus_viridanus:1.410609684):1.559882639):1.240121675,((Picus_erythropygius:2.490279102,Picus_canus:2.490279102):0.8496909236,(Picus_vaillantii:2.363941823,Picus_viridis:2.363941823):0.9760282028):0.8706439719):1.299536357,(Picus_puniceus:1.800974156,Picus_chlorolophus:1.800974156):3.709176199):1.90083598):2.017596281):1.385064363,(((((Colaptes_auratus:5.57485071,(Colaptes_fernandinae:4.901332858,(((Colaptes_campestris:2.005719541,Colaptes_punctigula:2.005719541):1.523190629,(Colaptes_melanochloros:2.934187731,Colaptes_rivolii:2.934187731):0.5947224392):0.6020151287,(((Colaptes_rupicola:1.340634742,Colaptes_chrysoides:1.340634742):1.344029967,Colaptes_pitius:2.684664709):1.249313246,(Colaptes_auricularis:2.474934781,(Colaptes_atricollis:1.580899354,Colaptes_rubiginosus:1.580899354):0.8940354264):1.459043174):0.1969473445):0.7704075592):0.6735178513):2.68192119,((((Piculus_leucolaemus:1.570499762,Piculus_aurulentus:1.570499762):2.894540398,(Piculus_flavigula:1.687045604,Piculus_litae:1.687045604):2.777994556):0.231919805,(Piculus_callopterus:1.541959007,Piculus_simplex:1.541959007):3.155000959):1.084871978,Piculus_chrysochloros:5.781831943):2.474939957):0.8341574556,((((Celeus_flavus:4.35330603,((Celeus_flavescens:0.8276509719,(Celeus_lugubris:0.2357431657,Celeus_elegans:0.2357431657):0.5919078062):3.016400629,((Celeus_grammicus:3.167057353,Celeus_spectabilis:3.167057353):0.06827541653,Celeus_undatus:3.235332769):0.6087188314):0.5092544289):1.079354902,(Celeus_obrieni:1.831492704,Celeus_loricatus:1.831492704):3.601168227):0.3618634423,Celeus_castaneus:5.794524374):2.816739359,((Mulleripicus_funebris:3.935387366,(Mulleripicus_fulvus:1.684177582,Mulleripicus_pulverulentus:1.684177582):2.251209784):3.338013447,(((Dryocopus_hodgei:1.293556057,Dryocopus_pileatus:1.293556057):2.595379384,((Dryocopus_galeatus:1.335501341,Dryocopus_lineatus:1.335501341):0.4934172371,Dryocopus_javensis:1.828918578):2.060016862):2.662177802,(Dryocopus_schulzi:2.216824432,Dryocopus_martius:2.216824432):4.334288811):0.7222875697):1.33786292):0.4796656228):1.476607765,(((((Meiglyptes_jugularis:1.505024491,Meiglyptes_tristis:1.505024491):2.24966412,Meiglyptes_tukki:3.75468861):1.448612146,Celeus_torquatus:5.203300757):1.839889477,Celeus_brachyurus:7.043190234):1.855733732,((Gecinulus_grantia:2.656018178,Gecinulus_viridis:2.656018178):5.226345263,((Dinopium_javanense:4.504095366,(Dinopium_benghalense:1.751906782,Dinopium_shorii:1.751906782):2.752188584):0.582945804,Dinopium_rafflesii:5.08704117):2.795322271):1.016560525):1.668613155):0.07220781351,(((Campethera_notata:1.237253069,Campethera_cailliautii:1.237253069):5.233582994,(((Campethera_nubica:1.587316452,Campethera_abingoni:1.587316452):2.526490755,(Campethera_caroli:2.775048796,((Campethera_tullbergi:1.078677854,Campethera_maculosa:1.078677854):0.0,Campethera_nivosa:1.078677854):1.696370942):1.338758411):0.9600328283,(Campethera_scriptoricauda:2.810235044,((Campethera_bennettii:1.102215862,Campethera_mombassica:1.102215862):1.042287858,Campethera_punctuligera:2.14450372):0.6657313243):2.263604991):1.396996027):0.6975658933,Geocolaptes_olivaceus:7.168401956):3.471342978):0.1739020452):3.393612533):1.214389429,((((Picoides_arcticus:8.185584556,(Picoides_dorsalis:1.894664046,Picoides_tridactylus:1.894664046):6.29092051):3.207241194,((Dendrocopos_kizuki:1.72391603,Dendrocopos_ramsayi:1.72391603):4.671262716,((Dendrocopos_maculatus:1.542399117,Dendrocopos_temminckii:1.542399117):2.333340865,(Dendrocopos_moluccensis:2.18060692,(Dendrocopos_assimilis:0.907390205,Dendrocopos_canicapillus:0.907390205):1.273216715):1.695133061):2.519438765):4.997647004):1.205725036,(((((Dendrocopos_leucopterus:2.500244062,Dendrocopos_mahrattensis:2.500244062):2.464741181,(Dendrocopos_himalayensis:1.905569568,Dendrocopos_nanus:1.905569568):3.059415675):1.859305246,(Dendrocopos_darjellensis:2.121797234,Dendrocopos_medius:2.121797234):4.702493255):1.576249804,(((Mesopicos_griseocephalus:3.591985921,Mesopicos_goertae:3.591985921):2.687630198,((Thripias_xantholophus:1.604104787,Thripias_pyrrhogaster:1.604104787):1.962911749,Thripias_namaquus:3.567016536):2.712599582):0.9584196414,(Mesopicos_elliotii:5.37581663,(((Dendropicos_elachus:1.147559267,Dendropicos_gabonensis:1.147559267):0.4248288204,Dendropicos_spodocephalus:1.572388088):2.814063557,(((Dendropicos_fuscescens:1.101357315,Dendropicos_lugubris:1.101357315):1.425665421,(Dendropicos_abyssinicus:1.355173885,Dendropicos_poecilolaemus:1.355173885):1.171848851):0.0,Dendropicos_stierlingi:2.527022735):1.859428909):0.9893649854):1.86221913):1.162504534):2.033147235,(((((((Veniliornis_passerinus:0.3465859374,Veniliornis_frontalis:0.3465859374):2.461913566,((Veniliornis_dignus:1.729367915,Veniliornis_callonotus:1.729367915):0.4550453772,(Veniliornis_affinis:1.783240688,Veniliornis_nigriceps:1.783240688):0.4011726046):0.6240862108):1.147461522,(Veniliornis_kirkii:3.527272788,((Veniliornis_spilogaster:2.45251613,(Veniliornis_maculifrons:1.166668755,(Veniliornis_lignarius:0.815908155,Veniliornis_mixtus:0.815908155):0.3507606001):1.285847375):0.8189781229,Veniliornis_cassini:3.271494252):0.2557785356):0.4286882367):1.172802943,(Veniliornis_chocoensis:1.916868604,Veniliornis_sanguineus:1.916868604):3.211895364):1.918710571,((Picoides_fumigatus:3.99609236,(((Picoides_stricklandi:0.9383208961,Picoides_arizonae:0.9383208961):1.500566035,Picoides_albolarvatus:2.438886931):0.4189734698,Picoides_villosus:2.8578604):1.138231959):2.218214868,Picoides_borealis:6.214307228):0.8331673103):1.009145948,((Picoides_scalaris:0.8600498919,Picoides_nuttallii:0.8600498919):4.621507734,((Dendrocopos_auriceps:1.831999994,Dendrocopos_minor:1.831999994):2.7700125,Picoides_pubescens:4.602012494):0.8795451325):2.57506286):1.815620355,(((((Dendrocopos_leucotos:0.5748573961,Dendrocopos_dorae:0.5748573961):1.113974029,Dendrocopos_noguchii:1.688831425):0.9542917642,((Dendrocopos_cathpharius:0.7721989326,Dendrocopos_syriacus:0.7721989326):0.8384723288,Dendrocopos_major:1.610671261):1.032451928):2.067720339,(Dendrocopos_macei:1.80632344,Dendrocopos_obsoletus:1.80632344):2.904520089):1.6169718,(Dendrocopos_hyperythrus:2.742506806,Dendrocopos_atratus:2.742506806):3.585308522):3.544425512):0.5614466873):2.164863258):1.729632039,(((Sphyrapicus_varius:1.078766435,(Sphyrapicus_nuchalis:0.2054666574,Sphyrapicus_ruber:0.2054666574):0.8732997775):4.983604511,Sphyrapicus_thyroideus:6.062370946):6.803890735,((Melanerpes_portoricensis:3.311547908,Melanerpes_striatus:3.311547908):9.087136875,((((Melanerpes_flavifrons:5.662373074,((((Melanerpes_hypopolius:0.8575080554,Melanerpes_aurifrons:0.8575080554):1.803407782,Melanerpes_carolinus:2.660915837):1.280237896,(Melanerpes_uropygialis:1.471034371,Melanerpes_cruentatus:1.471034371):2.470119362):0.8574017407,Melanerpes_pygmaeus:4.798555474):0.8638176):0.4577500018,(Melanerpes_pucherani:1.976708925,Melanerpes_chrysauchen:1.976708925):4.14341415):0.4419212681,Melanerpes_superciliaris:6.562044343):3.877288014,(((Melanerpes_lewis:2.161116135,Melanerpes_pulcher:2.161116135):6.212900753,((Melanerpes_rubricapillus:2.313855715,Melanerpes_radiolatus:2.313855715):2.190434967,Melanerpes_erythrocephalus:4.504290682):3.869726206):0.8679583764,((Melanerpes_candidus:2.18917429,Melanerpes_herminieri:2.18917429):5.419880233,(Melanerpes_cactorum:5.393724783,((Melanerpes_formicivorus:1.861621741,Melanerpes_hoffmannii:1.861621741):0.2274571571,Melanerpes_chrysogenys:2.089078898):3.304645885):2.21532974):1.632920742):1.197357093):1.959352426):0.4675768976):1.461921144):1.093466116):1.144185976):0.5579281246,Nesoctites_micromegas:17.12376304):2.262376867):3.570752703,(((((((Picumnus_nebulosus:1.888475666,Picumnus_steindachneri:1.888475666):1.71579328,(Picumnus_pygmaeus:1.763127808,Picumnus_sclateri:1.763127808):1.841141138):2.302068509,((Picumnus_fulvescens:2.229650017,Picumnus_varzeae:2.229650017):1.447652339,Picumnus_subtilis:3.677302356):2.229035099):4.608908339,(((((Picumnus_spilogaster:0.5945544822,Picumnus_temminckii:0.5945544822):0.6282218587,Picumnus_cirratus:1.222776341):3.910437116,(Picumnus_exilis:3.205719516,Picumnus_aurifrons:3.205719516):1.927493941):0.1910182038,Picumnus_rufiventris:5.324231661):0.8737986083,(Picumnus_albosquamatus:1.316219709,Picumnus_fuscus:1.316219709):4.88181056):4.317215525):2.690583434,(Picumnus_granadensis:7.835284165,((Picumnus_pumilus:3.867049454,(Picumnus_innominatus:1.919649349,Picumnus_squamulatus:1.919649349):1.947400105):3.549129662,((Picumnus_lafresnayi:1.411111831,Picumnus_castelnau:1.411111831):0.9477095198,Picumnus_minutissimus:2.358821351):5.057357765):0.4191050487):5.370545063):0.6295123324,(((Picumnus_nigropunctatus:2.922362262,(Picumnus_olivaceus:2.411195395,Picumnus_limae:2.411195395):0.5111668672):4.810532438,Picumnus_cinnamomeus:7.732894701):3.464845623,Picumnus_dorbignyanus:11.19774032):2.637601237):7.428922185,(Sasia_africana:10.77227832,(Sasia_abnormis:6.012225874,Sasia_ochracea:6.012225874):4.760052441):10.49198543):1.692628866):3.421552358,(Jynx_torquilla:4.759587649,Jynx_ruficollis:4.759587649):21.61885732)Picidae:3.856317408,((((Indicator_meliphilus:4.038602213,Indicator_conirostris:4.038602213):9.269714313,((Indicator_xanthonotus:3.986354238,Indicator_indicator:3.986354238):7.214687652,((Indicator_pumilio:3.72007921,(Indicator_variegatus:1.139911441,Indicator_maculatus:1.139911441):2.580167769):5.494646188,(Indicator_willcocksi:4.676761608,(Indicator_minor:3.080162461,Indicator_exilis:3.080162461):1.596599147):4.537963789):1.986316492):2.107274636):3.319786287,Indicator_archipelagicus:16.62810281):9.703663708,((Melignomon_zenkeri:6.504241437,Melignomon_eisentrauti:6.504241437):12.300616,(Melichneutes_robustus:13.48768697,((Prodotiscus_regulus:4.37113501,Prodotiscus_insignis:4.37113501):5.723928229,Prodotiscus_zambesiae:10.09506324):3.392623733):5.317170465):7.526909084)Indicatoridae:3.902995856):2.907723176):29.75955706)PICIFORMES:6.72172268):1.080015299):1.377950665):3.758865128):0.1010621105,((((((Tyto_inexspectata:6.928943322,Tyto_aurantia:6.928943322):5.93970717,(((Tyto_longimembris:1.688711282,Tyto_capensis:1.688711282):7.025233299,Tyto_novaehollandiae:8.713944581):1.661313329,Tyto_tenebricosa:10.37525791):2.493392581):9.516520829,((Tyto_rosenbergii:7.22654304,Tyto_nigrobrunnea:7.22654304):7.029933691,(Tyto_manusi:10.51928108,(Tyto_glaucops:8.37571218,Tyto_alba:8.37571218):2.143568899):3.737195652):8.128694589):6.34369133,(Tyto_soumagnei:7.000367382,Tyto_sororcula:7.000367382):21.72849527):13.69979594,(Phodilus_prigoginei:16.58698157,Phodilus_badius:16.58698157):25.84167702)Tytonidae:27.11423379,(((Micrathene_whitneyi:35.28831077,(((((Athene_noctua:14.52562344,Athene_brama:14.52562344):4.78157542,Athene_cunicularia:19.30719886):4.008686068,Heteroglaux_blewitti:23.31588493):5.679439411,((((((Glaucidium_passerinum:3.859653826,Glaucidium_brodiei:3.859653826):3.462247969,(Glaucidium_sanchezi:3.392602565,(Glaucidium_castanonotum:2.393323438,Glaucidium_mooreorum:2.393323438):0.9992791272):3.929299229):7.310401768,((Glaucidium_albertinum:6.777682773,((Glaucidium_costaricanum:4.602682013,Glaucidium_tephronotum:4.602682013):0.9315688446,Glaucidium_nubicola:5.534250858):1.243431916):1.050986015,Glaucidium_sjostedti:7.828668788):6.803634774):4.963883818,((((Glaucidium_gnoma:4.252979858,Glaucidium_californicum:4.252979858):3.130981704,Glaucidium_minutissimum:7.383961562):2.933586742,(((((Glaucidium_brasilianum:2.80661464,(Glaucidium_peruanum:1.354708083,Glaucidium_siju:1.354708083):1.451906557):1.211255433,Glaucidium_nanum:4.017870072):0.09855942286,Glaucidium_griseiceps:4.116429495):2.655445263,Glaucidium_hardyi:6.771874758):1.37057119,((Glaucidium_jardinii:1.188734868,Glaucidium_parkeri:1.188734868):2.515352394,Glaucidium_bolivianum:3.704087262):4.438358686):2.175102357):4.692143972,((Glaucidium_castaneum:3.290792377,Glaucidium_castanopterum:3.290792377):5.627329236,(Glaucidium_perlatum:3.76321064,Glaucidium_palmarum:3.76321064):5.154910973):6.091570663):4.586495104):4.206068233,(Glaucidium_radiatum:9.085733705,(Glaucidium_capense:4.920515225,Glaucidium_cuculoides:4.920515225):4.16521848):14.71652191):1.450404925,Surnia_ulula:25.25266054):3.742663803):2.481629699,(((Aegolius_ridgwayi:4.06819107,Aegolius_acadicus:4.06819107):6.044539897,Aegolius_harrisii:10.11273097):6.510224089,Aegolius_funereus:16.62295506):14.85399898):3.811356731):4.987699293,(((Otus_ireneae:5.463239159,Otus_mindorensis:5.463239159):15.26115064,(((Otus_mantananensis:4.553284341,Otus_brucei:4.553284341):1.544159191,Otus_beccarii:6.097443532):12.61669464,(((Otus_umbra:3.995463105,Otus_spilocephalus:3.995463105):8.173819158,((Mimizuku_gurneyi:6.264768848,((Otus_lempiji:1.265001908,Otus_bakkamoena:1.265001908):0.4671850658,Otus_lettia:1.732186974):4.532581873):3.178639609,(Otus_semitorques:6.749055355,((Otus_megalotis:2.693537481,Otus_rufescens:2.693537481):0.816531634,Otus_podarginus:3.510069115):3.23898624):2.694353101):2.725873806):4.520357955,(Otus_fuliginosus:13.21346152,((Otus_enganensis:6.913276689,((((Otus_siaoensis:1.284593548,Otus_senegalensis:1.284593548):1.526212108,Otus_pembaensis:2.810805657):2.154926119,(Otus_scops:1.307404221,Otus_silvicola:1.307404221):3.658327555):0.2613232522,Otus_hartlaubi:5.227055029):1.68622166):2.601483052,(((Otus_elegans:2.261889033,Otus_collari:2.261889033):0.0,Otus_icterorhynchus:2.261889033):4.322932938,((((Otus_pauliani:3.713578673,Otus_moheliensis:3.713578673):1.007809469,((Otus_rutilus:3.629621966,Otus_capnodes:3.629621966):0.4868875685,Otus_mayottensis:4.116509534):0.6048786079):0.5328266322,(Otus_sunia:2.555702924,Otus_insularis:2.555702924):2.69851185):0.6667250644,(Otus_longicornis:3.509186382,Otus_mirus:3.509186382):2.411753456):0.6638821329):2.92993777):3.69870178):3.476178697):2.024497958):2.010251624):12.7605358,((((((Otus_mentawi:2.157999859,Otus_balli:2.157999859):16.47530032,(((Otus_manadensis:3.870463987,(Otus_alius:3.142151388,Otus_thilohoffmanni:3.142151388):0.7283125984):11.23420887,(Otus_flammeolus:8.894229558,(Otus_angelinae:3.156802525,Otus_sagittatus:3.156802525):5.737427033):6.210443294):3.528627333,(((Megascops_colombianus:4.925388986,Megascops_petersoni:4.925388986):5.653833333,(Megascops_hoyi:9.046616307,(((Megascops_kennicottii:2.637704749,Megascops_marshalli:2.637704749):3.503090756,(Megascops_clarkii:2.821999899,Megascops_asio:2.821999899):3.318795606):2.41495557,((Megascops_sanctaecatarinae:3.049102419,Megascops_guatemalae:3.049102419):4.727926071,(Megascops_roboratus:6.20587849,((Megascops_nudipes:1.70390116,Megascops_atricapilla:1.70390116):2.482172408,Megascops_watsonii:4.186073567):2.019804923):1.57115):0.778722585):0.4908652316):1.532606012):3.673400721,((((Megascops_seductus:2.742630588,Megascops_cooperi:2.742630588):2.147603355,(Megascops_koepckeae:2.428774043,Megascops_choliba:2.428774043):2.461459901):4.379110326,(Megascops_ingens:3.365665441,Megascops_albogularis:3.365665441):5.903678828):2.498875673,(Megascops_barbarus:3.809504388,Megascops_trichopsis:3.809504388):7.958715554):2.484403098):4.380677144):0.0):0.0,Otus_alfredi:18.63330018):7.643263949,(Gymnoglaux_lawrencii:25.05756292,((((((((Strix_hylophila:4.778693926,(Strix_ocellata:2.31093397,Strix_chacoensis:2.31093397):2.467759956):2.499235243,Strix_occidentalis:7.277929169):1.398873507,Strix_varia:8.676802676):0.5024403994,(Strix_nigrolineata:4.133101293,(Strix_albitarsis:2.954600039,Strix_rufipes:2.954600039):1.178501254):5.046141782):1.321958954,Strix_virgata:10.50120203):5.935563214,((((Strix_butleri:8.104227823,(Strix_leptogrammica:6.742674141,Strix_nebulosa:6.742674141):1.361553682):0.0,Strix_huhula:8.104227823):3.045931058,((Strix_seloputo:2.872636422,(Strix_davidi:1.224451704,Strix_uralensis:1.224451704):1.648184717):6.208406922,(Strix_aluco:3.66619587,Strix_fulvescens:3.66619587):5.414847474):2.069115537):0.6537314231,Strix_woodfordii:11.8038903):4.632874938):5.155354268,((Lophostrix_cristata:5.960902865,Jubula_lettii:5.960902865):11.29432608,((Pulsatrix_melanota:4.452007504,Pulsatrix_koeniswaldiana:4.452007504):7.03325443,Pulsatrix_perspicillata:11.48526193):5.76996701):4.336890567):2.076450815,((((Bubo_magellanicus:4.861847002,(Bubo_virginianus:2.284831789,(Bubo_poensis:2.284831789,Bubo_cinerascens:2.284831789):0.0):2.577015213):4.142316089,(Bubo_vosseleri:2.959635032,Bubo_scandiaca:2.959635032):6.04452806):4.05482013,(((Bubo_sumatranus:3.416974983,Bubo_africanus:3.416974983):4.695218256,(Bubo_bengalensis:5.125646056,(Scotopelia_peli:5.094833735,(Scotopelia_ussheri:2.266378452,Scotopelia_bouvieri:2.266378452):2.828455283):0.03081232164):2.986547183):2.780569156,(((Bubo_bubo:2.968156427,(Bubo_shelleyi:1.172826049,Bubo_ascalaphus:1.172826049):1.795330379):1.61064518,Bubo_capensis:4.578801607):2.257434482,Bubo_philippensis:6.83623609):4.056526305):2.166220826):4.830382837,(((Bubo_leucostictus:4.156344585,Bubo_lacteus:4.156344585):7.499059255,(Bubo_nipalensis:3.116536388,Bubo_coromandus:3.116536388):8.538867452):2.222987953,(Ketupa_zeylonensis:8.711581537,((Ketupa_blakistoni:2.928775949,Ketupa_ketupu:2.928775949):2.004544206,Ketupa_flavipes:4.933320155):3.778261382):5.166810256):4.010974266):5.779204266):1.388992597):1.219001212):0.4794553836,Otus_brookii:26.75601952):2.452485562,((((Pseudoscops_grammicus:3.165955899,Pseudoscops_clamator:3.165955899):4.765087363,Asio_otus:7.931043261):5.424394106,((Asio_abyssinicus:8.733295358,(Asio_flammeus:8.424056481,(Asio_stygius:2.987400516,Asio_capensis:2.987400516):5.436655965):0.3092388774):0.6681035324,(Asio_madagascariensis:2.705738623,Nesasio_solomonensis:2.705738623):6.695660268):3.954038477):4.219885836,(Ptilopsis_granti:5.249174229,(Otus_magicus:1.268101505,Otus_leucotis:1.268101505):3.981072724):12.32614897):11.63318188):4.276420523):6.791084461):3.791334001,((((Ninox_jacquinoti:6.32218341,((Ninox_meeki:2.721147702,Ninox_punctulata:2.721147702):3.047136391,Ninox_scutulata:5.768284093):0.5538993176):9.751637494,(((Ninox_strenua:1.980656094,Ninox_ochracea:1.980656094):4.730774975,(Ninox_variegata:2.026311787,Ninox_rufa:2.026311787):4.685119281):6.837523869,(((Ninox_rudolfi:4.20504508,((Ninox_boobook:0.9206234816,Ninox_novaeseelandiae:0.9206234816):1.799136511,(Ninox_squamipila:0.8891648717,Ninox_natalis:0.8891648717):1.830595121):1.485285087):2.055940118,((Ninox_odiosa:2.703678829,Ninox_burhani:2.703678829):1.756219023,(Ninox_affinis:1.87357045,Ninox_connivens:1.87357045):2.586327401):1.801087346):6.160907914,((Ninox_sumbaensis:4.143155114,Ninox_philippensis:4.143155114):0.5817501295,(Ninox_ios:2.832062945,Ninox_superciliaris:2.832062945):1.892842298):7.696987868):1.127061826):2.524865967):1.167879689,Ninox_theomacha:17.24170059):8.676014552,(Xenoglaux_loweryi:7.674429732,Uroglaux_dimorpha:7.674429732):18.24328541):18.14962892)Strigidae:25.47554831)STRIGIFORMES:6.398766117):1.739492436,(((Sarcoramphus_papa:38.84087401,Vultur_gryphus:38.84087401):16.05348026,((Coragyps_atratus:25.49919825,Gymnogyps_californianus:25.49919825):15.39276283,((Cathartes_melambrotus:13.36478991,Cathartes_burrovianus:13.36478991):8.906058387,Cathartes_aura:22.2708483):18.62111278):14.00239319)Cathartidae:22.39895448,(((((Gampsonyx_swainsonii:7.878853177,Chelictinia_riocourii:7.878853177):19.4359296,((Elanus_scriptus:3.966635133,Elanus_caeruleus:3.966635133):8.55788408,(Elanus_leucurus:3.909085377,Elanus_axillaris:3.909085377):8.615433836):14.79026357):18.28477422,(((((Polyboroides_typus:7.859852311,Polyboroides_radiatus:7.859852311):17.52438847,Gypohierax_angolensis:25.38424078):1.645457391,(Gypaetus_barbatus:20.73193515,Neophron_percnopterus:20.73193515):6.297763016):2.712929948,(((Chondrohierax_wilsonii:1.251216996,Chondrohierax_uncinatus:1.251216996):11.85443559,(Leptodon_cayanensis:5.167303386,Leptodon_forbesi:5.167303386):7.938349203):15.28298161,(Eutriorchis_astur:27.24292462,(((Hamirostra_melanosternon:10.65245423,(Lophoictinia_isura:7.714272355,(Henicopernis_infuscatus:3.481942625,Henicopernis_longicauda:3.481942625):4.23232973):2.938181872):11.58549531,((Aviceda_subcristata:3.437868671,Aviceda_madagascariensis:3.437868671):9.651491217,(Aviceda_jerdoni:5.832524548,(Aviceda_cuculoides:3.675642402,Aviceda_leuphotes:3.675642402):2.156882146):7.25683534):9.148589646):2.58449143,(((Pernis_ptilorhyncus:3.680502723,Pernis_celebensis:3.680502723):2.052854215,Pernis_apivorus:5.733356938):17.58301193,Elanoides_forficatus:23.31636887):1.506072092):2.420483652):1.145709587):1.353993912):4.673434826,((((Sarcogyps_calvus:10.86074295,((Aegypius_monachus:3.5788622,Torgos_tracheliotos:3.5788622):2.873145263,Trigonoceps_occipitalis:6.452007462):4.408735489):1.818998845,(Necrosyrtes_monachus:10.63172765,(Gyps_africanus:3.0693573,(Gyps_bengalensis:2.313650169,(Gyps_himalayensis:1.7769283,(((Gyps_coprotheres:0.6720379325,Gyps_tenuirostris:0.6720379325):0.1059356872,Gyps_indicus:0.7779736198):0.3128578052,(Gyps_rueppellii:0.8209309073,Gyps_fulvus:0.8209309073):0.2699005177):0.6860968747):0.5367218694):0.7557071312):7.562370351):2.048014146):12.34327587,(Pithecophaga_jefferyi:21.03361042,((Terathopius_ecaudatus:17.60804215,(((Circaetus_pectoralis:8.185234205,(Circaetus_gallicus:5.314442373,Circaetus_cinereus:5.314442373):2.870791832):4.768775226,(Circaetus_beaudouini:4.350618259,Dryotriorchis_spectabilis:4.350618259):8.603391173):1.431188017,(Circaetus_fasciolatus:3.177415265,Circaetus_cinerascens:3.177415265):11.20778218):3.222844698):2.391872822,(Spilornis_elgini:11.63223676,((((Spilornis_rufipectus:3.187580889,Spilornis_holospilus:3.187580889):0.9667134052,Spilornis_cheela:4.154294295):0.5863637812,Spilornis_klossi:4.740658076):0.7760848808,Spilornis_kinabaluensis:5.516742957):6.115493805):8.367678207):1.033695453):3.989407244):3.265461433,(((((Accipiter_chilensis:16.10845282,(((Megatriorchis_doriae:2.609257489,Accipiter_soloensis:2.609257489):7.88527795,(Erythrotriorchis_buergersi:3.273197419,Erythrotriorchis_radiatus:3.273197419):7.22133802):3.221512803,((Accipiter_rufitorques:5.097196206,((Accipiter_trinotatus:1.617408114,Accipiter_cirrocephalus:1.617408114):2.894436798,(Accipiter_gularis:0.1364294291,Accipiter_virgatus:0.1364294291):4.375415483):0.5853512942):2.627192775,Accipiter_toussenelii:7.724388982):5.991659261):2.392404573):6.212032912,(((Accipiter_brachyurus:3.310532247,Accipiter_melanoleucus:3.310532247):9.306062848,(((((Accipiter_collaris:1.484427217,Accipiter_superciliosus:1.484427217):0.0,(Accipiter_ovampensis:1.484427217,Accipiter_trivirgatus:1.484427217):0.0):2.200534402,Accipiter_rhodogaster:3.684961618):2.804045885,Accipiter_butleri:6.489007503):6.127587592,Accipiter_castanilius:12.61659509):0.0):9.417612912,(((Accipiter_badius:5.954810759,((Accipiter_striatus:3.505089165,(Accipiter_rufiventris:1.440059625,Accipiter_erythronemius:1.440059625):2.06502954):1.799769499,Accipiter_nisus:5.304858664):0.6499520943):10.8540924,((Accipiter_poliogaster:5.13041393,Accipiter_erythrauchen:5.13041393):7.380240379,((Accipiter_ventralis:6.085354284,(Accipiter_chionogaster:2.848292129,Accipiter_fasciatus:2.848292129):3.237062155):5.04917214,(Accipiter_griseiceps:4.29647081,(Accipiter_novaehollandiae:2.038428684,Accipiter_imitator:2.038428684):2.258042126):6.838055613):1.376127886):4.298248852):3.322888199,((((((((Accipiter_henicogrammus:3.075324769,Accipiter_princeps:3.075324769):0.0,Accipiter_gentilis:3.075324769):0.0,(Accipiter_poliocephalus:1.898120311,(Accipiter_minullus:1.486686556,Accipiter_albogularis:1.486686556):0.4114337557):1.177204458):1.738555834,(Accipiter_meyerianus:3.40996606,Accipiter_nanus:3.40996606):1.403914543):3.699408266,(Accipiter_melanochlamys:2.947129617,Accipiter_luteoschistaceus:2.947129617):5.566159252):3.804922965,((Accipiter_haplochrous:1.531926258,Accipiter_cooperii:1.531926258):2.923134698,Accipiter_bicolor:4.455060956):7.863150879):5.625030656,(Accipiter_francesiae:12.00562169,((Circus_melanoleucos:5.909933726,(Circus_approximans:5.909933726,(((Circus_spilonotus:2.548630478,Circus_assimilis:2.548630478):0.9274000419,Circus_maurus:3.47603052):1.781540035,Circus_macrourus:5.257570555):0.6523631712):0.0):5.901615742,((Circus_maillardi:4.345941695,((Circus_cyaneus:1.216214919,Circus_cinereus:1.216214919):1.270822117,Circus_macrosceles:2.487037036):1.85890466):4.967857562,((Circus_pygargus:2.237148977,Circus_buffoni:2.237148977):4.282591453,(Circus_ranivorus:0.7746569083,Circus_aeruginosus:0.7746569083):5.745083522):2.794058827):2.497750211):0.1940722171):5.937620805):0.7867273118,Accipiter_tachiro:18.7299698):1.401821559):1.902416646):0.2862777209):0.587894079,((Accipiter_henstii:8.737056605,(Accipiter_madagascariensis:2.630654276,Accipiter_erythropus:2.630654276):6.106402329):5.239275879,(Accipiter_gundlachi:2.894344507,Accipiter_brevipes:2.894344507):11.08198798):8.932047323):1.278410161,(((Urotriorchis_macrourus:15.46030084,(Melierax_gabar:14.9091053,((Melierax_canorus:2.573406742,Melierax_poliopterus:2.573406742):2.637931169,Melierax_metabates:5.211337911):9.697767388):0.5511955393):6.779664207,Kaupifalco_monogrammicus:22.23996505):1.154833325,((Harpagus_diodon:6.912986474,Harpagus_bidentatus:6.912986474):14.70611444,(((Geranospiza_caerulescens:14.77438467,(Busarellus_nigricollis:13.88828765,(((Helicolestes_hamatus:4.756434834,Rostrhamus_sociabilis:4.756434834):7.1360662,(Ictinia_mississippiensis:4.156783891,Ictinia_plumbea:4.156783891):7.735717143):1.243676184,((Leucopternis_princeps:11.04668371,((((Buteo_albicaudatus:4.617617095,(Buteo_polyosoma:2.094541552,Geranoaetus_melanoleucus:2.094541552):2.523075543):2.544729091,(Buteo_ventralis:4.570611258,(Leucopternis_occidentalis:4.311227594,(Leucopternis_albicollis:2.170817391,Leucopternis_polionotus:2.170817391):2.140410202):0.2593836642):2.591734928):0.5160320717,(Buteo_archeri:5.8863372,((((Buteo_ridgwayi:2.322798,Buteo_lineatus:2.322798):2.661859575,((Buteo_jamaicensis:3.493938751,((Buteo_solitarius:2.033716389,(Buteo_albigula:1.340039976,((Buteo_galapagoensis:0.386257913,Buteo_swainsoni:0.386257913):0.592587811,Buteo_brachyurus:0.978845724):0.3611942516):0.6936764135):1.188268332,(((((Buteo_rufinus:0.5741578924,(Buteo_oreophilus:0.2586808878,Buteo_buteo:0.2586808878):0.3154770046):0.1880799479,Buteo_hemilasius:0.7622378403):0.6287084264,(Buteo_augur:0.2517242328,Buteo_rufofuscus:0.2517242328):1.139222034):0.6624675762,(Buteo_regalis:1.411149356,Buteo_lagopus:1.411149356):0.6422644868):0.8505445045,Buteo_albonotatus:2.903958347):0.3180263737):0.2719540304):1.047301607,Buteo_platypterus:4.541240358):0.443417216):0.1169686167,Buteo_auguralis:5.101626191):0.7658149678,(((Leucopternis_kuhli:1.446733081,Leucopternis_melanops:1.446733081):2.317061575,Leucopternis_semiplumbeus:3.763794656):1.45179538,(Buteo_brachypterus:2.023357931,Buteo_nitidus:2.023357931):3.192232105):0.6518511227):0.0188960416):1.792041057):2.695284276,((Buteo_leucorrhous:7.04640662,Parabuteo_unicinctus:7.04640662):2.135519753,Buteo_magnirostris:9.181926374):1.19173616):0.6730211809):0.8734280113,((Leucopternis_plumbeus:3.797764143,Buteogallus_gundlachii:3.797764143):5.758504799,((((Harpyhaliaetus_solitarius:1.060803853,Harpyhaliaetus_coronatus:1.060803853):2.580077022,Buteogallus_urubitinga:3.640880875):1.478972129,Buteogallus_meridionalis:5.119853004):0.9467106006,(((Buteogallus_aequinoctialis:0.892703602,Buteogallus_anthracinus:0.892703602):3.656915013,Leucopternis_schistaceus:4.549618615):1.100618231,Leucopternis_lacernulatus:5.650236846):0.4163267588):3.489705337):2.363842784):1.216065492):0.7521104357):0.8860970153):2.275164726,((Butastur_teesa:4.27477957,Butastur_indicus:4.27477957):2.60331684,(Butastur_liventer:2.28647574,Butastur_rufipennis:2.28647574):4.59162067):10.17145298):2.141667108,(((Haliastur_sphenurus:4.871145595,Haliastur_indus:4.871145595):4.589780027,(Milvus_milvus:1.385599211,Milvus_migrans:1.385599211):8.075326411):6.931262596,((Ichthyophaga_humilis:6.698476753,Ichthyophaga_ichthyaetus:6.698476753):5.946388562,(((Haliaeetus_vocifer:1.759179041,Haliaeetus_vociferoides:1.759179041):8.782229685,(Haliaeetus_leucogaster:0.2741192222,Haliaeetus_sanfordi:0.2741192222):10.2672895):0.9459747861,(Haliaeetus_pelagicus:6.771263361,((Haliaeetus_leucocephalus:1.807746051,Haliaeetus_albicilla:1.807746051):4.419506976,Haliaeetus_leucoryphus:6.227253027):0.5440103341):4.716120151):1.157481803):3.747322902):2.799028285):2.427884412):1.775697456):0.7919915973):2.675471587,((((Harpia_harpyja:16.00014641,Morphnus_guianensis:16.00014641):5.276314391,Harpyopsis_novaeguineae:21.2764608):1.29365646,Macheiramphus_alcinus:22.57011726):3.065094849,((((((Nisaetus_nipalensis:3.506152224,(Nisaetus_bartelsi:1.520446462,Nisaetus_alboniger:1.520446462):1.985705762):0.5944927511,Nisaetus_floris:4.100644975):3.368232594,Nisaetus_nanus:7.468877569):3.68842546,((Nisaetus_cirrhatus:3.742067321,Nisaetus_philippensis:3.742067321):3.095496853,Nisaetus_lanceolatus:6.837564174):4.319738855):4.018890823,Stephanoaetus_coronatus:15.17619385):1.193084163,((Lophotriorchis_kienerii:12.2778406,(((Lophaetus_occipitalis:5.773850769,(Ictinaetus_malayensis:4.416194322,((Aquila_pomarina:1.699411873,Aquila_clanga:1.699411873):1.344251722,Aquila_hastata:3.043663596):1.372530726):1.357656447):3.221945926,(((Hieraaetus_ayresii:4.945972254,(Hieraaetus_morphnoides:1.819755628,(Hieraaetus_pennatus:1.376209977,Hieraaetus_weiskei:1.376209977):0.4435456515):3.126216626):1.862417426,Aquila_wahlbergi:6.808389681):1.162223822,(((Aquila_africanus:5.899162244,((Aquila_audax:2.636628018,Aquila_gurneyi:2.636628018):1.75166269,((Hieraaetus_spilogaster:1.671205423,Aquila_fasciatus:1.671205423):2.19652246,Aquila_verreauxii:3.867727884):0.520562824):1.510871536):0.5521947903,Aquila_chrysaetos:6.451357034):0.880296126,(((Aquila_adalberti:1.386164406,Aquila_heliaca:1.386164406):0.5966907618,Aquila_rapax:1.982855168):1.295037803,Aquila_nipalensis:3.277892971):4.053760189):0.6389603431):1.025183192):1.082833436,Polemaetus_bellicosus:10.07863013):2.199210466):2.229320706,((Spizaetus_melanoleucus:7.261836243,(Spizaetus_ornatus:4.993186946,Spizaetus_isidori:4.993186946):2.268649297):3.514630237,Spizaetus_tyrannus:10.77646648):3.730694822):1.862116713):9.265934098):1.227049442):1.426217544):6.127583841):11.18349406):4.012650011,Pandion_haliaetus:49.61220701):4.961270314E-4,Sagittarius_serpentarius:49.61270314)Accipitridae:27.68060562)ACCIPITRIFORMES:0.3878421733):0.7283893128):1.052677191):0.1123361038,((Phaethon_aethereus:25.52248161,(Phaethon_rubricauda:11.38057694,Phaethon_lepturus:11.38057694):14.14190467)PHAETHONTIFORMES:49.2774163,((((((Mesitornis_variegatus:4.886513991,Mesitornis_unicolor:4.886513991):11.14753224,Monias_benschi:16.03404623)MESITORNITHIFORMES:48.73977594,(((Uropelia_campestris:17.72292568,((((Columbina_picui:5.722491879,(Columbina_cyanopis:2.294313386,Columbina_buckleyi:2.294313386):3.428178493):5.202145326,((Columbina_inca:2.306437875,Columbina_squammata:2.306437875):4.408582064,((Columbina_minuta:1.230199664,Columbina_talpacoti:1.230199664):2.3458968,Columbina_passerina:3.576096464):3.138923475):4.209617266):1.635417547,Columbina_cruziana:12.56005475):4.137394165,(((Metriopelia_ceciliae:3.214205124,Metriopelia_morenoi:3.214205124):4.453571895,Metriopelia_melanoptera:7.667777019):3.864051558,Metriopelia_aymara:11.53182858):5.16562034):1.02547676):3.305568354,(Claravis_pretiosa:9.658015906,(Claravis_godefrida:4.020640277,Claravis_mondetoura:4.020640277):5.637375629):11.37047813):11.69829275,(((((((Leucosarcia_melanoleuca:18.83565786,(((((Geopelia_striata:3.370964388,Geopelia_placida:3.370964388):1.702249445,Geopelia_humeralis:5.073213833):5.333748591,(Geopelia_maugeus:3.049792692,Geopelia_cuneata:3.049792692):7.357169732):5.100309081,((Geophaps_scripta:2.987459019,Geophaps_plumifera:2.987459019):4.818510262,Geophaps_smithii:7.80596928):7.701302225):1.775060672,(Ocyphaps_lophotes:16.09196626,(((Phaps_chalcoptera:3.299716753,Phaps_elegans:3.299716753):4.454626877,Phaps_histrionica:7.75434363):7.025464298,(Petrophassa_rufipennis:5.165174304,Petrophassa_albipennis:5.165174304):9.614633624):1.312158333):1.190365916):1.553325682):1.257719691,((Gallicolumba_beccarii:4.284945094,Gallicolumba_jobiensis:4.284945094):4.245058791,(Gallicolumba_kubaryi:3.776343099,Gallicolumba_rubescens:3.776343099):4.753660786):11.56337367):1.816062717,(((Gallicolumba_rufigula:3.469578993,Gallicolumba_sanctaecrucis:3.469578993):1.407971841,Gallicolumba_xanthonura:4.877550834):7.386595147,(Henicophaps_albifrons:4.028868428,Henicophaps_foersteri:4.028868428):8.235277552):9.645294287):0.0,(Gallicolumba_platenae:3.148988782,Gallicolumba_hoedtii:3.148988782):18.76045149):3.39315404,((((Gallicolumba_tristigmata:3.920563915,Gallicolumba_keayi:3.920563915):3.112974045,Gallicolumba_menagei:7.03353796):2.425312531,Gallicolumba_crinigera:9.458850491):8.686427179,(Gallicolumba_canifrons:6.478722986,((Gallicolumba_luzonica:3.768000619,Gallicolumba_stairi:3.768000619):1.005730252,Gallicolumba_erythroptera:4.773730871):1.704992116):11.66655468):7.157316638):3.395923383,((Trugon_terrestris:26.46502762,(Otidiphaps_nobilis:26.10633624,((Goura_victoria:8.579901793,(Goura_scheepmakeri:2.901070302,Goura_cristata:2.901070302):5.678831491):16.11819348,(Caloenas_nicobarica:22.75976808,Didunculus_strigirostris:22.75976808):1.938327198):1.408240965):0.3586913813):1.507775247,((((Phapitreron_brunneiceps:4.971573341,Phapitreron_leucotis:4.971573341):2.431711857,Phapitreron_cinereiceps:7.403285198):8.269957689,Phapitreron_amethystinus:15.67324289):11.93217807,(((((Treron_bicinctus:2.584404577,Treron_seimundi:2.584404577):13.38475624,(Treron_oxyurus:10.16697126,((((Treron_capellei:2.783010337,Treron_floris:2.783010337):1.095274481,Treron_curvirostra:3.878284818):0.8275984754,Treron_sanctithomae:4.705883294):3.164027258,Treron_pompadora:7.869910552):2.297060711):5.802189558):3.00544996,(Treron_phoenicopterus:18.97461078,(((Treron_teysmannii:3.607379384,Treron_psittaceus:3.607379384):4.25089059,Treron_fulvicollis:7.858269973):6.18824271,((((Treron_sphenurus:3.190241147,Treron_olax:3.190241147):3.29729629,((Treron_apicauda:4.870415834,((Treron_calvus:1.483622634,Treron_pembaensis:1.483622634):3.310779338,(Treron_waalia:2.031452949,Treron_australis:2.031452949):2.762949023):0.07601386224):0.3177919833,Treron_griseicauda:5.188207818):1.299329619):4.548484633,(Treron_formosae:2.712808332,Treron_vernans:2.712808332):8.323213739):2.277620153,Treron_sieboldii:13.31364222):0.7328704596):4.928098098):0.0):7.410835217,(((Hemiphaga_novaeseelandiae:12.81351704,(Lopholaimus_antarcticus:11.10075155,((Gymnophaps_albertisii:2.656034107,Gymnophaps_solomonensis:2.656034107):3.404819011,Gymnophaps_mada:6.060853117):5.03989843):1.712765496):9.468929145,(((Ducula_finschii:2.732742481,(Ducula_chalconota:2.547409899,Ducula_forsteni:2.547409899):0.1853325828):4.883254372,Ducula_whartoni:7.615996853):10.0045508,(((Ducula_concinna:2.531147049,Ducula_myristicivora:2.531147049):6.275562049,(Ducula_perspicillata:3.056190476,Ducula_oceanica:3.056190476):5.750518623):7.3222687,(((((Ducula_zoeae:3.11910474,Ducula_pickeringii:3.11910474):0.2871451209,(Ducula_cineracea:3.40624986,Ducula_aurorae:3.40624986):0.0):2.056065333,Ducula_bakeri:5.462315193):4.895465114,(Ducula_goliath:3.278919526,Ducula_spilorrhoa:3.278919526):7.078860781):5.771197491,((Ducula_basilica:8.608340691,(((Ducula_brenchleyi:3.01671915,Ducula_luctuosa:3.01671915):0.0,Ducula_lacernulata:3.01671915):4.837262099,Ducula_poliocephala:7.853981249):0.7543594412):5.903206787,(((Ducula_subflavescens:4.427026602,Ducula_rufigaster:4.427026602):7.415168188,Ducula_rosacea:11.84219479):0.0,((Ducula_pistrinaria:4.560930679,((Ducula_badia:1.5500195,Ducula_aenea:1.5500195):1.783810402,(Ducula_pacifica:1.895423755,(Ducula_carola:0.7188010467,Ducula_rubricera:0.7188010467):1.176622708):1.438406146):1.227100777):5.629531604,((Ducula_latrans:3.974615744,(Ducula_melanochroa:2.410480308,Ducula_galeata:2.410480308):1.564135436):4.631500092,((Ducula_pinon:2.306004314,Ducula_mullerii:2.306004314):4.586369232,(Ducula_radiata:2.041657732,(Ducula_bicolor:1.752418496,Ducula_mindorensis:1.752418496):0.2892392357):4.850715815):1.71374229):1.584346447):1.651732507):2.669352688):1.617430321):0.0):1.491569858):4.661898532):0.9646692187,((((Ptilinopus_pelewensis:5.038724297,(Ptilinopus_bernsteinii:2.579864535,Ptilinopus_subgularis:2.579864535):2.458859763):2.165200129,Ptilinopus_fischeri:7.203924427):11.11665959,(((Ptilinopus_porphyreus:10.21522221,(Ptilinopus_aurantiifrons:6.628687881,(Ptilinopus_magnificus:4.081625546,Ptilinopus_ornatus:4.081625546):2.547062336):3.586534329):6.643864407,((Ptilinopus_perlatus:6.855767024,(Ptilinopus_coronulatus:4.919022041,Ptilinopus_melanospilus:4.919022041):1.936744983):6.146801582,((((((Ptilinopus_purpuratus:2.066784912,Ptilinopus_pulchellus:2.066784912):4.58417632,(((Ptilinopus_granulifrons:1.511270037,Ptilinopus_regina:1.511270037):1.543277572,((Ptilinopus_cinctus:0.8283910411,Ptilinopus_richardsii:0.8283910411):1.552188012,Ptilinopus_rarotongensis:2.380579053):0.6739685564):2.124423522,((Ptilinopus_porphyraceus:1.493718091,Ptilinopus_hyogastrus:1.493718091):0.6244239511,Ptilinopus_arcanus:2.118142042):3.060829089):1.471990101):0.0,Ptilinopus_eugeniae:6.650961232):2.616986469,(((Ptilinopus_superbus:1.611090045,Ptilinopus_viridis:1.611090045):1.915099893,Ptilinopus_rivoli:3.526189938):1.709608529,((Ptilinopus_solomonensis:1.762372207,Ptilinopus_perousii:1.762372207):1.082046343,Ptilinopus_merrilli:2.84441855):2.391379917):4.032149235):2.328795478,(Drepanoptila_holosericea:10.16015088,(Alectroenas_madagascariensis:5.539830215,(Alectroenas_pulcherrima:2.472792883,Alectroenas_sganzini:2.472792883):3.067037332):4.620320669):1.436592296):1.246468604,(((Ptilinopus_jambu:2.544649679,Ptilinopus_greyii:2.544649679):1.33806353,((Ptilinopus_victor:0.7551057714,Ptilinopus_dupetithouarsii:0.7551057714):1.444001727,(Ptilinopus_luteovirens:0.7597797542,Ptilinopus_monacha:0.7597797542):1.439327744):1.683605711):5.102911029,((Ptilinopus_insularis:2.139399139,Ptilinopus_iozonus:2.139399139):3.766636983,(Ptilinopus_huttoni:3.562020373,Ptilinopus_chalcurus:3.562020373):2.344015748):3.079588117):3.857587544):0.1593568233):3.856518012):0.2327660561,((Ptilinopus_marchei:3.077056911,Ptilinopus_leclancheri:3.077056911):4.102475248,Ptilinopus_occipitalis:7.179532159):9.912320515):1.228731344):0.0,((((Ptilinopus_wallacii:2.942318568,Ptilinopus_coralensis:2.942318568):9.190456018,(Ptilinopus_tannensis:6.097389879,(Ptilinopus_dohertyi:4.902188326,Cryptophaps_poecilorrhoa:4.902188326):1.195201552):6.035384707):6.187809432,((Ptilinopus_insolitus:1.321328691,Ptilinopus_layardi:1.321328691):6.945084701,Ptilinopus_naina:8.266413392):10.05417062):0.0,Ptilinopus_roseicapilla:18.32058402):0.0):4.926531389):3.138330592):0.9241677756,((Oena_capensis:15.30058207,((Turtur_brehmeri:7.106938373,(Turtur_tympanistria:2.93119069,Turtur_abyssinicus:2.93119069):4.175747682):6.435274096,(Turtur_chalcospilos:7.715706396,Turtur_afer:7.715706396):5.826506072):1.758369605):4.220074247,(Chalcophaps_indica:12.2127732,Chalcophaps_stephani:12.2127732):7.307883119):7.788957454):0.295807188):0.3673819074):0.7257148212):1.387936111,(((((Leptotila_verreauxi:9.373635907,(Leptotila_jamaicensis:3.017731288,Leptotila_conoveri:3.017731288):6.355904619):2.205418125,(((Leptotila_cassini:2.987386071,Leptotila_plumbeiceps:2.987386071):1.362962182,(Leptot
[truncated: 65,071 more chars]
