# Supplementary material for: Wing bone laminarity is not an adaptation for torsional resistance in bats
Source: PeerJ. 2015 Mar 5;3:e823. doi: 10.7717/peerj.823 (PMC4359045; doi:10.7717/peerj.823)
Supplement: Supplemental Information 9 [file peerj-03-823-s009.zip › bird_all_taxa_list.csv]

Taoniscus_nanus
Eudromia_formosa
Eudromia_elegans
Tinamotis_pentlandii
Tinamotis_ingoufi
Nothura_boraquira
Nothura_chacoensis
Nothura_darwinii
Nothura_minor
Nothura_maculosa
Rhynchotus_maculicollis
Rhynchotus_rufescens
Nothoprocta_cinerascens
Nothoprocta_ornata
Nothoprocta_curvirostris
Nothoprocta_pentlandii
Nothoprocta_taczanowskii
Nothoprocta_perdicaria
Crypturellus_bartletti
Crypturellus_noctivagus
Crypturellus_duidae
Crypturellus_cinnamomeus
Crypturellus_atrocapillus
Crypturellus_kerriae
Crypturellus_boucardi
Crypturellus_parvirostris
Crypturellus_erythropus
Crypturellus_casiquiare
Crypturellus_obsoletus
Crypturellus_berlepschi
Crypturellus_tataupa
Crypturellus_variegatus
Crypturellus_brevirostris
Crypturellus_ptaritepui
Crypturellus_soui
Crypturellus_transfasciatus
Crypturellus_cinereus
Crypturellus_undulatus
Crypturellus_strigulosus
Nothocercus_bonapartei
Nothocercus_nigrocapillus
Nothocercus_julius
Tinamus_guttatus
Tinamus_tao
Tinamus_major
Tinamus_osgoodi
Tinamus_solitarius
Struthio_camelus
Rhea_americana
Rhea_pennata
Apteryx_mantelli
Apteryx_australis
Apteryx_owenii
Apteryx_haastii
Dromaius_novaehollandiae
Casuarius_unappendiculatus
Casuarius_casuarius
Casuarius_bennetti
Dendrortyx_leucophrys
Dendrortyx_macroura
Dendrortyx_barbatus
Philortyx_fasciatus
Callipepla_californica
Callipepla_gambelii
Callipepla_squamata
Callipepla_douglasii
Colinus_leucopogon
Colinus_cristatus
Colinus_virginianus
Colinus_nigrogularis
Oreortyx_pictus
Cyrtonyx_montezumae
Cyrtonyx_ocellatus
Rhynchortyx_cinctus
Dactylortyx_thoracicus
Odontophorus_capueira
Odontophorus_hyperythrus
Odontophorus_leucolaemus
Odontophorus_columbianus
Odontophorus_gujanensis
Odontophorus_balliviani
Odontophorus_melanotis
Odontophorus_melanonotus
Odontophorus_atrifrons
Odontophorus_erythrops
Odontophorus_guttatus
Odontophorus_speciosus
Odontophorus_dialeucos
Odontophorus_stellatus
Odontophorus_strophium
Ptilopachus_petrosus
Ithaginis_cruentus
Meleagris_gallopavo
Meleagris_ocellata
Lagopus_leucura
Lagopus_muta
Lagopus_lagopus
Centrocercus_urophasianus
Centrocercus_minimus
Dendragapus_obscurus
Dendragapus_fuliginosus
Tympanuchus_pallidicinctus
Tympanuchus_phasianellus
Tympanuchus_cupido
Dendragapus_canadensis
Dendragapus_falcipennis
Tetrao_parvirostris
Tetrao_urogallus
Tetrao_tetrix
Tetrao_mlokosiewiczi
Lerwa_lerwa
Bonasa_umbellus
Bonasa_sewerzowi
Bonasa_bonasia
Rhizothera_longirostris
Pucrasia_macrolopha
Syrmaticus_reevesii
Syrmaticus_soemmerringii
Syrmaticus_humiae
Syrmaticus_ellioti
Syrmaticus_mikado
Phasianus_colchicus
Phasianus_versicolor
Crossoptilon_crossoptilon
Crossoptilon_auritum
Crossoptilon_mantchuricum
Crossoptilon_harmani
Lophura_inornata
Lophura_ignita
Lophura_diardi
Lophura_hoogerwerfi
Lophura_erythrophthalma
Lophura_bulweri
Lophura_hatinhensis
Lophura_edwardsi
Lophura_swinhoii
Lophura_leucomelanos
Lophura_nycthemera
Catreus_wallichi
Chrysolophus_pictus
Chrysolophus_amherstiae
Perdix_perdix
Perdix_dauurica
Perdix_hodgsoniae
Tragopan_melanocephalus
Tragopan_satyra
Tragopan_blythii
Tragopan_caboti
Tragopan_temminckii
Lophophorus_lhuysii
Lophophorus_sclateri
Lophophorus_impejanus
Tetraophasis_obscurus
Tetraophasis_szechenyii
Bambusicola_thoracicus
Bambusicola_fytchii
Gallus_sonneratii
Gallus_varius
Gallus_gallus
Gallus_lafayetii
Francolinus_streptophorus
Francolinus_psilolaemus
Francolinus_finschi
Francolinus_africanus
Francolinus_levaillantii
Francolinus_levaillantoides
Francolinus_shelleyi
Francolinus_sephaena
Francolinus_pintadeanus
Francolinus_pondicerianus
Francolinus_gularis
Francolinus_francolinus
Francolinus_pictus
Francolinus_coqui
Francolinus_schlegelii
Francolinus_albogularis
Francolinus_lathami
Galloperdix_lunulata
Galloperdix_bicalcarata
Galloperdix_spadicea
Polyplectron_schleiermacheri
Polyplectron_malacense
Polyplectron_bicalcaratum
Polyplectron_chalcurum
Polyplectron_inopinatum
Polyplectron_germaini
Polyplectron_katsumatae
Polyplectron_napoleonis
Haematortyx_sanguiniceps
Pavo_muticus
Pavo_cristatus
Afropavo_congensis
Coturnix_delegorguei
Margaroperdix_madagascariensis
Coturnix_japonica
Coturnix_coturnix
Coturnix_pectoralis
Coturnix_coromandelica
Coturnix_ypsilophora
Coturnix_chinensis
Anurophasis_monorthonyx
Francolinus_icterorhynchus
Francolinus_jacksoni
Francolinus_nobilis
Francolinus_ochropectus
Francolinus_clappertoni
Francolinus_ahantensis
Francolinus_harwoodi
Francolinus_swainsonii
Francolinus_leucoscepus
Francolinus_afer
Francolinus_rufopictus
Francolinus_bicalcaratus
Francolinus_squamatus
Francolinus_griseostriatus
Francolinus_capensis
Francolinus_adspersus
Francolinus_hildebrandti
Francolinus_natalensis
Francolinus_castaneicollis
Francolinus_erckelii
Francolinus_swierstrai
Francolinus_camerunensis
Francolinus_hartlaubi
Perdicula_manipurensis
Perdicula_argoondah
Perdicula_asiatica
Perdicula_erythrorhyncha
Ammoperdix_heyi
Ammoperdix_griseogularis
Alectoris_barbara
Alectoris_melanocephala
Alectoris_chukar
Alectoris_rufa
Alectoris_magna
Alectoris_graeca
Alectoris_philbyi
Tetraogallus_caucasicus
Tetraogallus_tibetanus
Tetraogallus_caspius
Tetraogallus_himalayensis
Tetraogallus_altaicus
Rheinardia_ocellata
Argusianus_argus
Melanoperdix_niger
Rollulus_rouloul
Caloperdix_oculeus
Arborophila_rufipectus
Arborophila_rubrirostris
Arborophila_cambodiana
Arborophila_torqueola
Arborophila_orientalis
Arborophila_chloropus
Arborophila_brunneopectus
Arborophila_crudigularis
Arborophila_rufogularis
Arborophila_gingica
Arborophila_hyperythra
Arborophila_campbelli
Arborophila_javanica
Arborophila_charltonii
Arborophila_atrogularis
Arborophila_rolli
Arborophila_ardens
Arborophila_sumatrana
Arborophila_mandellii
Arborophila_davidi
Xenoperdix_udzungwensis
Francolinus_nahani
Acryllium_vulturinum
Agelastes_meleagrides
Agelastes_niger
Numida_meleagris
Guttera_plumifera
Guttera_pucherani
Penelopina_nigra
Chamaepetes_unicolor
Chamaepetes_goudotii
Aburria_aburri
Pipile_pipile
Pipile_cumanensis
Pipile_cujubi
Pipile_jacutinga
Penelope_marail
Penelope_pileata
Penelope_superciliaris
Penelope_ochrogaster
Penelope_obscura
Penelope_ortoni
Penelope_argyrotis
Penelope_dabbenei
Penelope_albipennis
Penelope_jacquacu
Penelope_jacucaca
Penelope_purpurascens
Penelope_montagnii
Penelope_perspicax
Penelope_barbata
Crax_rubra
Crax_daubentoni
Crax_globulosa
Crax_alector
Crax_fasciolata
Crax_blumenbachii
Crax_alberti
Mitu_salvini
Mitu_tuberosum
Pauxi_unicornis
Mitu_tomentosum
Mitu_mitu
Pauxi_pauxi
Nothocrax_urumutum
Ortalis_wagleri
Ortalis_poliocephala
Ortalis_canicollis
Ortalis_guttata
Ortalis_cinereiceps
Ortalis_erythroptera
Ortalis_garrula
Ortalis_ruficauda
Ortalis_leucogastra
Ortalis_vetula
Ortalis_superciliaris
Ortalis_motmot
Oreophasis_derbianus
Megapodius_bernsteinii
Megapodius_eremita
Megapodius_reinwardt
Megapodius_affinis
Megapodius_freycinet
Megapodius_geelvinkianus
Megapodius_pritchardii
Megapodius_layardi
Megapodius_laperouse
Megapodius_nicobariensis
Megapodius_cumingii
Megapodius_tenimberensis
Eulipoa_wallacei
Macrocephalon_maleo
Talegalla_cuvieri
Talegalla_jobiensis
Talegalla_fuscirostris
Aepypodius_bruijnii
Aepypodius_arfakianus
Alectura_lathami
Leipoa_ocellata
Chauna_torquata
Chauna_chavaria
Anhima_cornuta
Anseranas_semipalmata
Dendrocygna_arborea
Dendrocygna_autumnalis
Dendrocygna_javanica
Dendrocygna_eytoni
Dendrocygna_bicolor
Dendrocygna_guttata
Dendrocygna_viduata
Dendrocygna_arcuata
Thalassornis_leuconotus
Cygnus_buccinator
Cygnus_cygnus
Cygnus_columbianus
Cygnus_olor
Cygnus_atratus
Cygnus_melancoryphus
Chen_canagica
Chen_caerulescens
Chen_rossii
Anser_brachyrhynchus
Anser_cygnoides
Anser_anser
Anser_erythropus
Anser_indicus
Anser_fabalis
Anser_albifrons
Branta_ruficollis
Branta_leucopsis
Branta_hutchinsii
Branta_sandvicensis
Branta_canadensis
Branta_bernicla
Cereopsis_novaehollandiae
Coscoroba_coscoroba
Malacorhynchus_membranaceus
Heteronetta_atricapilla
Biziura_lobata
Stictonetta_naevosa
Anas_andium
Anas_hottentota
Anas_platalea
Anas_smithii
Anas_clypeata
Anas_rhynchotis
Anas_discors
Anas_cyanoptera
Anas_querquedula
Anas_versicolor
Anas_puna
Anas_gibberifrons
Anas_formosa
Anas_eatoni
Anas_superciliosa
Anas_undulata
Anas_melleri
Anas_poecilorhyncha
Anas_platyrhynchos
Anas_luzonica
Anas_laysanensis
Anas_fulvigula
Anas_rubripes
Anas_sparsa
Anas_wyvilliana
Anas_capensis
Anas_bahamensis
Anas_acuta
Anas_georgica
Anas_erythrorhyncha
Anas_castanea
Anas_gracilis
Anas_bernieri
Anas_aucklandica
Anas_chlorotis
Anas_nesiotis
Anas_crecca
Anas_flavirostris
Anas_strepera
Anas_falcata
Anas_penelope
Anas_americana
Anas_sibilatrix
Tachyeres_pteneres
Tachyeres_brachypterus
Tachyeres_leucocephalus
Tachyeres_patachonicus
Amazonetta_brasiliensis
Speculanas_specularis
Lophonetta_specularioides
Hymenolaimus_malacorhynchos
Sarkidiornis_melanotos
Chenonetta_jubata
Callonetta_leucophrys
Merganetta_armata
Salvadorina_waigiuensis
Cyanochen_cyanoptera
Pteronetta_hartlaubii
Marmaronetta_angustirostris
Cairina_scutulata
Aythya_novaeseelandiae
Aythya_australis
Aythya_nyroca
Aythya_innotata
Aythya_valisineria
Aythya_ferina
Aythya_collaris
Aythya_americana
Aythya_affinis
Aythya_marila
Aythya_fuligula
Aythya_baeri
Netta_rufina
Netta_erythrophthalma
Netta_peposaca
Chloephaga_rubidiceps
Neochen_jubata
Chloephaga_melanoptera
Chloephaga_picta
Chloephaga_poliocephala
Chloephaga_hybrida
Alopochen_aegyptiaca
Tadorna_tadorna
Tadorna_cana
Tadorna_ferruginea
Tadorna_tadornoides
Tadorna_variegata
Tadorna_radjah
Cairina_moschata
Aix_sponsa
Aix_galericulata
Clangula_hyemalis
Histrionicus_histrionicus
Somateria_spectabilis
Somateria_mollissima
Somateria_fischeri
Polysticta_stelleri
Lophodytes_cucullatus
Mergus_squamatus
Mergus_merganser
Mergus_serrator
Mergus_octosetaceus
Mergellus_albellus
Bucephala_islandica
Bucephala_clangula
Bucephala_albeola
Melanitta_fusca
Melanitta_perspicillata
Melanitta_nigra
Plectropterus_gambensis
Nettapus_pulchellus
Nettapus_auritus
Nettapus_coromandelianus
Oxyura_australis
Oxyura_leucocephala
Oxyura_maccoa
Oxyura_jamaicensis
Oxyura_vittata
Nomonyx_dominicus
Turnix_velox
Turnix_suscitator
Turnix_tanki
Turnix_worcesteri
Turnix_melanogaster
Turnix_hottentottus
Turnix_sylvaticus
Turnix_ocellatus
Turnix_nigricollis
Turnix_castanotus
Turnix_maculosus
Turnix_olivii
Turnix_varius
Turnix_everetti
Turnix_pyrrhothorax
Ortyxelos_meiffrenii
Anous_stolidus
Anous_minutus
Anous_tenuirostris
Sterna_balaenarum
Sterna_antillarum
Sterna_superciliaris
Sterna_albifrons
Sterna_nereis
Sterna_nilotica
Sterna_aurantia
Sterna_virgata
Sterna_caspia
Sterna_repressa
Sterna_saundersi
Larosterna_inca
Sterna_elegans
Sterna_sandvicensis
Sterna_bergii
Sterna_bengalensis
Sterna_maxima
Sterna_paradisaea
Sterna_hirundinacea
Sterna_vittata
Sterna_hirundo
Sterna_striata
Sterna_dougallii
Sterna_sumatrana
Sterna_trudeaui
Sterna_forsteri
Chlidonias_leucopterus
Chlidonias_niger
Chlidonias_hybrida
Sterna_lorata
Sterna_albostriata
Phaetusa_simplex
Sterna_acuticauda
Sterna_lunata
Sterna_anaethetus
Sterna_fuscata
Sterna_aleutica
Sterna_bernsteini
Gygis_microrhyncha
Gygis_alba
Procelsterna_albivitta
Procelsterna_cerulea
Rhodostethia_rosea
Creagrus_furcatus
Leucophaeus_scoresbii
Larus_modestus
Larus_atricilla
Larus_pipixcan
Larus_fuliginosus
Larus_belcheri
Larus_crassirostris
Larus_atlanticus
Larus_pacificus
Larus_delawarensis
Larus_heermanni
Larus_occidentalis
Larus_livens
Larus_hyperboreus
Larus_argentatus
Larus_armenicus
Larus_michahellis
Larus_marinus
Larus_cachinnans
Larus_schistisagus
Larus_thayeri
Larus_glaucescens
Larus_glaucoides
Larus_dominicanus
Larus_californicus
Larus_fuscus
Larus_canus
Larus_hemprichii
Larus_leucophthalmus
Larus_audouinii
Larus_melanocephalus
Larus_ichthyaetus
Larus_relictus
Larus_genei
Larus_philadelphia
Larus_cirrocephalus
Larus_hartlaubii
Larus_ridibundus
Larus_scopulinus
Larus_maculipennis
Larus_brunnicephalus
Larus_serranus
Larus_bulleri
Larus_novaehollandiae
Larus_saundersi
Larus_minutus
Rissa_brevirostris
Rissa_tridactyla
Xema_sabini
Pagophila_eburnea
Rynchops_niger
Rynchops_flavirostris
Rynchops_albicollis
Stercorarius_parasiticus
Stercorarius_longicaudus
Catharacta_lonnbergi
Stercorarius_pomarinus
Catharacta_skua
Catharacta_maccormicki
Catharacta_antarctica
Catharacta_chilensis
Fratercula_arctica
Fratercula_corniculata
Fratercula_cirrhata
Cerorhinca_monocerata
Aethia_psittacula
Aethia_pusilla
Aethia_pygmaea
Aethia_cristatella
Ptychoramphus_aleuticus
Uria_lomvia
Uria_aalge
Alca_torda
Alle_alle
Brachyramphus_brevirostris
Brachyramphus_marmoratus
Brachyramphus_perdix
Synthliboramphus_antiquus
Synthliboramphus_wumizusume
Synthliboramphus_craveri
Synthliboramphus_hypoleucus
Cepphus_carbo
Cepphus_columba
Cepphus_grylle
Dromas_ardeola
Glareola_maldivarum
Glareola_nordmanni
Glareola_cinerea
Glareola_pratincola
Glareola_ocularis
Glareola_lactea
Glareola_nuchalis
Stiltia_isabella
Cursorius_somalensis
Cursorius_rufus
Cursorius_coromandelicus
Cursorius_temminckii
Cursorius_cursor
Rhinoptilus_cinctus
Rhinoptilus_africanus
Rhinoptilus_chalcopterus
Rhinoptilus_bitorquatus
Attagis_malouinus
Attagis_gayi
Thinocorus_rumicivorus
Thinocorus_orbignyianus
Pedionomus_torquatus
Rostratula_australis
Rostratula_benghalensis
Rostratula_semicollaris
Metopidius_indicus
Microparra_capensis
Irediparra_gallinacea
Actophilornis_albinucha
Actophilornis_africanus
Jacana_spinosa
Jacana_jacana
Hydrophasianus_chirurgus
Bartramia_longicauda
Numenius_phaeopus
Numenius_tenuirostris
Numenius_tahitiensis
Numenius_americanus
Numenius_arquata
Numenius_minutus
Numenius_madagascariensis
Numenius_borealis
Arenaria_interpres
Arenaria_melanocephala
Eurynorhynchus_pygmeus
Prosobonia_cancellata
Calidris_canutus
Aphriza_virgata
Calidris_tenuirostris
Limicola_falcinellus
Philomachus_pugnax
Calidris_subminuta
Calidris_temminckii
Calidris_maritima
Calidris_ptilocnemis
Calidris_alpina
Calidris_minutilla
Calidris_alba
Calidris_minuta
Calidris_fuscicollis
Calidris_acuminata
Calidris_mauri
Calidris_pusilla
Calidris_ruficollis
Calidris_bairdii
Tryngites_subruficollis
Calidris_himantopus
Calidris_melanotos
Calidris_ferruginea
Scolopax_mira
Scolopax_minor
Scolopax_rusticola
Scolopax_rosenbergii
Scolopax_rochussenii
Scolopax_celebensis
Scolopax_bukidnonensis
Scolopax_saturata
Gallinago_jamesoni
Gallinago_stenura
Gallinago_megala
Gallinago_solitaria
Gallinago_media
Gallinago_stricklandii
Gallinago_imperialis
Gallinago_andina
Gallinago_undulata
Gallinago_macrodactyla
Gallinago_nobilis
Gallinago_hardwickii
Gallinago_gallinago
Gallinago_paraguaiae
Gallinago_nigripennis
Gallinago_nemoricola
Coenocorypha_aucklandica
Coenocorypha_pusilla
Limnodromus_griseus
Limnodromus_scolopaceus
Limnodromus_semipalmatus
Catoptrophorus_semipalmatus
Tringa_flavipes
Tringa_stagnatilis
Tringa_glareola
Tringa_totanus
Tringa_melanoleuca
Tringa_nebularia
Tringa_guttifer
Tringa_erythropus
Heteroscelus_brevipes
Heteroscelus_incanus
Tringa_solitaria
Tringa_ochropus
Actitis_hypoleucos
Actitis_macularius
Xenus_cinereus
Phalaropus_lobatus
Phalaropus_fulicarius
Steganopus_tricolor
Lymnocryptes_minimus
Limosa_lapponica
Limosa_haemastica
Limosa_fedoa
Limosa_limosa
Pluvianus_aegyptius
Pluvialis_squatarola
Pluvialis_fulva
Pluvialis_apricaria
Pluvialis_dominica
Charadrius_forbesi
Eudromias_morinellus
Charadrius_placidus
Charadrius_melodus
Charadrius_hiaticula
Charadrius_vociferus
Charadrius_semipalmatus
Charadrius_dubius
Charadrius_pecuarius
Charadrius_asiaticus
Thinornis_rubricollis
Thinornis_novaeseelandiae
Elseyornis_melanops
Charadrius_pallidus
Phegornis_mitchellii
Charadrius_modestus
Erythrogonys_cinctus
Charadrius_thoracicus
Anarhynchus_frontalis
Charadrius_tricollaris
Charadrius_mongolus
Charadrius_leschenaultii
Charadrius_veredus
Charadrius_marginatus
Charadrius_alexandrinus
Charadrius_obscurus
Charadrius_montanus
Charadrius_peronii
Charadrius_sanctaehelenae
Charadrius_javanicus
Charadrius_australis
Charadrius_collaris
Charadrius_bicinctus
Charadrius_wilsonia
Charadrius_ruficapillus
Charadrius_alticola
Charadrius_falklandicus
Vanellus_coronatus
Vanellus_tricolor
Vanellus_chilensis
Vanellus_resplendens
Vanellus_armatus
Vanellus_vanellus
Vanellus_cinereus
Vanellus_melanocephalus
Vanellus_spinosus
Vanellus_lugubris
Vanellus_malarbaricus
Vanellus_miles
Vanellus_duvaucelii
Vanellus_leucurus
Vanellus_albiceps
Vanellus_gregarius
Vanellus_tectus
Vanellus_superciliosus
Vanellus_melanopterus
Vanellus_crassirostris
Vanellus_indicus
Vanellus_cayanus
Vanellus_senegallus
Oreopholus_ruficollis
Ibidorhyncha_struthersii
Haematopus_longirostris
Haematopus_chathamensis
Haematopus_unicolor
Haematopus_finschi
Haematopus_ostralegus
Haematopus_moquini
Haematopus_fuliginosus
Haematopus_leucopodus
Haematopus_ater
Haematopus_palliatus
Haematopus_bachmani
Recurvirostra_novaehollandiae
Recurvirostra_avosetta
Recurvirostra_americana
Recurvirostra_andina
Cladorhynchus_leucocephalus
Himantopus_leucocephalus
Himantopus_mexicanus
Himantopus_himantopus
Himantopus_novaezelandiae
Pluvianellus_socialis
Chionis_albus
Chionis_minor
Burhinus_grallarius
Burhinus_senegalensis
Burhinus_capensis
Burhinus_vermiculatus
Burhinus_oedicnemus
Burhinus_superciliaris
Burhinus_bistriatus
Esacus_giganteus
Esacus_recurvirostris
Chunga_burmeisteri
Cariama_cristata
Caracara_cheriway
Caracara_plancus
Phalcoboenus_albogularis
Phalcoboenus_carunculatus
Phalcoboenus_australis
Phalcoboenus_megalopterus
Daptrius_ater
Milvago_chimachima
Milvago_chimango
Ibycter_americanus
Spiziapteryx_circumcincta
Polihierax_insignis
Polihierax_semitorquatus
Microhierax_caerulescens
Microhierax_erythrogenys
Microhierax_melanoleucos
Microhierax_fringillarius
Microhierax_latifrons
Falco_fasciinucha
Falco_sparverius
Falco_alopex
Falco_dickinsoni
Falco_vespertinus
Falco_amurensis
Falco_ardosiaceus
Falco_femoralis
Falco_novaeseelandiae
Falco_mexicanus
Falco_jugger
Falco_subniger
Falco_cherrug
Falco_biarmicus
Falco_rusticolus
Falco_peregrinus
Falco_pelegrinoides
Falco_berigora
Falco_chicquera
Falco_deiroleucus
Falco_severus
Falco_rufigularis
Falco_concolor
Falco_cuvierii
Falco_subbuteo
Falco_eleonorae
Falco_longipennis
Falco_zoniventris
Falco_punctatus
Falco_tinnunculus
Falco_cenchroides
Falco_newtoni
Falco_araea
Falco_rupicoloides
Falco_naumanni
Falco_hypoleucos
Falco_moluccensis
Falco_columbarius
Herpetotheres_cachinnans
Micrastur_plumbeus
Micrastur_ruficollis
Micrastur_buckleyi
Micrastur_semitorquatus
Micrastur_mirandollei
Micrastur_mintoni
Micrastur_gilvicollis
Loriculus_sclateri
Loriculus_tener
Loriculus_vernalis
Loriculus_stigmatus
Loriculus_beryllinus
Loriculus_exilis
Loriculus_aurantiifrons
Loriculus_pusillus
Loriculus_catamene
Loriculus_amabilis
Loriculus_philippensis
Loriculus_galgulus
Loriculus_flosculus
Agapornis_canus
Agapornis_pullarius
Agapornis_taranta
Agapornis_fischeri
Agapornis_personatus
Agapornis_nigrigenis
Agapornis_lilianae
Agapornis_swindernianus
Agapornis_roseicollis
Bolbopsittacus_lunulatus
Pezoporus_wallicus
Pezoporus_occidentalis
Cyclopsitta_gulielmitertii
Cyclopsitta_diophthalma
Psittaculirostris_edwardsii
Psittaculirostris_desmarestii
Psittaculirostris_salvadorii
Charmosyna_pulchella
Charmosyna_papou
Charmosyna_multistriata
Charmosyna_josefinae
Charmosyna_rubrigularis
Charmosyna_diadema
Charmosyna_meeki
Charmosyna_rubronotata
Charmosyna_placentis
Charmosyna_margarethae
Charmosyna_wilhelminae
Charmosyna_amabilis
Charmosyna_toxopei
Charmosyna_palmarum
Phigys_solitarius
Vini_stepheni
Vini_ultramarina
Vini_peruviana
Vini_kuhlii
Vini_australis
Lorius_lory
Lorius_domicella
Lorius_garrulus
Lorius_albidinucha
Lorius_hypoinochrous
Lorius_chlorocercus
Psitteuteles_iris
Psitteuteles_goldiei
Psitteuteles_versicolor
Chalcopsitta_atra
Chalcopsitta_sintillata
Chalcopsitta_duivenbodei
Chalcopsitta_cardinalis
Pseudeos_fuscata
Trichoglossus_rubiginosus
Trichoglossus_flavoviridis
Trichoglossus_ornatus
Trichoglossus_haematodus
Trichoglossus_johnstoniae
Trichoglossus_euteles
Trichoglossus_chlorolepidotus
Eos_reticulata
Eos_semilarvata
Eos_histrio
Eos_squamata
Eos_cyanogenia
Eos_bornea
Glossopsitta_concinna
Glossopsitta_pusilla
Glossopsitta_porphyrocephala
Neopsittacus_pullicauda
Neopsittacus_musschenbroekii
Oreopsittacus_arfaki
Melopsittacus_undulatus
Neophema_chrysostoma
Neophema_elegans
Neophema_splendida
Neophema_pulchella
Neophema_chrysogaster
Neophema_petrophila
Neopsephotus_bourkii
Lathamus_discolor
Psittacella_madaraszi
Psittacella_picta
Psittacella_modesta
Psittacella_brehmii
Prosopeia_splendens
Prosopeia_personata
Prosopeia_tabuensis
Cyanoramphus_saisseti
Cyanoramphus_novaezelandiae
Cyanoramphus_auriceps
Cyanoramphus_malherbi
Cyanoramphus_unicolor
Cyanoramphus_cookii
Cyanoramphus_forbesi
Eunymphicus_uvaeensis
Eunymphicus_cornutus
Psephotus_dissimilis
Psephotus_haematonotus
Psephotus_varius
Psephotus_chrysopterygius
Purpureicephalus_spurius
Platycercus_icterotis
Platycercus_adscitus
Platycercus_eximius
Platycercus_venustus
Platycercus_elegans
Platycercus_caledonicus
Barnardius_zonarius
Northiella_haematogaster
Polytelis_anthopeplus
Polytelis_swainsonii
Polytelis_alexandrae
Alisterus_scapularis
Alisterus_chloropterus
Alisterus_amboinensis
Aprosmictus_jonquillaceus
Aprosmictus_erythropterus
Tanygnathus_lucionensis
Tanygnathus_megalorynchos
Tanygnathus_gramineus
Tanygnathus_sumatranus
Psittacula_columboides
Psittacula_calthropae
Psittacula_longicauda
Psittacula_derbiana
Psittacula_alexandri
Psittacula_krameri
Psittacula_eques
Psittacula_eupatria
Psittacula_finschii
Psittacula_himalayana
Psittacula_cyanocephala
Psittacula_roseata
Psittacula_caniceps
Psittinus_cyanurus
Geoffroyus_heteroclitus
Geoffroyus_simplex
Geoffroyus_geoffroyi
Eclectus_roratus
Prioniturus_waterstradti
Prioniturus_mada
Prioniturus_platenae
Prioniturus_platurus
Prioniturus_verticalis
Prioniturus_discurus
Prioniturus_flavicans
Prioniturus_montanus
Prioniturus_luconensis
Micropsitta_meeki
Micropsitta_keiensis
Micropsitta_pusio
Micropsitta_finschii
Micropsitta_bruijnii
Micropsitta_geelvinkiana
Psittrichas_fulgidus
Coracopsis_nigra
Coracopsis_vasa
Forpus_xanthopterygius
Forpus_coelestis
Forpus_passerinus
Forpus_modestus
Forpus_cyanopygius
Forpus_xanthops
Forpus_conspicillatus
Anodorhynchus_leari
Anodorhynchus_hyacinthinus
Diopsittaca_nobilis
Guaruba_guarouba
Leptosittaca_branickii
Aratinga_mitrata
Aratinga_wagleri
Aratinga_leucophthalma
Aratinga_cactorum
Aratinga_nana
Aratinga_pertinax
Aratinga_acuticaudata
Aratinga_brevipes
Aratinga_aurea
Aratinga_finschi
Aratinga_erythrogenys
Aratinga_rubritorquis
Aratinga_canicularis
Aratinga_weddellii
Nandayus_nenday
Aratinga_solstitialis
Aratinga_jandaya
Aratinga_auricapillus
Aratinga_holochlora
Aratinga_chloroptera
Aratinga_euops
Cyanopsitta_spixii
Orthopsittaca_manilata
Ara_ararauna
Ara_militaris
Ara_ambiguus
Ara_glaucogularis
Ara_severus
Ara_chloropterus
Ara_macao
Ara_rubrogenys
Primolius_auricollis
Primolius_maracana
Primolius_couloni
Enicognathus_ferrugineus
Enicognathus_leptorhynchus
Pyrrhura_viridicata
Pyrrhura_cruentata
Pyrrhura_egregia
Pyrrhura_calliptera
Pyrrhura_devillei
Pyrrhura_pfrimeri
Pyrrhura_leucotis
Pyrrhura_picta
Pyrrhura_griseipectus
Pyrrhura_molinae
Pyrrhura_lepida
Pyrrhura_perlata
Pyrrhura_hoematotis
Pyrrhura_frontalis
Pyrrhura_orcesi
Pyrrhura_hoffmanni
Pyrrhura_rhodocephala
Pyrrhura_melanura
Pyrrhura_albipectus
Pyrrhura_rupicola
Cyanoliseus_patagonus
Rhynchopsitta_terrisi
Rhynchopsitta_pachyrhyncha
Pionites_melanocephalus
Pionites_leucogaster
Deroptyus_accipitrinus
Pionopsitta_pileata
Psilopsiagon_aurifrons
Psilopsiagon_aymara
Ognorhynchus_icterotis
Pyrilia_pulchra
Pyrilia_haematotis
Pyrilia_vulturina
Pyrilia_caica
Pyrilia_pyrilia
Pyrilia_barrabandi
Pyrilia_aurantiocephala
Hapalopsittaca_melanotis
Hapalopsittaca_fuertesi
Hapalopsittaca_amazonina
Hapalopsittaca_pyrrhops
Triclaria_malachitacea
Pionus_fuscus
Pionus_maximiliani
Pionus_sordidus
Pionus_menstruus
Pionus_senilis
Pionus_chalcopterus
Pionus_tumultuosus
Amazona_farinosa
Amazona_kawalli
Amazona_mercenaria
Amazona_brasiliensis
Amazona_guildingii
Amazona_imperialis
Amazona_xantholora
Amazona_pretrei
Amazona_tucumana
Amazona_vinacea
Amazona_festiva
Amazona_arausiaca
Amazona_versicolor
Amazona_aestiva
Amazona_oratrix
Amazona_ochrocephala
Amazona_auropalliata
Amazona_barbadensis
Amazona_viridigenalis
Amazona_finschi
Amazona_rhodocorytha
Amazona_dufresniana
Amazona_autumnalis
Amazona_amazonica
Amazona_albifrons
Amazona_ventralis
Amazona_leucocephala
Amazona_vittata
Amazona_collaria
Amazona_agilis
Graydidascalus_brachyurus
Alipiopsitta_xanthops
Myiopsitta_monachus
Brotogeris_jugularis
Brotogeris_pyrrhoptera
Brotogeris_cyanoptera
Brotogeris_chrysoptera
Brotogeris_tirica
Brotogeris_versicolurus
Brotogeris_chiriri
Brotogeris_sanctithomae
Touit_batavicus
Touit_dilectissimus
Touit_huetii
Touit_stictopterus
Touit_costaricensis
Touit_purpuratus
Touit_surdus
Touit_melanonotus
Nannopsittaca_dachilleae
Nannopsittaca_panychlora
Bolborhynchus_orbygnesius
Bolborhynchus_lineola
Bolborhynchus_ferrugineifrons
Poicephalus_rufiventris
Poicephalus_senegalus
Poicephalus_rueppellii
Poicephalus_cryptoxanthus
Poicephalus_flavifrons
Poicephalus_meyeri
Poicephalus_crassus
Poicephalus_gulielmi
Poicephalus_robustus
Psittacus_erithacus
Calyptorhynchus_banksii
Calyptorhynchus_funereus
Calyptorhynchus_latirostris
Calyptorhynchus_lathami
Calyptorhynchus_baudinii
Callocephalon_fimbriatum
Cacatua_roseicapilla
Cacatua_tenuirostris
Cacatua_haematuropygia
Cacatua_goffiniana
Cacatua_ducorpsii
Cacatua_sanguinea
Cacatua_leadbeateri
Cacatua_pastinator
Cacatua_moluccensis
Cacatua_alba
Cacatua_galerita
Cacatua_sulphurea
Cacatua_ophthalmica
Probosciger_aterrimus
Nymphicus_hollandicus
Nestor_notabilis
Nestor_meridionalis
Strigops_habroptila
Xenicus_gilviventris
Acanthisitta_chloris
Sapayoa_aenigma
Calyptomena_viridis
Calyptomena_whiteheadi
Calyptomena_hosii
Smithornis_sharpei
Smithornis_rufolateralis
Smithornis_capensis
Pitta_dohertyi
Pitta_granatina
Pitta_arcuata
Pitta_venusta
Pitta_erythrogaster
Pitta_kochi
Pitta_angolensis
Pitta_reichenowi
Pitta_brachyura
Pitta_moluccensis
Pitta_nympha
Pitta_sordida
Pitta_versicolor
Pitta_anerythra
Pitta_elegans
Pitta_maxima
Pitta_steerii
Pitta_iris
Pitta_superba
Pitta_schneideri
Pitta_ussheri
Pitta_cyanea
Pitta_elliotii
Pitta_gurneyi
Pitta_guajana
Pitta_baudii
Pitta_caerulea
Pitta_soror
Pitta_nipalensis
Pitta_oatesi
Pitta_megarhyncha
Pitta_phayrei
Corydon_sumatranus
Psarisomus_dalhousiae
Eurylaimus_steerii
Eurylaimus_samarensis
Cymbirhynchus_macrorhynchos
Serilophus_lunatus
Eurylaimus_ochromalus
Eurylaimus_javanicus
Pseudocalyptomena_graueri
Philepitta_schlegeli
Philepitta_castanea
Neodrepanis_hypoxantha
Neodrepanis_coruscans
Myiobius_atricaudus
Myiobius_barbatus
Myiobius_villosus
Myiobius_sulphureipygius
Terenotriccus_erythrurus
Onychorhynchus_occidentalis
Onychorhynchus_mexicanus
Onychorhynchus_coronatus
Onychorhynchus_swainsoni
Tityra_semifasciata
Tityra_cayana
Tityra_inquisitor
Xenopsaris_albinucha
Pachyramphus_major
Pachyramphus_marginatus
Pachyramphus_albogriseus
Pachyramphus_polychopterus
Pachyramphus_castaneus
Pachyramphus_cinnamomeus
Pachyramphus_surinamus
Pachyramphus_validus
Pachyramphus_minor
Pachyramphus_aglaiae
Pachyramphus_homochrous
Pachyramphus_versicolor
Pachyramphus_rufus
Pachyramphus_spodiurus
Pachyramphus_niger
Pachyramphus_xanthogenys
Pachyramphus_viridis
Iodopleura_fusca
Iodopleura_isabellae
Iodopleura_pipra
Schiffornis_turdina
Schiffornis_virescens
Schiffornis_major
Laniocera_hypopyrra
Laniocera_rufescens
Laniisoma_buckleyi
Laniisoma_elegans
Oxyruncus_cristatus
Piprites_chloris
Piprites_pileata
Piprites_griseiceps
Neopipo_cinnamomea
Platyrinchus_flavigularis
Platyrinchus_platyrhynchos
Platyrinchus_coronatus
Platyrinchus_leucoryphus
Platyrinchus_cancrominus
Platyrinchus_saturatus
Platyrinchus_mystaceus
Pyrrhomyias_cinnamomeus
Hirundinea_ferruginea
Phelpsia_inornatus
Myiophobus_inornatus
Myiotriccus_ornatus
Myiophobus_pulcher
Myiophobus_ochraceiventris
Myiophobus_lintoni
Suiriri_suiriri
Suiriri_islerorum
Tyrannulus_elatus
Myiopagis_caniceps
Myiopagis_olallai
Myiopagis_viridicata
Myiopagis_cotta
Myiopagis_flavivertex
Myiopagis_subplacens
Myiopagis_gaimardii
Elaenia_gigas
Elaenia_strepera
Elaenia_chiriquensis
Elaenia_mesoleuca
Elaenia_fallax
Elaenia_frantzii
Elaenia_albiceps
Elaenia_pallatangae
Elaenia_martinica
Elaenia_pelzelni
Elaenia_spectabilis
Elaenia_parvirostris
Elaenia_flavogaster
Elaenia_dayi
Elaenia_obscura
Elaenia_ridleyana
Elaenia_ruficeps
Elaenia_cristata
Serpophaga_nigricans
Serpophaga_cinerea
Pseudocolopteryx_flaviventris
Pseudocolopteryx_dinelliana
Pseudocolopteryx_acutipennis
Pseudocolopteryx_sclateri
Polystictus_pectoralis
Polystictus_superciliaris
Serpophaga_subcristata
Serpophaga_munda
Serpophaga_hypoleuca
Anairetes_nigrocristatus
Anairetes_agraphia
Anairetes_reguloides
Anairetes_agilis
Anairetes_flavirostris
Anairetes_alpinus
Anairetes_parulus
Anairetes_fernandezianus
Culicivora_caudacuta
Mecocerculus_leucophrys
Stigmatura_napensis
Pseudelaenia_leucospodia
Phaeomyias_murina
Phaeomyias_tumbezana
Capsiempis_flaveola
Phyllomyias_griseiceps
Phyllomyias_fasciatus
Mecocerculus_hellmayri
Phyllomyias_sclateri
Mecocerculus_stictopterus
Stigmatura_budytoides
Phyllomyias_zeledoni
Euscarthmus_meloryphus
Euscarthmus_rufomarginatus
Inezia_inornata
Inezia_subflava
Inezia_caudata
Inezia_tenuirostris
Zimmerius_villarejoi
Zimmerius_cinereicapilla
Zimmerius_acer
Zimmerius_improbus
Zimmerius_chrysops
Zimmerius_viridiflavus
Zimmerius_flavidifrons
Zimmerius_gracilipes
Zimmerius_bolivianus
Zimmerius_vilissimus
Zimmerius_albigularis
Ornithion_inerme
Camptostoma_imberbe
Camptostoma_obsoletum
Ornithion_semiflavum
Ornithion_brunneicapillus
Phyllomyias_uropygialis
Phyllomyias_burmeisteri
Phyllomyias_reiseri
Phyllomyias_virescens
Phyllomyias_cinereiceps
Phyllomyias_plumbeiceps
Phyllomyias_urichi
Mecocerculus_calopterus
Phyllomyias_weedeni
Phyllomyias_griseocapilla
Mecocerculus_poecilocercus
Mecocerculus_minor
Phyllomyias_nigrocapillus
Legatus_leucophaius
Machetornis_rixosa
Pitangus_lictor
Pitangus_sulphuratus
Myiodynastes_chrysocephalus
Myiodynastes_maculatus
Myiodynastes_luteiventris
Myiodynastes_hemichrysus
Myiodynastes_bairdii
Tyrannus_tyrannus
Tyrannus_vociferans
Tyrannus_cubensis
Tyrannus_savana
Tyrannus_melancholicus
Tyrannus_dominicensis
Tyrannus_couchii
Tyrannus_albogularis
Tyrannus_crassirostris
Tyrannus_caudifasciatus
Tyrannus_verticalis
Tyrannus_niveigularis
Tyrannus_forficatus
Empidonomus_aurantioatrocristatus
Empidonomus_varius
Megarynchus_pitangua
Tyrannopsis_sulphurea
Nesotriccus_ridgwayi
Myiozetetes_cayanensis
Myiozetetes_similis
Myiozetetes_granadensis
Myiozetetes_luteiventris
Rhytipterna_holerythra
Rhytipterna_immunda
Rhytipterna_simplex
Casiornis_fuscus
Casiornis_rufus
Myiarchus_cinerascens
Myiarchus_oberi
Myiarchus_crinitus
Myiarchus_stolidus
Myiarchus_tyrannulus
Myiarchus_tuberculifer
Myiarchus_apicalis
Myiarchus_swainsoni
Myiarchus_validus
Myiarchus_yucatanensis
Myiarchus_sagrae
Myiarchus_barbirostris
Myiarchus_magnirostris
Myiarchus_semirufus
Myiarchus_phaeocephalus
Myiarchus_ferox
Myiarchus_venezuelensis
Myiarchus_cephalotes
Myiarchus_panamensis
Myiarchus_nuttingi
Myiarchus_nugator
Myiarchus_antillarum
Sirystes_sibilator
Sirystes_albogriseus
Attila_bolivianus
Attila_rufus
Attila_phoenicurus
Attila_citriniventris
Attila_torridus
Attila_spadiceus
Attila_cinnamomeus
Ramphotrigon_megacephalum
Ramphotrigon_ruficauda
Ramphotrigon_fuscicauda
Deltarhynchus_flammulatus
Colorhamphus_parvirostris
Fluvicola_nengeta
Sublegatus_modestus
Sublegatus_arenarum
Sublegatus_obscurior
Pyrocephalus_rubinus
Fluvicola_pica
Fluvicola_albiventer
Alectrurus_tricolor
Alectrurus_risora
Gubernetes_yetapa
Arundinicola_leucocephala
Myiophobus_phoenicomitra
Myiophobus_flavicans
Myiophobus_roraimae
Ochthoeca_jelskii
Ochthoeca_thoracica
Ochthoeca_diadema
Ochthoeca_piurae
Ochthoeca_pulchella
Ochthoeca_fumicolor
Ochthoeca_rufipectoralis
Ochthoeca_leucophrys
Ochthoeca_cinnamomeiventris
Ochthoeca_oenanthoides
Ochthoeca_frontalis
Ochthoeca_nigrita
Tumbezia_salvini
Colonia_colonus
Conopias_albovittatus
Conopias_cinchoneti
Conopias_trivirgatus
Conopias_parvus
Myiophobus_cryptoxanthus
Myiophobus_fasciatus
Lathrotriccus_euleri
Lathrotriccus_griseipectus
Aphanotriccus_audax
Aphanotriccus_capitalis
Cnemotriccus_fuscatus
Xenotriccus_callizonus
Xenotriccus_mexicanus
Ochthornis_littoralis
Contopus_pertinax
Mitrephanes_olivaceus
Mitrephanes_phaeocercus
Sayornis_saya
Sayornis_nigricans
Sayornis_phoebe
Empidonax_virescens
Empidonax_affinis
Empidonax_oberholseri
Empidonax_hammondii
Empidonax_minimus
Empidonax_wrightii
Empidonax_fulvifrons
Empidonax_atriceps
Empidonax_traillii
Empidonax_alnorum
Empidonax_albigularis
Empidonax_flavescens
Empidonax_occidentalis
Empidonax_difficilis
Empidonax_flaviventris
Contopus_fumigatus
Contopus_latirostris
Contopus_punensis
Contopus_sordidulus
Contopus_hispaniolensis
Contopus_cinereus
Contopus_ochraceus
Contopus_lugubris
Contopus_nigrescens
Contopus_caribaeus
Contopus_virens
Contopus_albogularis
Contopus_pallidus
Contopus_cooperi
Muscisaxicola_maculirostris
Muscisaxicola_flavinucha
Muscisaxicola_cinereus
Muscisaxicola_albifrons
Muscisaxicola_rufivertex
Muscisaxicola_juninensis
Muscisaxicola_frontalis
Muscisaxicola_capistratus
Muscisaxicola_maclovianus
Muscisaxicola_alpinus
Muscisaxicola_albilora
Satrapa_icterophrys
Muscisaxicola_fluviatilis
Muscisaxicola_griseus
Cnemarchus_erythropygius
Polioxolmis_rufipennis
Agriornis_lividus
Agriornis_albicauda
Agriornis_micropterus
Agriornis_montanus
Agriornis_murinus
Xolmis_coronatus
Xolmis_rubetra
Neoxolmis_rufiventris
Muscipipra_vetula
Xolmis_salinarum
Xolmis_cinereus
Myiotheretes_pernix
Myiotheretes_fumigatus
Myiotheretes_fuscorufus
Myiotheretes_striaticollis
Xolmis_pyrope
Xolmis_dominicanus
Xolmis_irupero
Xolmis_velatus
Lessonia_rufa
Lessonia_oreas
Knipolegus_poecilurus
Knipolegus_orenocensis
Knipolegus_franciscanus
Knipolegus_lophotes
Knipolegus_nigerrimus
Knipolegus_poecilocercus
Knipolegus_aterrimus
Knipolegus_cyanirostris
Knipolegus_striaticeps
Knipolegus_hudsoni
Knipolegus_signatus
Hymenops_perspicillatus
Muscigralla_brevicauda
Tachuris_rubrigastra
Cnipodectes_subbrunneus
Cnipodectes_superrufus
Taeniotriccus_andrei
Todirostrum_poliocephalum
Todirostrum_viridanum
Todirostrum_chrysocrotaphum
Todirostrum_nigriceps
Todirostrum_pictum
Todirostrum_maculatum
Todirostrum_cinereum
Poecilotriccus_calopterus
Poecilotriccus_sylvia
Poecilotriccus_pulchellus
Poecilotriccus_plumbeiceps
Poecilotriccus_latirostris
Poecilotriccus_senex
Poecilotriccus_russatus
Poecilotriccus_ruficeps
Poecilotriccus_capitalis
Poecilotriccus_fumifrons
Poecilotriccus_albifacies
Poecilotriccus_luluae
Atalotriccus_pilaris
Hemitriccus_minor
Oncostoma_olivaceum
Oncostoma_cinereigulare
Lophotriccus_galeatus
Lophotriccus_pileatus
Lophotriccus_vitiosus
Lophotriccus_eulophotes
Hemitriccus_zosterops
Hemitriccus_griseipectus
Hemitriccus_mirandae
Hemitriccus_diops
Hemitriccus_rufigularis
Hemitriccus_josephinae
Hemitriccus_spodiops
Hemitriccus_furcatus
Hemitriccus_flammulatus
Hemitriccus_obsoletus
Hemitriccus_kaempferi
Hemitriccus_margaritaceiventer
Hemitriccus_orbitatus
Hemitriccus_iohannis
Hemitriccus_striaticollis
Hemitriccus_cinnamomeipectus
Hemitriccus_inornatus
Hemitriccus_nidipendulus
Hemitriccus_minimus
Hemitriccus_granadensis
Myiornis_albiventris
Myiornis_auricularis
Myiornis_ecaudatus
Myiornis_atricapillus
Rhynchocyclus_fulvipectus
Rhynchocyclus_brevirostris
Rhynchocyclus_olivaceus
Tolmomyias_viridiceps
Tolmomyias_poliocephalus
Tolmomyias_assimilis
Tolmomyias_traylori
Tolmomyias_sulphurescens
Tolmomyias_flavotectus
Tolmomyias_flaviventris
Rhynchocyclus_pacificus
Corythopis_delalandi
Corythopis_torquatus
Pseudotriccus_simplex
Pseudotriccus_ruficeps
Pseudotriccus_pelzelni
Phylloscartes_gualaquizae
Phylloscartes_nigrifrons
Phylloscartes_ventralis
Phylloscartes_difficilis
Phylloscartes_ceciliae
Phylloscartes_paulista
Phylloscartes_kronei
Phylloscartes_superciliaris
Phylloscartes_lanyoni
Phylloscartes_sylviolus
Phylloscartes_roquettei
Phylloscartes_flavovirens
Phylloscartes_venezuelanus
Phylloscartes_ophthalmicus
Phylloscartes_orbitalis
Phylloscartes_oustaleti
Phylloscartes_poecilotis
Phylloscartes_chapmani
Phylloscartes_beckeri
Phylloscartes_virescens
Phylloscartes_parkeri
Phylloscartes_eximius
Phylloscartes_flaviventris
Mionectes_striaticollis
Mionectes_olivaceus
Mionectes_oleagineus
Mionectes_rufiventris
Mionectes_macconnelli
Leptopogon_taczanowskii
Leptopogon_superciliaris
Leptopogon_amaurocephalus
Leptopogon_rufipectus
Pipreola_chlorolepidota
Pipreola_jucunda
Pipreola_whitelyi
Pipreola_arcuata
Pipreola_lubomirskii
Pipreola_pulchra
Pipreola_intermedia
Pipreola_aureopectus
Pipreola_frontalis
Pipreola_formosa
Pipreola_riefferii
Ampelioides_tschudii
Ampelion_rubrocristatus
Ampelion_rufaxilla
Doliornis_sclateri
Doliornis_remseni
Phytotoma_raimondii
Phytotoma_rutila
Phytotoma_rara
Zaratornis_stresemanni
Calyptura_cristata
Cotinga_ridgwayi
Cotinga_cotinga
Cotinga_nattererii
Cotinga_maynana
Cotinga_cayana
Cotinga_maculata
Cotinga_amabilis
Porphyrolaema_porphyrolaema
Carpodectes_nitidus
Carpodectes_hopkei
Carpodectes_antoniae
Xipholena_punicea
Xipholena_atropurpurea
Xipholena_lamellipennis
Gymnoderus_foetidus
Conioptilon_mcilhennyi
Procnias_averano
Procnias_albus
Procnias_tricarunculatus
Procnias_nudicollis
Tijuca_condita
Tijuca_atra
Lipaugus_unirufus
Lipaugus_weberi
Lipaugus_streptophorus
Lipaugus_fuscocinereus
Lipaugus_uropygialis
Lipaugus_vociferans
Lipaugus_lanioides
Cephalopterus_ornatus
Cephalopterus_penduliger
Cephalopterus_glabricollis
Perissocephalus_tricolor
Pyroderus_scutatus
Querula_purpurata
Phibalura_flavirostris
Haematoderus_militaris
Snowornis_subalaris
Snowornis_cryptolophus
Phoenicircus_nigricollis
Phoenicircus_carnifex
Rupicola_rupicola
Rupicola_peruvianus
Carpornis_cucullata
Carpornis_melanocephala
Pipra_filicauda
Pipra_aureola
Pipra_fasciicauda
Pipra_erythrocephala
Pipra_mentalis
Pipra_rubrocapilla
Machaeropterus_deliciosus
Pipra_pipra
Pipra_chloromeros
Pipra_cornuta
Machaeropterus_pyrocephalus
Machaeropterus_regulus
Heterocercus_aurantiivertex
Heterocercus_flavivertex
Heterocercus_linteatus
Manacus_manacus
Manacus_vitellinus
Manacus_candei
Manacus_aurantiacus
Lepidothrix_suavissima
Lepidothrix_serena
Lepidothrix_vilasboasi
Lepidothrix_coeruleocapilla
Lepidothrix_iris
Lepidothrix_coronata
Lepidothrix_nattereri
Lepidothrix_isidorei
Corapipo_altera
Corapipo_gutturalis
Corapipo_leucorrhoa
Masius_chrysopterus
Ilicura_militaris
Antilophia_galeata
Antilophia_bokermanni
Chiroxiphia_boliviana
Chiroxiphia_caudata
Chiroxiphia_lanceolata
Chiroxiphia_pareola
Chiroxiphia_linearis
Xenopipo_atronitens
Xenopipo_uniformis
Xenopipo_holochlora
Xenopipo_unicolor
Xenopipo_flavicapilla
Tyranneutes_virescens
Tyranneutes_stolzmanni
Neopelma_chrysolophum
Neopelma_sulphureiventer
Neopelma_pallescens
Neopelma_chrysocephalum
Neopelma_aurifrons
Myrmornis_torquata
Pygiptila_stellaris
Thamnistes_anabatinus
Dysithamnus_puncticeps
Dysithamnus_stictothorax
Dysithamnus_xanthopterus
Dysithamnus_plumbeus
Dysithamnus_mentalis
Dysithamnus_occidentalis
Dysithamnus_striaticeps
Dysithamnus_leucostictus
Herpsilochmus_pileatus
Herpsilochmus_rufimarginatus
Herpsilochmus_sellowi
Herpsilochmus_pectoralis
Herpsilochmus_atricapillus
Herpsilochmus_gentryi
Herpsilochmus_parkeri
Herpsilochmus_motacilloides
Herpsilochmus_stictocephalus
Herpsilochmus_dugandi
Herpsilochmus_dorsimaculatus
Herpsilochmus_sticturus
Herpsilochmus_axillaris
Herpsilochmus_longirostris
Herpsilochmus_roraimae
Sakesphorus_cristatus
Sakesphorus_luctuosus
Sakesphorus_canadensis
Thamnophilus_atrinucha
Thamnophilus_bridgesi
Sakesphorus_bernardi
Thamnophilus_schistaceus
Thamnophilus_murinus
Thamnophilus_insignis
Thamnophilus_amazonicus
Sakesphorus_melanothorax
Sakesphorus_melanonotus
Thamnophilus_cryptoleucus
Thamnophilus_nigrocinereus
Thamnophilus_stictocephalus
Thamnophilus_punctatus
Thamnophilus_pelzelni
Thamnophilus_sticturus
Thamnophilus_ambiguus
Thamnophilus_caerulescens
Xenornis_setifrons
Thamnophilus_unicolor
Thamnophilus_aroyae
Thamnophilus_aethiops
Thamnophilus_divisorius
Thamnophilus_nigriceps
Thamnophilus_praecox
Thamnophilus_zarumae
Thamnophilus_tenuepunctatus
Thamnophilus_palliatus
Thamnophilus_multistriatus
Thamnophilus_doliatus
Thamnophilus_ruficapillus
Thamnophilus_torquatus
Thamnomanes_saturninus
Thamnomanes_ardesiacus
Thamnomanes_caesius
Thamnomanes_schistogynus
Myrmotherula_hauxwelli
Megastictus_margaritatus
Dichrozona_cincta
Myrmotherula_fluminensis
Taraba_major
Cymbilaimus_lineatus
Cymbilaimus_sanctaemariae
Batara_cinerea
Hypoedaleus_guttatus
Frederickena_viridis
Frederickena_unduligera
Mackenziaena_severa
[truncated: 7,993 more rows]
