# Supplementary material for: Wing bone laminarity is not an adaptation for torsional resistance in bats
Source: PeerJ. 2015 Mar 5;3:e823. doi: 10.7717/peerj.823 (PMC4359045; doi:10.7717/peerj.823)
Supplement: Supplemental Information 9 [file peerj-03-823-s009.zip › bird_Zp_size-proxy.csv]

Taxon	Zp	size proxy
Eudromia_elegans	12.317	42160
Nothura_darwinii	3.737	11782
Nothoprocta_cinerascens	9.965	28320
Crypturellus_cinnamomeus	10.207	21100
Crypturellus_boucardi	9.118	20064
Nothocercus_nigrocapillus	10.607	36300
Tinamus_major	30.145	70080
Cathartes_aura	121.1845	320960
Buteo_jamaicensis	50.8788	122948
Columba_livia	16.91	22295
Oceanites_oceanicus	0.7899	634
Bulweria_bulwerii	2.2646	5857
Calonectris_diomedea	28.8874	67030
Oceanodroma_tethys	0.6268	635
Pelecanus_occidentalis	163.645	938574
Anhinga_anhinga	39.6354	155906
Phalacrocorax_auritus	39.4487	282397
Phalaenoptilus_nuttallii	1.156	1536
