# Supplementary material for: Wing bone laminarity is not an adaptation for torsional resistance in bats
Source: PeerJ. 2015 Mar 5;3:e823. doi: 10.7717/peerj.823 (PMC4359045; doi:10.7717/peerj.823)
Supplement: Supplemental Information 9 [file peerj-03-823-s009.zip › bat_GR_data.csv]

Taxon	Mass	Mass_inflxn	max_GR
Cynopterus_sphinx	0.0421	0.0211	0.000421	1
Cynopterus_brachyotis	0.0322	0.0161	0.000322	2
Rousettus_egyptiacus	0.118	0.0434	0.000647	3
Pteropus_pumilus	0.1718	0.0859	0.000859	4
Pteropus_hypomelanus	0.5152	0.2576	0.001288	5
Pteropus_poliocephalus	0.5839	0.292	0.00292	6
Pteropus_rodricensis	0.2485	0.1243	0.000621	7
Pteropus_vampyrus	0.7555	0.3778	0.003778	8
Pteropus_scapulatus	0.3791	0.1896	0.001896	9
Taphozous_georgianus	0.0253	0.0127	0.00032	10
Taphozous_longimanus	0.0206	0.0103	0.000361	11
Peropteryx_kappleri	0.0154	0.0077	0.000308	12
Rhinolophus_marshalli	0.0064	0.0032	0.000176	13
Noctilio_albiventris	0.0254	0.0127	0.000381	14
Desmodus_rotundus	0.0299	0.015	0.000075	15
Phyllostomus_discolor	0.0425	0.0213	0.000531	16
Phyllostomus_hastatus	0.0779	0.039	0.001169	17
Carollia_perspicillata	0.0172	0.0086	0.000172	18
Artibeus_jamaicensis	0.0528	0.0264	0.000528	19
Tadarida_brasiliensis	0.0106	0.0053	0.000451	20
Molossus_molossus	0.0123	0.0062	0.000246	21
Miniopterus_schreibersi	0.017	0.0063	0.000289	22
Nycticeius_humeralis	0.0064	0.0032	0.000096	23
Pipistrellus_subflavus	0.0052	0.0026	0.000169	24
Antrozous_pallidus	0.0227	0.0114	0.000542	25
Vespertilio_superans	0.0153	0.0077	0.000421	26
Pipistrellus_savii	0.0055	0.0028	0.000261	27
Nyctalus_lasiopterus	0.0262	0.0131	0.000786	28
Nyctalus_noctula	0.0276	0.0138	0.000828	29
Lasiurus_cinereus	0.0275	0.0138	0.00049	30
Plecotus_auritus	0.0085	0.0025	0.000214	31
Scotophilus_heathi	0.0286	0.0143	0.000715	32
Pipistrellus_pipistrellus	0.0037	0.0019	0.000037	33
Pipistrellus_mimus	0.0034	0.0017	0.000094	34
Eptesicus_fuscus	0.017	0.0063	0.000388	35
Eptesicus_serotinus	0.0289	0.0145	0.000289	36
Myotis_lucifugus	0.008	0.0029	0.000341	37
Myotis_velifer	0.011	0.004	0.000526	38
Myotis_daubentoni	0.075	0.0375	0.001875	39
Myotis_myotis	0.0266	0.0133	0.000599	40
