# Supplementary material for: Wing bone laminarity is not an adaptation for torsional resistance in bats
Source: PeerJ. 2015 Mar 5;3:e823. doi: 10.7717/peerj.823 (PMC4359045; doi:10.7717/peerj.823)
Supplement: Supplemental Information 9 [file peerj-03-823-s009.zip › bat_all_taxa_list.csv]

Paranyctimene_raptor
Nyctimene_aello
Nyctimene_celaeno
Nyctimene_certans
Nyctimene_cyclotis
Nyctimene_major
Nyctimene_robinsoni
Nyctimene_albiventer
Nyctimene_draconilla
Nyctimene_minutus
Nyctimene_cephalotes
Nyctimene_rabori
Nyctimene_malaitensis
Nyctimene_masalai
Nyctimene_vizcaccia
Sphaerias_blanfordi
Alionycteris_paucidentata
Otopteropus_cartilagonodus
Haplonycteris_fischeri
Latidens_salimalii
Penthetor_lucasi
Thoopterus_nigrescens
Aethalops_alecto
Balionycteris_maculata
Chironax_melanocephalus
Dyacopterus_spadiceus
Ptenochirus_jagori
Ptenochirus_minor
Megaerops_ecaudatus
Megaerops_kusnotoi
Megaerops_niphanae
Megaerops_wetmorei
Cynopterus_sphinx
Cynopterus_brachyotis
Cynopterus_nusatenggara
Cynopterus_horsfieldi
Cynopterus_titthaecheilus
Boneia_bidens
Rousettus_angolensis
Megaloglossus_woermanni
Eidolon_helvum
Eidolon_dupreanum
Myonycteris_relicta
Myonycteris_brachycephala
Myonycteris_torquata
Rousettus_lanosus
Rousettus_egyptiacus
Rousettus_amplexicaudatus
Rousettus_celebensis
Rousettus_leschenaulti
Rousettus_madagascariensis
Rousettus_obliviosus
Rousettus_spinalatus
Plerotes_anchietai
Casinycteris_argynnis
Scotonycteris_ophiodon
Scotonycteris_zenkeri
Nanonycteris_veldkampi
Hypsignathus_monstrosus
Epomops_buettikoferi
Epomops_dobsoni
Epomops_franqueti
Micropteropus_intermedius
Micropteropus_pusillus
Epomophorus_wahlbergi
Epomophorus_angolensis
Epomophorus_gambianus
Epomophorus_grandis
Epomophorus_labiatus
Epomophorus_minimus
Eonycteris_major
Eonycteris_spelaea
Macroglossus_minimus
Macroglossus_sobrinus
Syconycteris_australis
Syconycteris_carolinae
Syconycteris_hobbit
Notopteris_macdonaldi
Melonycteris_melanops
Melonycteris_aurantius
Melonycteris_woodfordi
Harpyionycteris_celebensis
Harpyionycteris_whiteheadi
Aproteles_bulmerae
Dobsonia_beauforti
Dobsonia_inermis
Dobsonia_praedatrix
Dobsonia_viridis
Dobsonia_minor
Dobsonia_peroni
Dobsonia_emersa
Dobsonia_exoleta
Dobsonia_moluccensis
Dobsonia_pannietensis
Styloctenium_wallacei
Neopteryx_frosti
Pteralopex_acrodonta
Pteralopex_anceps
Pteralopex_atrata
Pteralopex_pulchra
Acerodon_celebensis
Acerodon_humilis
Acerodon_jubatus
Acerodon_leucotis
Acerodon_mackloti
Pteropus_sanctacrucis
Pteropus_mearnsi
Pteropus_speciosus
Pteropus_neohibernicus
Pteropus_howensis
Pteropus_ornatus
Pteropus_pumilus
Pteropus_melanotus
Pteropus_hypomelanus
Pteropus_griseus
Pteropus_admiralitatum
Pteropus_alecto
Pteropus_faunulus
Pteropus_dasymallus
Pteropus_livingstonii
Pteropus_melanopogon
Pteropus_caniceps
Pteropus_argentatus
Pteropus_conspicillatus
Pteropus_ocularis
Pteropus_anetianus
Pteropus_samoensis
Pteropus_mariannus
Pteropus_tonganus
Pteropus_personatus
Pteropus_temmincki
Pteropus_macrotis
Pteropus_pohlei
Pteropus_poliocephalus
Pteropus_lombocensis
Pteropus_molossinus
Pteropus_rodricensis
Pteropus_chrysoproctus
Pteropus_fundatus
Pteropus_rayneri
Pteropus_giganteus
Pteropus_lylei
Pteropus_vampyrus
Pteropus_gilliardi
Pteropus_mahaganus
Pteropus_scapulatus
Pteropus_woodfordi
Pteropus_aldabrensis
Pteropus_seychellensis
Pteropus_niger
Pteropus_rufus
Pteropus_voeltzkowi
Pteropus_insularis
Pteropus_leucopterus
Pteropus_nitendiensis
Pteropus_phaeocephalus
Pteropus_pselaphon
Pteropus_tuberculatus
Pteropus_vetulus
Saccolaimus_peli
Saccolaimus_flaviventris
Saccolaimus_mixtus
Saccolaimus_pluto
Saccolaimus_saccolaimus
Taphozous_hamiltoni
Taphozous_nudiventris
Taphozous_theobaldi
Taphozous_hilli
Taphozous_australis
Taphozous_georgianus
Taphozous_kapalgensis
Taphozous_hildegardeae
Taphozous_longimanus
Taphozous_mauritianus
Taphozous_perforatus
Taphozous_melanopogon
Taphozous_philippinensis
Mosia_nigrescens
Emballonura_atrata
Emballonura_beccarii
Emballonura_dianae
Emballonura_furax
Emballonura_raffrayana
Emballonura_semicaudata
Coleura_afra
Coleura_seychellensis
Emballonura_alecto
Emballonura_monticola
Rhynchonycteris_naso
Cyttarops_alecto
Diclidurus_isabellus
Diclidurus_scutatus
Diclidurus_albus
Diclidurus_ingens
Centronycteris_maximiliani
Cormura_brevirostris
Saccopteryx_bilineata
Saccopteryx_leptura
Saccopteryx_gymnura
Saccopteryx_canescens
Balantiopteryx_io
Balantiopteryx_infusca
Balantiopteryx_plicata
Peropteryx_leucoptera
Peropteryx_kappleri
Peropteryx_macrotis
Craseonycteris_thonglongyai
Rhinopoma_hardwickei
Rhinopoma_microphyllum
Rhinopoma_muscatellum
Cardioderma_cor
Lavia_frons
Macroderma_gigas
Megaderma_lyra
Megaderma_spasma
Nycteris_javanica
Nycteris_tragata
Nycteris_arge
Nycteris_intermedia
Nycteris_major
Nycteris_nana
Nycteris_gambiensis
Nycteris_thebaica
Nycteris_grandis
Nycteris_hispida
Nycteris_macrotis
Nycteris_woodi
Rhinolophus_monoceros
Rhinolophus_pusillus
Rhinolophus_osgoodi
Rhinolophus_cornutus
Rhinolophus_lepidus
Rhinolophus_imaizumii
Rhinolophus_cognatus
Rhinolophus_subbadius
Rhinolophus_acuminatus
Rhinolophus_adami
Rhinolophus_affinis
Rhinolophus_alcyone
Rhinolophus_anderseni
Rhinolophus_arcuatus
Rhinolophus_blasii
Rhinolophus_capensis
Rhinolophus_celebensis
Rhinolophus_clivosus
Rhinolophus_coelophyllus
Rhinolophus_darlingi
Rhinolophus_deckenii
Rhinolophus_denti
Rhinolophus_eloquens
Rhinolophus_euryotis
Rhinolophus_ferrumequinum
Rhinolophus_fumigatus
Rhinolophus_hildebrandti
Rhinolophus_hipposideros
Rhinolophus_inops
Rhinolophus_keyensis
Rhinolophus_luctus
Rhinolophus_maclaudi
Rhinolophus_macrotis
Rhinolophus_malayanus
Rhinolophus_marshalli
Rhinolophus_megaphyllus
Rhinolophus_mitratus
Rhinolophus_paradoxolophus
Rhinolophus_pearsonii
Rhinolophus_philippinensis
Rhinolophus_rex
Rhinolophus_robinsoni
Rhinolophus_rouxii
Rhinolophus_rufus
Rhinolophus_sedulus
Rhinolophus_shameli
Rhinolophus_silvestris
Rhinolophus_simplex
Rhinolophus_simulator
Rhinolophus_stheno
Rhinolophus_subrufus
Rhinolophus_swinnyi
Rhinolophus_thomasi
Rhinolophus_trifoliatus
Rhinolophus_virgo
Rhinolophus_yunanensis
Rhinolophus_nereis
Rhinolophus_borneensis
Rhinolophus_canuti
Rhinolophus_creaghi
Rhinolophus_mehelyi
Rhinolophus_euryale
Rhinolophus_landeri
Rhinolophus_guineensis
Paracoelops_megalotis
Coelops_frithi
Coelops_hirsutus
Coelops_robinsoni
Rhinonicteris_aurantia
Triaenops_furculus
Triaenops_persicus
Aselliscus_tricuspidatus
Anthops_ornatus
Hipposideros_ater
Hipposideros_abae
Hipposideros_beatus
Hipposideros_bicolor
Hipposideros_breviceps
Hipposideros_caffer
Hipposideros_cineraceus
Hipposideros_coxi
Hipposideros_curtus
Hipposideros_dyacorum
Hipposideros_fuliginosus
Hipposideros_fulvus
Hipposideros_galeritus
Hipposideros_halophyllus
Hipposideros_jonesi
Hipposideros_macrobullatus
Hipposideros_maggietaylorae
Hipposideros_marisae
Hipposideros_megalotis
Hipposideros_nequam
Hipposideros_obscurus
Hipposideros_papua
Hipposideros_pomona
Hipposideros_pygmaeus
Hipposideros_ridleyi
Hipposideros_speoris
Hipposideros_doriae
Hipposideros_sabanus
Hipposideros_coronatus
Hipposideros_calcaratus
Hipposideros_lamottei
Hipposideros_ruber
Hipposideros_crumeniferus
Hipposideros_cervinus
Cloeotis_percivali
Aselliscus_stoliczkanus
Hipposideros_armiger
Hipposideros_commersoni
Hipposideros_diadema
Hipposideros_dinops
Hipposideros_inexpectatus
Hipposideros_lankadiva
Hipposideros_larvatus
Hipposideros_lekaguli
Hipposideros_schistaceus
Hipposideros_turpis
Hipposideros_lylei
Hipposideros_pratti
Asellia_patrizii
Asellia_tridens
Hipposideros_camerunensis
Hipposideros_cyclops
Hipposideros_corynophyllus
Hipposideros_stenotis
Hipposideros_wollastoni
Hipposideros_muscinus
Hipposideros_semoni
Myzopoda_aurita
Thyroptera_discifera
Thyroptera_tricolor
Amorphochilus_schnablii
Furipterus_horrens
Natalus_lepidus
Natalus_stramineus
Natalus_tumidirostris
Natalus_micropus
Natalus_tumidifrons
Mystacina_tuberculata
Noctilio_albiventris
Noctilio_leporinus
Mormoops_blainvillii
Mormoops_megalophylla
Pteronotus_parnellii
Pteronotus_davyi
Pteronotus_gymnonotus
Pteronotus_personatus
Pteronotus_quadridens
Pteronotus_macleayii
Diphylla_ecaudata
Desmodus_rotundus
Diaemus_youngi
Macrophyllum_macrophyllum
Lonchorhina_aurita
Lonchorhina_fernandezi
Lonchorhina_marinkellei
Lonchorhina_orinocensis
Macrotus_californicus
Macrotus_waterhousii
Micronycteris_brachyotis
Micronycteris_megalotis
Micronycteris_hirsuta
Micronycteris_minuta
Micronycteris_schmidtorum
Micronycteris_nicefori
Micronycteris_pusilla
Micronycteris_daviesi
Micronycteris_behnii
Micronycteris_sylvestris
Trachops_cirrhosus
Chrotopterus_auritus
Vampyrum_spectrum
Tonatia_bidens
Tonatia_brasiliense
Tonatia_carrikeri
Tonatia_evotis
Tonatia_schulzi
Tonatia_silvicola
Mimon_bennettii
Mimon_crenulatum
Phylloderma_stenops
Phyllostomus_latifolius
Phyllostomus_discolor
Phyllostomus_elongatus
Phyllostomus_hastatus
Brachyphylla_cavernarum
Brachyphylla_nana
Erophylla_sezekorni
Phyllonycteris_aphylla
Phyllonycteris_poeyi
Platalina_genovensium
Lionycteris_spurrelli
Lonchophylla_bokermanni
Lonchophylla_dekeyseri
Lonchophylla_handleyi
Lonchophylla_hesperia
Lonchophylla_mordax
Lonchophylla_robusta
Lonchophylla_thomasi
Leptonycteris_curasoae
Leptonycteris_nivalis
Monophyllus_plethodon
Monophyllus_redmani
Glossophaga_commissarisi
Glossophaga_soricina
Glossophaga_leachii
Glossophaga_longirostris
Glossophaga_morenoi
Anoura_caudifera
Anoura_cultrata
Anoura_geoffroyi
Anoura_latidens
Scleronycteris_ega
Hylonycteris_underwoodi
Lichonycteris_obscura
Choeronycteris_mexicana
Musonycteris_harrisoni
Choeroniscus_godmani
Choeroniscus_intermedius
Choeroniscus_minor
Choeroniscus_periosus
Rhinophylla_alethina
Rhinophylla_fischerae
Rhinophylla_pumilio
Carollia_castanea
Carollia_brevicauda
Carollia_perspicillata
Carollia_subrufa
Sturnira_bidens
Sturnira_nana
Sturnira_aratathomasi
Sturnira_lilium
Sturnira_ludovici
Sturnira_luisi
Sturnira_magna
Sturnira_mordax
Sturnira_thomasi
Sturnira_tildae
Sturnira_bogotensis
Sturnira_erythromos
Pygoderma_bilabiatum
Centurio_senex
Ametrida_centurio
Sphaeronycteris_toxophyllum
Phyllops_falcatus
Stenoderma_rufum
Ardops_nichollsi
Ariteus_flavescens
Artibeus_hartii
Artibeus_aztecus
Artibeus_phaeotis
Artibeus_toltecus
Artibeus_cinereus
Artibeus_anderseni
Artibeus_glaucus
Artibeus_concolor
Artibeus_fimbriatus
Artibeus_amplus
Artibeus_jamaicensis
Artibeus_lituratus
Artibeus_obscurus
Artibeus_planirostris
Artibeus_fraterculus
Artibeus_hirsutus
Artibeus_inopinatus
Ectophylla_alba
Chiroderma_salvini
Chiroderma_improvisum
Chiroderma_villosum
Chiroderma_doriae
Chiroderma_trinitatum
Mesophylla_macconnelli
Vampyressa_melissa
Vampyressa_pusilla
Vampyressa_bidens
Vampyressa_brocki
Vampyressa_nymphaea
Uroderma_bilobatum
Uroderma_magnirostrum
Vampyrodes_caraccioli
Platyrrhinus_aurarius
Platyrrhinus_brachycephalus
Platyrrhinus_chocoensis
Platyrrhinus_dorsalis
Platyrrhinus_helleri
Platyrrhinus_infuscus
Platyrrhinus_lineatus
Platyrrhinus_recifinus
Platyrrhinus_umbratus
Platyrrhinus_vittatus
Tomopeas_ravus
Cheiromeles_torquatus
Myopterus_daubentonii
Myopterus_whitleyi
Molossops_aequatorianus
Molossops_mattogrossensis
Molossops_neglectus
Molossops_temminckii
Molossops_abrasus
Molossops_greenhalli
Molossops_planirostris
Mormopterus_setiger
Mormopterus_beccarii
Mormopterus_norfolkensis
Mormopterus_planiceps
Mormopterus_petrophilus
Mormopterus_kalinowskii
Mormopterus_minutus
Mormopterus_phrudus
Mormopterus_doriae
Mormopterus_jugularis
Mormopterus_acetabulosus
Tadarida_espiritosantensis
Tadarida_brasiliensis
Tadarida_australis
Tadarida_aegyptiaca
Tadarida_fulminans
Tadarida_lobata
Tadarida_teniotis
Tadarida_ventralis
Nyctinomops_aurispinosus
Nyctinomops_femorosaccus
Nyctinomops_laticaudatus
Nyctinomops_macrotis
Otomops_formosus
Otomops_martiensseni
Otomops_papuensis
Otomops_secundus
Otomops_wroughtoni
Promops_centralis
Promops_nasutus
Molossus_sinaloae
Molossus_bondae
Molossus_molossus
Molossus_ater
Molossus_pretiosus
Eumops_hansae
Eumops_perotis
Eumops_dabbenei
Eumops_bonariensis
Eumops_maurus
Eumops_glaucinus
Eumops_auripendulus
Eumops_underwoodi
Chaerephon_ansorgei
Chaerephon_bemmeleni
Chaerephon_bivittata
Chaerephon_aloysiisabaudiae
Chaerephon_chapini
Chaerephon_gallagheri
Chaerephon_jobensis
Chaerephon_johorensis
Chaerephon_major
Chaerephon_nigeriae
Chaerephon_plicata
Chaerephon_pumila
Chaerephon_russata
Mops_brachypterus
Mops_nanulus
Mops_petersoni
Mops_spurrelli
Mops_thersites
Mops_congicus
Mops_condylurus
Mops_midas
Mops_mops
Mops_niangarae
Mops_sarasinorum
Mops_trevori
Mops_demonstrator
Mops_niveiventer
Miniopterus_schreibersi
Miniopterus_robustior
Miniopterus_tristis
Miniopterus_inflatus
Miniopterus_magnater
Miniopterus_fraterculus
Miniopterus_fuscus
Miniopterus_australis
Miniopterus_minor
Miniopterus_pusillus
Eudiscopus_denticulus
Hesperoptenus_doriae
Ia_io
Lasionycteris_noctivagans
Mimetillus_moloneyi
Nycticeius_humeralis
Nycticeius_rueppellii
Otonycteris_hemprichii
Philetor_brachypterus
Pipistrellus_dormeri
Pipistrellus_subflavus
Antrozous_dubiaquercus
Antrozous_pallidus
Glischropus_javanus
Glischropus_tylopus
Pipistrellus_anchietai
Pipistrellus_eisentrauti
Pipistrellus_hesperus
Pipistrellus_musciculus
Tylonycteris_pachypus
Tylonycteris_robustula
Vespertilio_murinus
Vespertilio_superans
Pipistrellus_anthonyi
Pipistrellus_joffrei
Pipistrellus_stenopterus
Pipistrellus_crassulus
Pipistrellus_nanulus
Pipistrellus_rueppelli
Pipistrellus_circumdatus
Pipistrellus_cuprosus
Pipistrellus_societatis
Scotoecus_pallidus
Scotoecus_albofuscus
Scotoecus_hirundo
Pipistrellus_imbricatus
Pipistrellus_arabicus
Pipistrellus_nanus
Pipistrellus_pulveratus
Pipistrellus_kitcheneri
Pipistrellus_lophurus
Hesperoptenus_blanfordi
Hesperoptenus_gaskelli
Hesperoptenus_tickelli
Hesperoptenus_tomesi
Histiotus_alienus
Histiotus_macrotus
Histiotus_montanus
Histiotus_velatus
Laephotis_angolensis
Laephotis_botswanae
Laephotis_namibensis
Laephotis_wintoni
Pipistrellus_tasmaniensis
Pipistrellus_affinis
Pipistrellus_mordax
Pipistrellus_petersi
Nycticeius_schlieffeni
Nycticeius_balstoni
Nycticeius_greyii
Nycticeius_sanborni
Pipistrellus_cadornae
Pipistrellus_macrotis
Pipistrellus_ariel
Pipistrellus_bodenheimeri
Pipistrellus_savii
Eptesicus_baverstocki
Eptesicus_douglasorum
Eptesicus_pumilus
Eptesicus_sagittula
Eptesicus_regulus
Eptesicus_vulturnus
Nyctalus_azoreum
Nyctalus_aviator
Nyctalus_lasiopterus
Nyctalus_leisleri
Nyctalus_montanus
Nyctalus_noctula
Chalinolobus_tuberculatus
Chalinolobus_dwyeri
Chalinolobus_gouldii
Chalinolobus_morio
Chalinolobus_nigrogriseus
Chalinolobus_picatus
Rhogeessa_alleni
Rhogeessa_mira
Rhogeessa_gracilis
Rhogeessa_genowaysi
Rhogeessa_minutilla
Rhogeessa_parvula
Rhogeessa_tumida
Lasiurus_egregius
Lasiurus_ega
Lasiurus_intermedius
Lasiurus_cinereus
Lasiurus_castaneus
Lasiurus_borealis
Lasiurus_seminolus
Eptesicus_flavescens
Eptesicus_rendalli
Eptesicus_tenuipinnis
Eptesicus_brunneus
Eptesicus_capensis
Eptesicus_guineensis
Eptesicus_melckorum
Eptesicus_somalicus
Chalinolobus_alboguttatus
Chalinolobus_argentatus
Chalinolobus_beatrix
Chalinolobus_egeria
Chalinolobus_gleni
Chalinolobus_kenyacola
Chalinolobus_poensis
Chalinolobus_superbus
Chalinolobus_variegatus
Pharotis_imogene
Nyctophilus_arnhemensis
Nyctophilus_geoffroyi
Nyctophilus_gouldi
Nyctophilus_heran
Nyctophilus_microdon
Nyctophilus_microtis
Nyctophilus_timoriensis
Nyctophilus_walkeri
Barbastella_barbastellus
Barbastella_leucomelas
Euderma_maculatum
Idionycteris_phyllotis
Plecotus_rafinesquii
Plecotus_mexicanus
Plecotus_townsendii
Plecotus_austriacus
Plecotus_teneriffae
Plecotus_auritus
Plecotus_taivanus
Scotomanes_emarginatus
Scotomanes_ornatus
Scotophilus_kuhlii
Scotophilus_nigrita
Scotophilus_borbonicus
Scotophilus_viridis
Scotophilus_celebensis
Scotophilus_heathi
Scotophilus_leucogaster
Scotophilus_dinganii
Scotophilus_nux
Scotophilus_robustus
Pipistrellus_minahassae
Pipistrellus_ceylonicus
Pipistrellus_aegyptius
Pipistrellus_aero
Pipistrellus_inexspectatus
Pipistrellus_kuhlii
Pipistrellus_maderensis
Pipistrellus_rusticus
Pipistrellus_nathusii
Pipistrellus_permixtus
Pipistrellus_pipistrellus
Pipistrellus_coromandra
Pipistrellus_mimus
Pipistrellus_tenuis
Pipistrellus_babu
Pipistrellus_endoi
Pipistrellus_javanicus
Pipistrellus_paterculus
Pipistrellus_peguensis
Eptesicus_floweri
Eptesicus_nasutus
Eptesicus_bobrinskoi
Eptesicus_nilssoni
Eptesicus_diminutus
Eptesicus_innoxius
Eptesicus_brasiliensis
Eptesicus_bottae
Eptesicus_demissus
Eptesicus_furinalis
Eptesicus_fuscus
Eptesicus_guadeloupensis
Eptesicus_hottentotus
Eptesicus_kobayashii
Eptesicus_pachyotis
Eptesicus_platyops
Eptesicus_serotinus
Eptesicus_tatei
Harpiocephalus_harpia
Murina_grisea
Murina_aenea
Murina_cyclotis
Murina_huttoni
Murina_puta
Murina_rozendaali
Murina_aurata
Murina_florium
Murina_silvatica
Murina_suilla
Murina_tenebrosa
Murina_tubinaris
Murina_ussuriensis
Murina_fusca
Murina_leucogaster
Kerivoula_aerosa
Kerivoula_atrox
Kerivoula_jagorii
Kerivoula_papuensis
Kerivoula_agnella
Kerivoula_argentata
Kerivoula_cuprosa
Kerivoula_eriophora
Kerivoula_flora
Kerivoula_hardwickei
Kerivoula_intermedia
Kerivoula_lanosa
Kerivoula_minuta
Kerivoula_muscina
Kerivoula_myrella
Kerivoula_papillosa
Kerivoula_pellucida
Kerivoula_phalaena
Kerivoula_picta
Kerivoula_smithii
Kerivoula_whiteheadi
Myotis_abei
Myotis_aelleni
Myotis_albescens
Myotis_austroriparius
Myotis_chiloensis
Myotis_cobanensis
Myotis_dasycneme
Myotis_fortidens
Myotis_grisescens
Myotis_levis
Myotis_lucifugus
Myotis_montivagus
Myotis_oxyotus
Myotis_peninsularis
Myotis_ricketti
Myotis_velifer
Myotis_volans
Myotis_yumanensis
Myotis_lesueuri
Myotis_seabrai
Myotis_macrotarsus
Myotis_stalkeri
Myotis_vivesi
Myotis_riparius
Myotis_simus
Myotis_ruber
Myotis_adversus
Myotis_bocagei
Myotis_hasseltii
Myotis_horsfieldii
Myotis_capaccinii
Myotis_daubentoni
Myotis_longipes
Myotis_macrodactylus
Myotis_pruinosus
Myotis_formosus
Myotis_welwitschii
Myotis_emarginatus
Myotis_goudoti
Myotis_morrisi
Myotis_tricolor
Myotis_blythii
Myotis_chinensis
Myotis_myotis
Myotis_sicarius
Myotis_bechsteini
Myotis_auriculus
Myotis_evotis
Myotis_keenii
Myotis_milleri
Myotis_pequinius
Myotis_bombinus
Myotis_nattereri
Myotis_schaubi
Myotis_thysanodes
Myotis_siligorensis
Myotis_scotti
Myotis_oreias
Myotis_altarium
Myotis_californicus
Myotis_leibii
Myotis_planiceps
Myotis_brandti
Myotis_insularum
Myotis_mystacinus
Myotis_frater
Myotis_annectans
Myotis_australis
Myotis_hosonoi
Myotis_ikonnikovi
Myotis_muricola
Myotis_ozensis
Myotis_ridleyi
Myotis_rosseti
Myotis_yesoensis
Myotis_atacamensis
Myotis_dominicensis
Myotis_elegans
Myotis_findleyi
Myotis_keaysi
Myotis_martiniquensis
Myotis_nesopolus
Myotis_nigricans
Myotis_sodalis
