# Supplementary material for: Wing bone laminarity is not an adaptation for torsional resistance in bats
Source: PeerJ. 2015 Mar 5;3:e823. doi: 10.7717/peerj.823 (PMC4359045; doi:10.7717/peerj.823)
Supplement: Supplemental Information 9 [file peerj-03-823-s009.zip › bat_FMR_data.csv]

Taxon	Mass	FMR
Rousettus_egyptiacus	0.146	200	1
Syconycteris_australis	0.0174	76.9	2
Pteropus_poliocephalus	0.85	590.4	3
Macrotus_californicus	0.013	21.5	4
Phyllostomus_hastatus	0.0808	146	5
Glossophaga_commissarisi	0.0087	45.7	6
Anoura_caudifera	0.0115	51.9	7
Carollia_brevicauda	0.0182	50	8
Carollia_perspicillata	0.019	97.2	9
Artibeus_jamaicensis	0.0368	131.3	10
Plecotus_auritus	0.0085	27.6	11
Pipistrellus_pipistrellus	0.0073	29.3	12
Eptesicus_fuscus	0.0208	43.6	13
Myotis_lucifugus	0.009	29.9	14
