# Supplementary material for: Wing bone laminarity is not an adaptation for torsional resistance in bats
Source: PeerJ. 2015 Mar 5;3:e823. doi: 10.7717/peerj.823 (PMC4359045; doi:10.7717/peerj.823)
Supplement: Supplemental Information 9 [file peerj-03-823-s009.zip › bird_GR_data.csv]

Taxon	Mass	Mass_inflxn	max_GR
Lagopus_lagopus	0.658	0.329	0.015542906	1
Gallus_gallus	2.71	1.355	0.026928775	2
Anas_platyrhynchos	1.02	0.51	0.019920672	3
Alca_torda	0.589	0.2945	0.012700025	4
Tringa_totanus	0.15	0.075	0.003527964	5
Charadrius_hiaticula	0.048	0.024	0.002661976	6
Falco_sparverius	0.116	0.058	0.006195	7
Tyrannus_tyrannus	0.0357	0.01785	0.00359625	8
Vireo_olivaceus	0.0162	0.0081	0.00201	9
Lanius_ludovicianus	0.04861	0.024305	0.0054	10
Lanius_collurio	0.027	0.0135	0.003017925	11
Nucifraga_caryocatactes	0.147	0.0735	0.01169	12
Corvus_cryptoleucus	0.64	0.32	0.02835	13
Pica_pica	0.1589	0.07945	0.01387	14
Parus_atricapillus	0.0103	0.00515	0.00138	15
Parus_caeruleus	0.0096	0.0048	0.0012019	16
Eremophila_alpestris	0.026	0.013	0.0046155	17
Alauda_arvensis	0.0317	0.01585	0.00363	18
Phylloscopus_trochilus	0.0107	0.00535	0.001373295	19
Tachycineta_bicolor	0.0164	0.0082	0.002706	20
Hirundo_rustica	0.0184	0.0092	0.002343	21
Sylvia_borin	0.0248	0.0124	0.0012792	22
Sylvia_atricapilla	0.0219	0.01095	0.001388377	23
Troglodytes_troglodytes	0.0089	0.00445	0.0010856	24
Troglodytes_aedon	0.0102	0.0051	0.0012992	25
Sturnus_vulgaris	0.075	0.0375	0.0072512	26
Sialia_mexicana	0.0275	0.01375	0.00288015	27
Turdus_migratorius	0.0624	0.0312	0.00756	28
Erithacus_rubecula	0.0176	0.0088	0.00204	29
Phoenicurus_phoenicurus	0.013	0.0065	0.00213325	30
Saxicola_rubetra	0.0143	0.00715	0.002211548	31
Oenanthe_oenanthe	0.025	0.0125	0.00279865	32
Regulus_regulus	0.0055	0.00275	0.000664625	33
Carpodacus_mexicanus	0.0204	0.0102	0.0021538	34
Cardinalis_cardinalis	0.041	0.0205	0.004128	35
Spizella_passerina	0.0119	0.00595	0.001474	36
Pipilo_aberti	0.0468	0.0234	0.0039032	37
Zonotrichia_leucophrys	0.0261	0.01305	0.002624	38
Zonotrichia_albicollis	0.0202	0.0101	0.002862875	39
Molothrus_ater	0.0337	0.01685	0.00432	40
Agelaius_phoeniceus	0.0431	0.02155	0.0047344	41
Seiurus_aurocapilla	0.019	0.0095	0.002112	42
Geothlypis_trichas	0.0106	0.0053	0.001575	43
Dendroica_petechia	0.0122	0.0061	0.0025398	44
Plectrophenax_nivalis	0.0418	0.0209	0.004464	45
Passer_domesticus	0.023	0.0115	0.002637675	46
Tyto_alba	0.5332	0.2666	0.02414745	47
Bubo_scandiaca	2.026	1.013	0.0631649	48
Asio_otus	0.252	0.126	0.01581	49
Buteo_jamaicensis	1.475	0.7375	0.04784	50
Columba_livia	0.368	0.184	0.023386096	51
Phalacrocorax_carbo	2.1	1.05	0.071736491	52
Grus_canadensis	3.89	1.945	0.049948463	53
Lampornis_clemenciae	0.0079	0.00395	0.0008325	54
Selasphorus_rufus	0.0038	0.0019	0.00033666	55
Collocalia_esculenta	0.0068	0.0034	0.00058652	56
