# Supplementary material for: Wing bone laminarity is not an adaptation for torsional resistance in bats
Source: PeerJ. 2015 Mar 5;3:e823. doi: 10.7717/peerj.823 (PMC4359045; doi:10.7717/peerj.823)
Supplement: Supplemental Information 9 [file peerj-03-823-s009.zip › bird_FMR_data.csv]

Taxon	Mass	FMR
Callipepla_gambelii	0.145	90.8	1
Centrocercus_urophasianus	2.5	1540	2
Ammoperdix_heyi	0.19	148	3
Alectoris_chukar	0.395	260	4
Anous_stolidus	0.195	352	5
Sterna_paradisaea	0.101	335	6
Sterna_hirundo	0.127	343	7
Sterna_fuscata	0.187	241	8
Rissa_tridactyla	0.386	795	9
Aethia_pusilla	0.0803	350	10
Ptychoramphus_aleuticus	0.174	413	11
Uria_lomvia	0.834	1480	12
Uria_aalge	0.94	1870	13
Alle_alle	0.164	696	14
Cepphus_grylle	0.38	860	15
Arenaria_interpres	0.108	352	16
Calidris_alba	0.052	141	17
Actitis_hypoleucos	0.0516	146	18
Charadrius_hiaticula	0.0748	302	19
Falco_tinnunculus	0.211	341	20
Melopsittacus_undulatus	0.0279	59.1	21
Neophema_petrophila	0.0628	106	22
Barnardius_zonarius	0.145	189	23
Cacatua_roseicapilla	0.307	349	24
Cormobates_leucophaea	0.0237	81.4	25
Malurus_cyaneus	0.0083	34.2	26
Phylidonyris_pyrrhopterus	0.0146	75.9	27
Phylidonyris_novaehollandiae	0.0173	77.6	28
Acanthorhynchus_tenuirostris	0.0097	53	29
Auriparus_flaviceps	0.0066	30	30
Parus_cristatus	0.0111	40.6	31
Parus_ater	0.0095	47.4	32
Parus_cinctus	0.0128	51.4	33
Parus_montanus	0.0114	44.1	34
Parus_major	0.018	97.4	35
Parus_caeruleus	0.0115	64	36
Certhilauda_erythrochlamys	0.0285	64.3	37
Riparia_riparia	0.0143	81.7	38
Progne_subis	0.049	163	39
Hirundo_rustica	0.0204	95.8	40
Hirundo_tahitica	0.0144	64.9	41
Delichon_urbicum	0.019	79.8	42
Eremiornis_carteri	0.012	51.5	43
Zosterops_lateralis	0.0095	41.7	44
Troglodytes_aedon	0.0106	60.8	45
Sturnus_vulgaris	0.0787	269	46
Mimus_polyglottos	0.0476	121	47
Cinclus_cinclus	0.0637	196	48
Sialia_mexicana	0.0274	95	49
Turdus_merula	0.096	179	50
Erithacus_rubecula	0.0187	71.3	51
Ficedula_hypoleuca	0.0135	65.8	52
Ficedula_albicollis	0.0159	78.6	53
Oenanthe_oenanthe	0.0243	91.4	54
Muscicapa_striata	0.0144	52	55
Phainopepla_nitens	0.0227	79.1	56
Pyrrhula_pyrrhula	0.0251	88	57
Passerculus_sandwichensis	0.0187	80.4	58
Junco_hyemalis	0.0196	76.6	59
Junco_phaeonotus	0.0195	73.8	60
Philetairus_socius	0.0255	48.7	61
Prunella_modularis	0.0212	86	62
Nectarinia_violacea	0.0095	66.2	63
Merops_viridis	0.0343	85.3	64
Ceryle_rudis	0.076	210	65
Melanerpes_formicivorus	0.082	195	66
Phaethon_lepturus	0.37	777	67
Geophaps_plumifera	0.087	76	68
Oceanites_oceanicus	0.0423	119	69
Macronectes_giganteus	3.89	433	70
Pelecanoides_georgicus	0.109	464	71
Pelecanoides_urinatrix	0.137	557	72
Pachyptila_desolata	0.149	391	73
Puffinus_pacificus	0.384	614	74
Diomedea_exulans	8.42	3350	75
Thalassarche_chrysostoma	3.71	2390	76
Phoebastria_immutabilis	3.07	1330	77
Oceanodroma_leucorhoa	0.0459	118	78
Morus_capensis	2.58	3380	79
Morus_bassanus	3.21	4870	80
Sula_sula	1.07	1220	81
Lampornis_clemenciae	0.0088	81.7	82
Archilochus_alexandri	0.0037	29.1	83
Calypte_anna	0.0045	31.8	84
Chalybura_urochrysia	0.0072	57.9	85
Thalurania_colombica	0.0049	37.9	86
