# Supplementary material for: Wing bone laminarity is not an adaptation for torsional resistance in bats
Source: PeerJ. 2015 Mar 5;3:e823. doi: 10.7717/peerj.823 (PMC4359045; doi:10.7717/peerj.823)
Supplement: Supplemental Information 9 [file peerj-03-823-s009.zip › scaling_field-metabolic_rates.R]

# Initialize
library(graphics) # load the graphics library
library(ape)
library(nlme)
library(geiger)

# Setting working directory and loading data
setwd("D:/Users/Drew/My Documents/Research/Chiroptera")
setwd("F:/Chiroptera")

# Functions
AICc <- function(model){
  # k <- as.numeric(attr(logLik(model),'df'))
  k <- length(coef(model)) + 1
  n <- as.numeric(attr(logLik(model),'nobs'))
  correction <- (2*k*(k+1))/(n-k-1)
  return(as.numeric(AIC(model) + correction))
}

assemble.DF = function(data.csv, tree)
{
  mass <- data.csv$Mass*1000 # values in (g)
  FMR <- data.csv$FMR # values in KJ/d
  mFMR <- data.csv$FMR/mass # mass-specific values in (KJ/d/g^-1)
  DF.total <- data.frame(mass, FMR, mFMR, row.names=tree$tip.label)
  return(DF.total)
}

# Load mammal tree and prune tips
mammal_rawtree <- read.nexus("mammal_tree_all-taxa.nex")
is.binary.tree(mammal_rawtree[[1]])
mammal_tree <- multi2di(mammal_rawtree[[1]], random = FALSE)
is.binary.tree(mammal_tree)

# Determine which node is Chiroptera
getMRCA(mammal_tree, c("Myotis_myotis", "Cynopterus_brachyotis")) #7402
bat_fulltree <- extract.clade(mammal_tree, 
  getMRCA(mammal_tree, c("Myotis_myotis", "Cynopterus_brachyotis")))
write(bat_fulltree$tip.label, "bat_all_taxa_list.csv", sep=",")
keep.tips <- c("Anoura_caudifera", "Artibeus_jamaicensis",
               "Carollia_brevicauda", "Carollia_perspicillata", 
               "Eptesicus_fuscus", "Glossophaga_commissarisi", 
               "Macrotus_californicus", "Myotis_lucifugus", 
               "Phyllostomus_hastatus", "Pipistrellus_pipistrellus", 
               "Plecotus_auritus", "Pteropus_poliocephalus",
               "Rousettus_egyptiacus", "Syconycteris_australis")
N.allbats <- seq(1:Ntip(bat_fulltree))
bat_tree <- drop.tip(bat_fulltree, 
  N.allbats[!is.element(N.allbats, 
  match(keep.tips, bat_fulltree$tip.label))])
plot.phylo(bat_tree, no.margin=TRUE, use.edge.length = TRUE,
  node.depth=2)
nodelabels()
write(bat_tree$tip.label, "bat_FMR_list.csv", sep=",")
DF.bat <- assemble.DF(read.csv("bat_FMR_data.csv", header=TRUE), bat_tree)


# Load bird tree that combines Maximum Clade Consensus trees for subclades 
# with the MCC Hackett backbone
bird_rawtree <- read.tree("bird_tree_all-taxa.phy")
is.binary.tree(bird_rawtree)
write(bird_rawtree$tip.label, "bird_all_taxa_list.csv", sep=",")
keep.tips <- c("Acanthorhynchus_tenuirostris", "Actitis_hypoleucos", 
               "Aethia_pusilla", "Alectoris_chukar",
               "Alle_alle", "Ammoperdix_heyi",
               "Anous_stolidus", "Archilochus_alexandri",
               "Arenaria_interpres", "Auriparus_flaviceps",
               "Barnardius_zonarius", "Cacatua_roseicapilla",
               "Calidris_alba", "Callipepla_gambelii",
               "Calypte_anna", "Centrocercus_urophasianus",
               "Cepphus_grylle", "Certhilauda_erythrochlamys",
               "Ceryle_rudis", "Chalybura_urochrysia",
               "Charadrius_hiaticula", "Cinclus_cinclus",
               "Cormobates_leucophaea", "Delichon_urbicum",
               "Diomedea_exulans", "Eremiornis_carteri",
               "Erithacus_rubecula", "Falco_tinnunculus",
               "Ficedula_albicollis", "Ficedula_hypoleuca",
               "Geophaps_plumifera", "Hirundo_rustica",
               "Hirundo_tahitica", "Junco_hyemalis",
               "Junco_phaeonotus", "Lampornis_clemenciae",
               "Macronectes_giganteus", "Malurus_cyaneus",
               "Melanerpes_formicivorus", "Melopsittacus_undulatus",
               "Merops_viridis", "Mimus_polyglottos",
               "Morus_bassanus", "Morus_capensis",
               "Muscicapa_striata", "Nectarinia_violacea",
               "Neophema_petrophila", "Oceanites_oceanicus",
               "Oceanodroma_leucorhoa", "Oenanthe_oenanthe",
               "Pachyptila_desolata", "Parus_ater",
               "Parus_caeruleus", "Parus_cinctus",
               "Parus_cristatus", "Parus_major",
               "Parus_montanus", "Passerculus_sandwichensis",
               "Pelecanoides_georgicus", "Pelecanoides_urinatrix",
               "Phaethon_lepturus", "Phainopepla_nitens",
               "Philetairus_socius", "Phoebastria_immutabilis",
               "Phylidonyris_novaehollandiae", "Phylidonyris_pyrrhopterus",
               "Progne_subis", "Prunella_modularis",
               "Ptychoramphus_aleuticus", "Puffinus_pacificus",
               "Pyrrhula_pyrrhula", "Riparia_riparia",
               "Rissa_tridactyla", "Sialia_mexicana",
               "Sterna_fuscata", "Sterna_hirundo",
               "Sterna_paradisaea", "Sturnus_vulgaris",
               "Sula_sula", "Thalassarche_chrysostoma",
               "Thalurania_colombica", "Troglodytes_aedon",
               "Turdus_merula", "Uria_aalge",
               "Uria_lomvia", "Zosterops_lateralis")
N.allbirds <- seq(1:Ntip(bird_rawtree))
bird_tree <- drop.tip(bird_rawtree, 
  N.allbirds[!is.element(N.allbirds, 
  match(keep.tips, bird_rawtree$tip.label))])
plot.phylo(bird_tree, no.margin=TRUE, use.edge.length = FALSE,
  node.depth=2)
nodelabels()

# Load bird data
write(bird_tree$tip.label, "bird_FMR_list.csv", sep=",")
DF.bird <- assemble.DF(read.csv("bird_FMR_data.csv", header=TRUE), 
  bird_tree)


#==============================================================
# Test if traits have phylogenetic signal under Brownian motion
#
# K values equal to one suggest a Brownian motion model of trait evolution.
# K values greater than one suggest stronger trait similarity than predicted
# by Brownian motion (strong phylogenetic signal), whereas K values less than
# one suggest less phylogenetic signal than expect from Brownian motion 
# (homoplasy).  The higher the K value the more phylogenetic signal and less 
# evidence of adaptative character evolution.  Traits with P values less than 
# 0.05 have non-random phylogenetic signal.  This justifies the use of 
# phylogenetic comparative methods such as PIC and PGLS.
#==============================================================
library(picante)
multiPhylosignal(log10(DF.bat)[1:3],bat_tree, reps=10000)
multiPhylosignal(log10(DF.bird)[1:3], bird_tree, reps=10000)


=============================================================================
# Scaling analysis
#
# OU alpha paramter: when it equals 0, modeling Brownian motion; when it
# approaches infinity, lineages evolve completely independently 
# (star polytomy, no phylogenetic signal, no similarity due to relatedness,
# equivalent to Pagel's lambda=0)
#
# The a model is based on an OU process and estimates the strength of 
# selection acting on the trait; the higher the value of a, the stronger 
# the selective regime. As a becomes small the OU model is eventually 
# reduced to a Brownian process. As a tends towards 1, the process will 
# reduce to a model with one selective optimum but with no accelerated 
# accumulation of divergence (Pagel 1999: Nature; Hansen 1997: Evolution).
#
# NOTE: Model I vs Model II (reduced major axis) regression
#
# Model II regression is not used because the data do not have enough 
# within-species replication to estimate error variances.  To minimize the 
# overcorrection from model II regression, model I regression is used.  See
# detailed explanation from Simon Blomberg below:
#
# 
# I think it is important to point out, that while RMA may superficially 
# be an attractive method, it relies on  the ratio of error variances 
# being unity. This is almost always incorrect. It usually results in a 
# massive over-correction of the slope bias with respect to the OLS 
# estimator. That is, the slope is made much too steep. I would not 
# encourage anyone to use RMA for anything other than in the case where 
# there is sufficient within-species replication to estimate the error 
# variances with some precision, and then use an appropriate 
# generalization of RMA that allows for the variance ratio to be other 
# than unity. Fiddling around with "phylogenetically-informed" RMA is like 
# rearranging the deck chairs on the Titanic. The problem is discussed in 
# depth in:
#
# R. J. Carroll and D. Ruppert 1996, The Use and Misuse of Orthogonal 
# Regression in Linear Errors-in-Variables Models. The American 
# Statistician, Vol. 50, No. 1, pp. 1-6
#
# Carroll et al. 2006, Measurement Errors in Nonlinear Models. A Modern 
# Perspective. 2nd Edition, Chapman & Hall. Chapter 3.
#============================================================================

# BATS
# Fit non-phylogenetic model to log mass and mass-specific FMR for bats
OLS.bat.MxFMR <- lm(log10(FMR) ~ log10(mass), data=DF.bat)
summary(OLS.bat.MxFMR)
summary(lm(resid(OLS.bat.MxFMR) ~ log10(mass), data=DF.bat)) # Normal
confint(OLS.bat.MxFMR)
AICc(OLS.bat.MxFMR)

OLS.bat.MxmFMR <- lm(log10(mFMR) ~ log10(mass), data=DF.bat)
summary(OLS.bat.MxmFMR)
summary(lm(resid(OLS.bat.MxmFMR) ~ log10(mass), data=DF.bat)) # Normal
confint(OLS.bat.MxmFMR)
AICc(OLS.bat.MxmFMR)

# Fit Brownian motion model of evolution to bat FMR data
brownian.bat.MxFMR <- gls(log10(FMR) ~ log10(mass), data=DF.bat,
  correlation=corBrownian(phy=bat_tree), method="REML")
summary(brownian.bat.MxFMR)
summary(lm(resid(brownian.bat.MxFMR) ~ log10(mass), data=DF.bat)) # Normal
confint(brownian.bat.MxFMR)
AICc(brownian.bat.MxFMR)

brownian.bat.MxmFMR <- gls(log10(mFMR) ~ log10(mass), data=DF.bat,
  correlation=corBrownian(phy=bat_tree), method="REML")
summary(brownian.bat.MxmFMR)
summary(lm(resid(brownian.bat.MxmFMR) ~ log10(mass), data=DF.bat)) # Normal
confint(brownian.bat.MxmFMR)
AICc(brownian.bat.MxmFMR)

# Fit Ornstein-Uhlenbeck model of evolution to bat FMR data
OU.bat.MxFMR <- gls(log10(FMR) ~ log10(mass), data=DF.bat,
  correlation=corMartins(0.1, phy=bat_tree), method="REML")
summary(OU.bat.MxFMR)
summary(lm(resid(OU.bat.MxFMR) ~ log10(mass), data=DF.bat)) # Normal
confint(OU.bat.MxFMR)
AICc(OU.bat.MxFMR)
OU.bat.MxFMR2 <- gls(log10(FMR) ~ log10(mass), data=DF.bat,
  correlation=corMartins(1, phy=bat_tree), method="REML")
summary(OU.bat.MxFMR2)
summary(lm(resid(OU.bat.MxFMR2) ~ log10(mass), data=DF.bat)) # Normal
confint(OU.bat.MxFMR2)
AICc(OU.bat.MxFMR2)

OU.bat.MxmFMR <- gls(log10(mFMR) ~ log10(mass), data=DF.bat,
  correlation=corMartins(0.1, phy=bat_tree), method="REML")
summary(OU.bat.MxmFMR)
summary(lm(resid(OU.bat.MxmFMR) ~ log10(mass), data=DF.bat)) # Normal
confint(OU.bat.MxmFMR)
AICc(OU.bat.MxmFMR)
OU.bat.MxmFMR2 <- gls(log10(mFMR) ~ log10(mass), data=DF.bat,
  correlation=corMartins(0.5, phy=bat_tree), method="REML")
summary(OU.bat.MxmFMR2)
summary(lm(resid(OU.bat.MxmFMR2) ~ log10(mass), data=DF.bat)) # Normal
confint(OU.bat.MxmFMR2)
AICc(OU.bat.MxmFMR2)

# BIRDS
# Fit non-phylogenetic model to log mass and mass-specific FMR for birds
OLS.bird.MxFMR <- lm(log10(FMR) ~ log10(mass), data=DF.bird)
summary(OLS.bird.MxFMR)
summary(lm(resid(OLS.bird.MxFMR) ~ log10(mass), data=DF.bird)) # Normal
confint(OLS.bird.MxFMR)
AICc(OLS.bird.MxFMR)

OLS.bird.MxmFMR <- lm(log10(mFMR) ~ log10(mass), data=DF.bird)
summary(OLS.bird.MxmFMR)
summary(lm(resid(OLS.bird.MxmFMR) ~ log10(mass), data=DF.bird)) # Normal
confint(OLS.bird.MxmFMR)
AICc(OLS.bird.MxmFMR)

# Fit Brownian motion model of evolution to bird FMR data
brownian.bird.MxFMR <- gls(log10(FMR) ~ log10(mass), data=DF.bird,
  correlation=corBrownian(phy=bird_tree), method="REML")
summary(brownian.bird.MxFMR)
summary(lm(resid(brownian.bird.MxFMR) ~ log10(mass), data=DF.bird)) # Normal
confint(brownian.bird.MxFMR)
AICc(brownian.bird.MxFMR)

brownian.bird.MxmFMR <- gls(log10(mFMR) ~ log10(mass), data=DF.bird,
  correlation=corBrownian(phy=bird_tree), method="REML")
summary(brownian.bird.MxmFMR)
summary(lm(resid(brownian.bird.MxmFMR) ~ log10(mass), data=DF.bird)) # Normal
confint(brownian.bird.MxmFMR)
AICc(brownian.bird.MxmFMR)

# Fit Ornstein-Uhlenbeck model of evolution to bird FMR data
OU.bird.MxFMR <- gls(log10(FMR) ~ log10(mass), data=DF.bird,
  correlation=corMartins(0, phy=bird_tree), method="REML")
summary(OU.bird.MxFMR)
summary(lm(resid(OU.bird.MxFMR) ~ log10(mass), data=DF.bird)) # Norm
confint(OU.bird.MxFMR)
AICc(OU.bird.MxFMR)
OU.bird.MxFMR2 <- gls(log10(FMR) ~ log10(mass), data=DF.bird,
  correlation=corMartins(9, phy=bird_tree), method="REML")
summary(OU.bird.MxFMR2)
summary(lm(resid(OU.bird.MxFMR2) ~ log10(mass), data=DF.bird)) # Normal
confint(OU.bird.MxFMR2)
AICc(OU.bird.MxFMR2)

OU.bird.MxmFMR <- gls(log10(mFMR) ~ log10(mass), data=DF.bird,
  correlation=corMartins(0, phy=bird_tree), method="REML")
summary(OU.bird.MxmFMR)
summary(lm(resid(OU.bird.MxmFMR) ~ log10(mass), data=DF.bird)) # Norm
confint(OU.bird.MxmFMR)
AICc(OU.bird.MxmFMR)
OU.bird.MxmFMR2 <- gls(log10(mFMR) ~ log10(mass), data=DF.bird,
  correlation=corMartins(10,phy=bird_tree), method="REML")
summary(OU.bird.MxmFMR2)
summary(lm(resid(OU.bird.MxmFMR2) ~ log10(mass), data=DF.bird)) # Normal
confint(OU.bird.MxmFMR2)
AICc(OU.bird.MxmFMR2)


#========
# Plots
#========
windows(width=5, height=4.5)
# par(mfrow=c(3,1))
par(mar=c(4.4,3.9,1.5,0.5)+0.1)
# library(plotrix)

#===========================
# log10(mass) vs. log10(mass-specific FMR)
#===========================
plot(log10(mFMR) ~ log10(mass), data=DF.bat, type="n", ann=FALSE, 
  xlim=c(min(log10(DF.bird$mass)),max(log10(DF.bird$mass))),
  ylim=c(-0.4,max(log10(DF.bird$mFMR))))
title(xlab=expression(log[10]*' Body mass (g)'), cex.lab=1.2)
title(ylab=expression(log[10]*' Mass-specific FMR (W '*g^-1*')'), 
  cex.lab=1.2, line=2.5)

# Bird trendline and 95% confidence band
V.birdC <- vcov(brownian.bird.MxmFMR)
X.birdC <- model.matrix(~log10(mass),data=DF.bird)
se.birdC <- sqrt(diag(X.birdC %*% V.birdC %*% t(X.birdC)))
lines(log10(DF.bird$mass[order(DF.bird$mass)]), 
  brownian.bird.MxmFMR$fitted[order(DF.bird$mass)], col="blue", lwd=2)

# Upper 95% CI
lines(log10(DF.bird$mass[order(DF.bird$mass)]), 
  brownian.bird.MxmFMR$fitted[order(DF.bird$mass)]+
  1.96*se.birdC[order(DF.bird$mass)], col="blue", lty=2)
# Lower 95% CI
lines(log10(DF.bird$mass[order(DF.bird$mass)]), 
  brownian.bird.MxmFMR$fitted[order(DF.bird$mass)]-
  1.96*se.birdC[order(DF.bird$mass)], col="blue", lty=2)
# Shaded 95% CI
polygon(c(log10(DF.bird$mass[order(DF.bird$mass)]), 
  rev(log10(DF.bird$mass[order(DF.bird$mass)]))),
  c(brownian.bird.MxmFMR$fitted[order(DF.bird$mass)]
  +1.96*se.birdC[order(DF.bird$mass)], 
  rev(brownian.bird.MxmFMR$fitted[order(DF.bird$mass)]
  -1.96*se.birdC[order(DF.bird$mass)])),
  col=rgb(0,0,1,0.25), border=NA)

# Bat trendline and 95% confidence band
V.batC <- vcov(OLS.bat.MxmFMR)
X.batC <- model.matrix(~log10(mass),data=DF.bat)
se.batC <- sqrt(diag(X.batC %*% V.batC %*% t(X.batC)))
lines(log10(DF.bat$mass[order(DF.bat$mass)]), 
  OLS.bat.MxmFMR$fitted[order(DF.bat$mass)], col="red", lwd=2)

# Upper 95% CI
lines(log10(DF.bat$mass[order(DF.bat$mass)]), 
  OLS.bat.MxmFMR$fitted[order(DF.bat$mass)]+1.96*se.batC[order(DF.bat$mass)], 
  col="red", lty=2)
# Lower 95% CI
lines(log10(DF.bat$mass[order(DF.bat$mass)]), 
  OLS.bat.MxmFMR$fitted[order(DF.bat$mass)]-1.96*se.batC[order(DF.bat$mass)], 
  col="red", lty=2)
# Shaded 95% CI
polygon(c(log10(DF.bat$mass[order(DF.bat$mass)]), 
  rev(log10(DF.bat$mass[order(DF.bat$mass)]))),
  c(OLS.bat.MxmFMR$fitted[order(DF.bat$mass)]
  +1.96*se.batC[order(DF.bat$mass)], 
  rev(OLS.bat.MxmFMR$fitted[order(DF.bat$mass)]
  -1.96*se.batC[order(DF.bat$mass)])),
  col=rgb(1,0,0,0.25), border=NA)

legend(3.25, 1, legend=c("Birds", "Bats"), fill=c("blue", "red"))
